# Supplementary material for: Transposon-insertion sequencing screens unveil requirements for EHEC growth and intestinal colonization
Source: PLoS Pathog. 2019 Aug 12;15(8):e1007652. doi: 10.1371/journal.ppat.1007652 (PMC6705877; doi:10.1371/journal.ppat.1007652)
Supplement: S1 Table — (XLSX) [file ppat.1007652.s006.xlsx]

## Sheet: S1 Table
S1 Table. RS to Z annotation correspondance table.
Replicon	New Locus Tag	Z Number
chromosome	EDL933_RS00005	---
chromosome	EDL933_RS00010	Z0002
chromosome	EDL933_RS00015	Z0003
chromosome	EDL933_RS00020	Z0004
chromosome	EDL933_RS00030	Z0005
chromosome	EDL933_RS00035	Z0006
chromosome	EDL933_RS00040	Z0007
chromosome	EDL933_RS00045	Z0008
chromosome	EDL933_RS00050	Z0009
chromosome	EDL933_RS00055	Z0010
chromosome	EDL933_RS00060	Z0011, Z0012
chromosome	EDL933_RS00065	Z0013
chromosome	EDL933_RS00070	Z0014
chromosome	EDL933_RS00075	Z0015
chromosome	EDL933_RS00080	Z0016
chromosome	EDL933_RS00085	Z0018
chromosome	EDL933_RS00090	Z0019
chromosome	EDL933_RS00095	Z0020
chromosome	EDL933_RS31950	Z0021
chromosome	EDL933_RS00105	Z0022
chromosome	EDL933_RS00110	Z0023
chromosome	EDL933_RS00115	Z0024
chromosome	EDL933_RS00120	Z0025
chromosome	EDL933_RS00125	Z0027
chromosome	EDL933_RS00130	Z0028
chromosome	EDL933_RS00135	Z0029
chromosome	EDL933_RS00140	Z0030
chromosome	EDL933_RS00145	Z0031
chromosome	EDL933_RS00150	Z0033
chromosome	EDL933_RS00155	Z0034
chromosome	EDL933_RS00160	Z0035
chromosome	EDL933_RS00165	Z0036
chromosome	EDL933_RS00180	Z0037
chromosome	EDL933_RS00185	Z0038
chromosome	EDL933_RS00190	Z0039
chromosome	EDL933_RS00195	Z0040
chromosome	EDL933_RS00200	Z0041
chromosome	EDL933_RS00205	Z0042
chromosome	EDL933_RS00210	Z0043
chromosome	EDL933_RS00215	Z0044
chromosome	EDL933_RS00220	Z0045
chromosome	EDL933_RS00225	Z0046
chromosome	EDL933_RS00230	Z0047
chromosome	EDL933_RS00235	Z0048
chromosome	EDL933_RS00240	Z0049
chromosome	EDL933_RS00245	Z0050
chromosome	EDL933_RS00250	Z0051
chromosome	EDL933_RS00255	Z0052
chromosome	EDL933_RS00260	Z0053
chromosome	EDL933_RS00265	Z0055
chromosome	EDL933_RS00270	Z0056
chromosome	EDL933_RS00275	Z0057
chromosome	EDL933_RS00280	Z0058
chromosome	EDL933_RS00285	Z0059
chromosome	EDL933_RS00290	Z0060
chromosome	EDL933_RS00295	Z0061
chromosome	EDL933_RS00300	Z0062
chromosome	EDL933_RS00305	Z0063
chromosome	EDL933_RS00310	Z0064
chromosome	EDL933_RS00315	Z0065
chromosome	EDL933_RS29335	---
chromosome	EDL933_RS00320	Z0066
chromosome	EDL933_RS00325	Z0067
chromosome	EDL933_RS00330	Z0068
chromosome	EDL933_RS00335	Z0069
chromosome	EDL933_RS00340	Z0070
chromosome	EDL933_RS00345	Z0072
chromosome	EDL933_RS29350	---
chromosome	EDL933_RS00350	Z0073
chromosome	EDL933_RS00355	Z0074
chromosome	EDL933_RS00360	Z0075
chromosome	EDL933_RS00365	Z0076
chromosome	EDL933_RS00370	Z0077
chromosome	EDL933_RS00375	Z0078
chromosome	EDL933_RS00380	Z0079
chromosome	EDL933_RS00385	---
chromosome	EDL933_RS00390	Z0080
chromosome	EDL933_RS00395	Z0081
chromosome	EDL933_RS00400	Z0082
chromosome	EDL933_RS00405	Z0083
chromosome	EDL933_RS00410	Z0084
chromosome	EDL933_RS00415	Z0086
chromosome	EDL933_RS00420	Z0087
chromosome	EDL933_RS00425	Z0088
chromosome	EDL933_RS00430	Z0089
chromosome	EDL933_RS00435	Z0090
chromosome	EDL933_RS29355	---
chromosome	EDL933_RS00440	Z0091
chromosome	EDL933_RS00445	Z0092
chromosome	EDL933_RS00450	Z0093
chromosome	EDL933_RS00455	Z0094
chromosome	EDL933_RS00460	Z0095
chromosome	EDL933_RS00465	Z0096
chromosome	EDL933_RS00470	Z0097
chromosome	EDL933_RS00475	Z0098
chromosome	EDL933_RS00480	Z0099
chromosome	EDL933_RS00485	Z0100
chromosome	EDL933_RS00490	Z0101
chromosome	EDL933_RS00495	Z0102
chromosome	EDL933_RS00500	Z0103
chromosome	EDL933_RS00505	Z0104
chromosome	EDL933_RS00510	Z0105
chromosome	EDL933_RS00515	Z0106
chromosome	EDL933_RS00520	Z0107
chromosome	EDL933_RS00525	Z0108
chromosome	EDL933_RS00530	Z0109
chromosome	EDL933_RS00540	Z0110, Z0111
chromosome	EDL933_RS00545	Z0112
chromosome	EDL933_RS00550	Z0113
chromosome	EDL933_RS00555	Z0114, Z0115
chromosome	EDL933_RS00560	Z0116
chromosome	EDL933_RS00565	Z0117
chromosome	EDL933_RS00570	Z0118
chromosome	EDL933_RS00575	---
chromosome	EDL933_RS00580	Z0119
chromosome	EDL933_RS00585	Z0120
chromosome	EDL933_RS00590	Z0121
chromosome	EDL933_RS00595	Z0122
chromosome	EDL933_RS00600	Z0123
chromosome	EDL933_RS29360	---
chromosome	EDL933_RS00605	Z0124
chromosome	EDL933_RS00610	Z0125
chromosome	EDL933_RS00615	Z0126
chromosome	EDL933_RS00620	Z0127
chromosome	EDL933_RS29365	---
chromosome	EDL933_RS00625	Z0128
chromosome	EDL933_RS00630	Z0129
chromosome	EDL933_RS00635	Z0130
chromosome	EDL933_RS00640	Z0131
chromosome	EDL933_RS00645	Z0132
chromosome	EDL933_RS00650	Z0133
chromosome	EDL933_RS00655	Z0134
chromosome	EDL933_RS00660	Z0136
chromosome	EDL933_RS00665	Z0137
chromosome	EDL933_RS00670	Z0138
chromosome	EDL933_RS00675	Z0139
chromosome	EDL933_RS00680	Z0140
chromosome	EDL933_RS00685	Z0141
chromosome	EDL933_RS00690	Z0142
chromosome	EDL933_RS29370	---
chromosome	EDL933_RS29375	---
chromosome	EDL933_RS00695	Z0143
chromosome	EDL933_RS29380	---
chromosome	EDL933_RS00700	Z0144
chromosome	EDL933_RS00705	Z0145
chromosome	EDL933_RS00710	Z0146
chromosome	EDL933_RS00715	Z0147
chromosome	EDL933_RS00720	Z0148
chromosome	EDL933_RS00725	Z0149
chromosome	EDL933_RS00730	Z0150
chromosome	EDL933_RS00735	Z0151
chromosome	EDL933_RS00740	Z0152
chromosome	EDL933_RS00745	Z0153
chromosome	EDL933_RS00750	Z0154
chromosome	EDL933_RS00755	Z0155
chromosome	EDL933_RS00760	Z0156
chromosome	EDL933_RS00765	Z0157
chromosome	EDL933_RS00770	Z0158
chromosome	EDL933_RS00775	Z0159
chromosome	EDL933_RS31955	---
chromosome	EDL933_RS00785	Z0160
chromosome	EDL933_RS00790	Z0161
chromosome	EDL933_RS00795	Z0162
chromosome	EDL933_RS00800	Z0163
chromosome	EDL933_RS00805	Z0164
chromosome	EDL933_RS00810	Z0165
chromosome	EDL933_RS00815	Z0166
chromosome	EDL933_RS00820	Z0167
chromosome	EDL933_RS00825	Z0168
chromosome	EDL933_RS00830	Z0169
chromosome	EDL933_RS00835	Z0170
chromosome	EDL933_RS00840	Z0171
chromosome	EDL933_RS29385	---
chromosome	EDL933_RS00845	Z0173
chromosome	EDL933_RS00850	Z0174
chromosome	EDL933_RS00855	Z0175
chromosome	EDL933_RS00860	Z0176
chromosome	EDL933_RS00865	Z0177
chromosome	EDL933_RS00870	Z0178
chromosome	EDL933_RS29390	---
chromosome	EDL933_RS00875	Z0180
chromosome	EDL933_RS29395	---
chromosome	EDL933_RS00880	Z0181
chromosome	EDL933_RS00885	Z0182
chromosome	EDL933_RS00890	Z0183
chromosome	EDL933_RS00895	Z0184
chromosome	EDL933_RS00900	Z0185
chromosome	EDL933_RS00905	Z0186
chromosome	EDL933_RS00910	Z0187
chromosome	EDL933_RS00915	Z0188
chromosome	EDL933_RS00920	Z0190
chromosome	EDL933_RS00925	Z0191
chromosome	EDL933_RS00930	Z0192
chromosome	EDL933_RS00935	Z0193
chromosome	EDL933_RS00940	Z0194
chromosome	EDL933_RS00945	Z0195
chromosome	EDL933_RS00950	Z0196
chromosome	EDL933_RS00955	Z0197
chromosome	EDL933_RS00960	Z0198
chromosome	EDL933_RS00965	Z0199
chromosome	EDL933_RS00970	Z0200
chromosome	EDL933_RS00975	Z0201
chromosome	EDL933_RS00980	---
chromosome	EDL933_RS00985	Z0202
chromosome	EDL933_RS00990	Z0203
chromosome	EDL933_RS00995	Z0204
chromosome	EDL933_RS01000	Z0205
chromosome	EDL933_RS01005	Z0206
chromosome	EDL933_RS01010	Z0207
chromosome	EDL933_RS01015	Z0208
chromosome	EDL933_RS01020	Z0209
chromosome	EDL933_RS01025	Z0210
chromosome	EDL933_RS01030	Z0211
chromosome	EDL933_RS01035	Z0212
chromosome	EDL933_RS01040	---
chromosome	EDL933_RS01045	---
chromosome	EDL933_RS01050	---
chromosome	EDL933_RS01055	---
chromosome	EDL933_RS01060	---
chromosome	EDL933_RS01065	---
chromosome	EDL933_RS01070	Z0229
chromosome	EDL933_RS01075	Z0230
chromosome	EDL933_RS01080	Z0232
chromosome	EDL933_RS01085	Z0233
chromosome	EDL933_RS01090	Z0235
chromosome	EDL933_RS01095	Z0236
chromosome	EDL933_RS01100	Z0237
chromosome	EDL933_RS01105	Z0239
chromosome	EDL933_RS01110	Z0241
chromosome	EDL933_RS01115	---
chromosome	EDL933_RS01120	Z0243
chromosome	EDL933_RS01125	Z0244
chromosome	EDL933_RS01130	Z0245
chromosome	EDL933_RS01135	Z0246
chromosome	EDL933_RS29400	Z0247
chromosome	EDL933_RS01140	Z0248
chromosome	EDL933_RS01145	Z0249
chromosome	EDL933_RS01150	Z0250
chromosome	EDL933_RS29405	Z0251, Z0252
chromosome	EDL933_RS01165	Z0253
chromosome	EDL933_RS01170	Z0254
chromosome	EDL933_RS01175	Z0255
chromosome	EDL933_RS01180	Z0256
chromosome	EDL933_RS01185	Z0257
chromosome	EDL933_RS01190	Z0258
chromosome	EDL933_RS01195	Z0259
chromosome	EDL933_RS01200	Z0260
chromosome	EDL933_RS01205	Z0261
chromosome	EDL933_RS01210	Z0262
chromosome	EDL933_RS01215	Z0263
chromosome	EDL933_RS01220	Z0264
chromosome	EDL933_RS01230	Z0266
chromosome	EDL933_RS01235	---
chromosome	EDL933_RS01240	Z0267
chromosome	EDL933_RS01245	Z0268
chromosome	EDL933_RS01250	Z0269
chromosome	EDL933_RS31960	---
chromosome	EDL933_RS01260	---
chromosome	EDL933_RS01265	Z0271
chromosome	EDL933_RS01270	Z0272
chromosome	EDL933_RS01275	Z0273
chromosome	EDL933_RS01280	Z0274
chromosome	EDL933_RS01285	Z0275
chromosome	EDL933_RS01290	Z0276
chromosome	EDL933_RS01295	Z0277
chromosome	EDL933_RS01300	Z0278
chromosome	EDL933_RS01305	Z0280
chromosome	EDL933_RS01310	Z0281
chromosome	EDL933_RS01315	Z0282
chromosome	EDL933_RS01320	Z0284
chromosome	EDL933_RS01325	Z0285
chromosome	EDL933_RS01330	Z0287
chromosome	EDL933_RS31965	Z0288
chromosome	EDL933_RS01340	Z0290
chromosome	EDL933_RS01345	Z0291
chromosome	EDL933_RS01350	Z0292
chromosome	EDL933_RS01355	Z0293
chromosome	EDL933_RS01360	Z0294
chromosome	EDL933_RS01365	Z0295
chromosome	EDL933_RS01370	Z0296
chromosome	EDL933_RS01375	Z0297
chromosome	EDL933_RS01380	Z0298
chromosome	EDL933_RS01385	Z0299
chromosome	EDL933_RS01390	Z0300
chromosome	EDL933_RS01395	Z0301
chromosome	EDL933_RS01400	Z0302
chromosome	EDL933_RS01405	Z0303
chromosome	EDL933_RS01410	Z0304
chromosome	EDL933_RS01415	Z0305
chromosome	EDL933_RS01420	Z0307
chromosome	EDL933_RS01425	---
chromosome	EDL933_RS01430	Z0308
chromosome	EDL933_RS01435	Z0309
chromosome	EDL933_RS01440	---
chromosome	EDL933_RS01445	Z0310
chromosome	EDL933_RS01450	Z0311, Z0312
chromosome	EDL933_RS01455	Z0313
chromosome	EDL933_RS01460	Z0317
chromosome	EDL933_RS01465	Z0316
chromosome	EDL933_RS01470	Z0315
chromosome	EDL933_RS01475	Z0314
chromosome	EDL933_RS01480	Z0318
chromosome	EDL933_RS01485	Z0319
chromosome	EDL933_RS01490	Z0321
chromosome	EDL933_RS01495	Z0322
chromosome	EDL933_RS01500	---
chromosome	EDL933_RS01505	Z0324
chromosome	EDL933_RS01510	Z0325
chromosome	EDL933_RS01515	Z0326
chromosome	EDL933_RS01520	Z0327
chromosome	EDL933_RS01525	Z0328
chromosome	EDL933_RS01530	Z0330
chromosome	EDL933_RS01535	Z0331
chromosome	EDL933_RS01540	Z0332
chromosome	EDL933_RS01545	Z0333
chromosome	EDL933_RS01550	Z0334
chromosome	EDL933_RS01555	Z0335
chromosome	EDL933_RS01560	Z0336
chromosome	EDL933_RS01565	Z0337
chromosome	EDL933_RS01570	---
chromosome	EDL933_RS01575	Z0338
chromosome	EDL933_RS01580	Z0339
chromosome	EDL933_RS01585	Z0340
chromosome	EDL933_RS01590	Z0342
chromosome	EDL933_RS01595	Z0343
chromosome	EDL933_RS01600	Z0344
chromosome	EDL933_RS29410	Z0345
chromosome	EDL933_RS01605	Z0346
chromosome	EDL933_RS01610	Z0347
chromosome	EDL933_RS01615	Z0348
chromosome	EDL933_RS01620	Z0349
chromosome	EDL933_RS01625	Z0350
chromosome	EDL933_RS01630	Z0351
chromosome	EDL933_RS01635	Z0352
chromosome	EDL933_RS29415	---
chromosome	EDL933_RS01640	Z0353
chromosome	EDL933_RS29420	---
chromosome	EDL933_RS01645	Z0354
chromosome	EDL933_RS01650	Z0356
chromosome	EDL933_RS01655	Z0357
chromosome	EDL933_RS01660	Z0358
chromosome	EDL933_RS01665	Z0359
chromosome	EDL933_RS01670	Z0360
chromosome	EDL933_RS01675	Z0361
chromosome	EDL933_RS29425	Z0362
chromosome	EDL933_RS29430	---
chromosome	EDL933_RS01680	Z0363
chromosome	EDL933_RS01685	---
chromosome	EDL933_RS01690	Z0364
chromosome	EDL933_RS31970	---
chromosome	EDL933_RS01695	---
chromosome	EDL933_RS01700	---
chromosome	EDL933_RS01705	---
chromosome	EDL933_RS01710	---
chromosome	EDL933_RS01715	Z0369
chromosome	EDL933_RS01720	Z0370
chromosome	EDL933_RS01725	Z0371
chromosome	EDL933_RS01730	Z0372
chromosome	EDL933_RS01735	Z0374
chromosome	EDL933_RS01740	Z0375
chromosome	EDL933_RS01745	Z0376
chromosome	EDL933_RS01750	Z0377
chromosome	EDL933_RS01755	Z0378
chromosome	EDL933_RS01760	Z0379, Z0380
chromosome	EDL933_RS01765	Z0381
chromosome	EDL933_RS01770	Z0382
chromosome	EDL933_RS01775	Z0384
chromosome	EDL933_RS01780	Z0385
chromosome	EDL933_RS01785	Z0386
chromosome	EDL933_RS31975	Z0387
chromosome	EDL933_RS29150	---
chromosome	EDL933_RS01795	Z0388
chromosome	EDL933_RS01800	Z0389
chromosome	EDL933_RS01805	Z0390
chromosome	EDL933_RS01810	Z0391
chromosome	EDL933_RS01815	Z0392
chromosome	EDL933_RS01825	Z0394, Z0395
chromosome	EDL933_RS01830	Z0397
chromosome	EDL933_RS01835	Z0398
chromosome	EDL933_RS01840	Z0399
chromosome	EDL933_RS01845	Z0400
chromosome	EDL933_RS29435	---
chromosome	EDL933_RS01850	Z0401
chromosome	EDL933_RS01855	Z0402
chromosome	EDL933_RS01860	Z0403
chromosome	EDL933_RS01865	Z0404, Z0405
chromosome	EDL933_RS01870	Z0406
chromosome	EDL933_RS29440	---
chromosome	EDL933_RS01875	Z0407
chromosome	EDL933_RS01880	Z0408
chromosome	EDL933_RS01885	Z0409
chromosome	EDL933_RS01890	Z0410
chromosome	EDL933_RS01895	---
chromosome	EDL933_RS01900	Z0412
chromosome	EDL933_RS01905	Z0413
chromosome	EDL933_RS01910	Z0414
chromosome	EDL933_RS01915	Z0415
chromosome	EDL933_RS01920	Z0416
chromosome	EDL933_RS01925	Z0417
chromosome	EDL933_RS01930	Z0418
chromosome	EDL933_RS01935	Z0419
chromosome	EDL933_RS01940	Z0420
chromosome	EDL933_RS01945	Z0421
chromosome	EDL933_RS01955	Z0424
chromosome	EDL933_RS01960	Z0425
chromosome	EDL933_RS01965	Z0426
chromosome	EDL933_RS01970	Z0427
chromosome	EDL933_RS01975	Z0428
chromosome	EDL933_RS01980	Z0429
chromosome	EDL933_RS01985	Z0430
chromosome	EDL933_RS01990	Z0432
chromosome	EDL933_RS01995	Z0433
chromosome	EDL933_RS02000	Z0434
chromosome	EDL933_RS02005	Z0435
chromosome	EDL933_RS02010	Z0436
chromosome	EDL933_RS02015	Z0437
chromosome	EDL933_RS02020	Z0438
chromosome	EDL933_RS02025	Z0439
chromosome	EDL933_RS02030	Z0440
chromosome	EDL933_RS29455	---
chromosome	EDL933_RS02035	Z0441
chromosome	EDL933_RS02040	Z0442
chromosome	EDL933_RS02045	Z0443
chromosome	EDL933_RS02050	Z0444
chromosome	EDL933_RS02055	Z0445
chromosome	EDL933_RS02060	Z0446
chromosome	EDL933_RS02065	Z0447
chromosome	EDL933_RS02070	Z0448
chromosome	EDL933_RS02075	Z0450
chromosome	EDL933_RS02080	Z0452
chromosome	EDL933_RS02085	Z0453
chromosome	EDL933_RS02090	Z0454
chromosome	EDL933_RS02095	Z0455
chromosome	EDL933_RS02100	Z0456
chromosome	EDL933_RS02105	Z0457
chromosome	EDL933_RS02110	Z0458
chromosome	EDL933_RS02115	Z0459
chromosome	EDL933_RS02120	Z0460
chromosome	EDL933_RS02125	Z0461
chromosome	EDL933_RS02130	Z0462
chromosome	EDL933_RS02135	Z0463
chromosome	EDL933_RS02140	Z0464
chromosome	EDL933_RS02145	Z0465
chromosome	EDL933_RS02150	Z0466
chromosome	EDL933_RS02155	Z0467
chromosome	EDL933_RS02160	Z0468
chromosome	EDL933_RS02165	Z0469
chromosome	EDL933_RS02170	Z0470
chromosome	EDL933_RS02175	Z0472
chromosome	EDL933_RS02180	---
chromosome	EDL933_RS02185	Z0473
chromosome	EDL933_RS02190	Z0474
chromosome	EDL933_RS02195	Z0475
chromosome	EDL933_RS31980	Z0476
chromosome	EDL933_RS02210	Z0477
chromosome	EDL933_RS02215	---
chromosome	EDL933_RS02220	Z0478
chromosome	EDL933_RS02225	Z0479
chromosome	EDL933_RS02230	Z0480
chromosome	EDL933_RS02235	Z0481
chromosome	EDL933_RS02240	Z0482
chromosome	EDL933_RS02245	Z0483
chromosome	EDL933_RS02250	Z0484
chromosome	EDL933_RS02255	Z0485
chromosome	EDL933_RS02260	---
chromosome	EDL933_RS02265	Z0486
chromosome	EDL933_RS02270	Z0487
chromosome	EDL933_RS31985	---
chromosome	EDL933_RS02275	Z0489
chromosome	EDL933_RS02280	Z0491
chromosome	EDL933_RS02285	Z0492
chromosome	EDL933_RS02290	Z0493
chromosome	EDL933_RS02295	Z0494
chromosome	EDL933_RS02300	Z0495
chromosome	EDL933_RS02305	Z0496
chromosome	EDL933_RS02310	Z0497
chromosome	EDL933_RS02315	Z0498
chromosome	EDL933_RS02320	Z0499
chromosome	EDL933_RS02325	Z0500
chromosome	EDL933_RS02330	Z0501
chromosome	EDL933_RS02335	Z0502
chromosome	EDL933_RS02340	Z0503
chromosome	EDL933_RS02345	Z0504
chromosome	EDL933_RS02350	Z0505
chromosome	EDL933_RS02355	Z0506
chromosome	EDL933_RS02360	Z0507
chromosome	EDL933_RS02365	Z0508
chromosome	EDL933_RS02370	Z0509
chromosome	EDL933_RS02375	Z0510
chromosome	EDL933_RS02380	Z0511
chromosome	EDL933_RS02390	Z0512
chromosome	EDL933_RS02395	Z0513
chromosome	EDL933_RS02400	Z0514
chromosome	EDL933_RS02405	Z0515
chromosome	EDL933_RS02410	Z0516
chromosome	EDL933_RS02415	Z0518
chromosome	EDL933_RS02420	Z0519
chromosome	EDL933_RS02425	Z0520
chromosome	EDL933_RS02430	Z0521
chromosome	EDL933_RS02435	Z0522
chromosome	EDL933_RS02440	Z0523
chromosome	EDL933_RS02445	Z0524
chromosome	EDL933_RS02450	Z0525
chromosome	EDL933_RS02455	Z0526
chromosome	EDL933_RS02460	Z0527
chromosome	EDL933_RS02465	Z0528
chromosome	EDL933_RS02470	Z0529
chromosome	EDL933_RS02475	Z0530
chromosome	EDL933_RS02480	Z0531
chromosome	EDL933_RS02485	Z0532
chromosome	EDL933_RS02490	Z0533
chromosome	EDL933_RS02495	Z0534
chromosome	EDL933_RS02500	Z0535
chromosome	EDL933_RS02505	Z0536
chromosome	EDL933_RS02510	Z0537
chromosome	EDL933_RS29460	---
chromosome	EDL933_RS02515	Z0539
chromosome	EDL933_RS02520	---
chromosome	EDL933_RS02525	Z0541
chromosome	EDL933_RS02530	Z0542
chromosome	EDL933_RS02535	Z0543
chromosome	EDL933_RS02540	Z0545
chromosome	EDL933_RS02545	Z0547
chromosome	EDL933_RS02550	Z0548
chromosome	EDL933_RS02555	Z0549
chromosome	EDL933_RS02560	Z0550
chromosome	EDL933_RS02565	Z0551
chromosome	EDL933_RS02570	Z0552
chromosome	EDL933_RS02575	Z0553
chromosome	EDL933_RS02580	Z0555
chromosome	EDL933_RS02585	Z0557
chromosome	EDL933_RS02590	Z0559
chromosome	EDL933_RS02595	Z0562
chromosome	EDL933_RS02600	Z0563
chromosome	EDL933_RS02605	Z0564
chromosome	EDL933_RS02610	Z0565
chromosome	EDL933_RS02615	Z0566
chromosome	EDL933_RS29160	Z0567
chromosome	EDL933_RS02620	Z0568
chromosome	EDL933_RS02625	Z0569
chromosome	EDL933_RS02630	Z0570
chromosome	EDL933_RS02635	Z0571
chromosome	EDL933_RS02640	Z0573
chromosome	EDL933_RS02645	Z0574
chromosome	EDL933_RS02650	Z0576
chromosome	EDL933_RS02655	Z0578
chromosome	EDL933_RS02660	Z0579
chromosome	EDL933_RS29465	---
chromosome	EDL933_RS02665	Z0581
chromosome	EDL933_RS02670	Z0583
chromosome	EDL933_RS02675	Z0584
chromosome	EDL933_RS02680	Z0585
chromosome	EDL933_RS29470	---
chromosome	EDL933_RS02685	Z0586
chromosome	EDL933_RS02690	Z0587
chromosome	EDL933_RS02695	Z0588
chromosome	EDL933_RS02700	Z0589
chromosome	EDL933_RS02705	Z0590
chromosome	EDL933_RS31990	---
chromosome	EDL933_RS02710	Z0591
chromosome	EDL933_RS02715	Z0592
chromosome	EDL933_RS02720	Z0593
chromosome	EDL933_RS02725	Z0596
chromosome	EDL933_RS02730	Z0597
chromosome	EDL933_RS02735	Z0598
chromosome	EDL933_RS29480	---
chromosome	EDL933_RS02740	Z0599
chromosome	EDL933_RS02745	Z0600
chromosome	EDL933_RS31995	---
chromosome	EDL933_RS02750	Z0601
chromosome	EDL933_RS02755	Z0602
chromosome	EDL933_RS02760	Z0604
chromosome	EDL933_RS02765	Z0606
chromosome	EDL933_RS02770	Z0607
chromosome	EDL933_RS02775	Z0608
chromosome	EDL933_RS02780	Z0609
chromosome	EDL933_RS02785	Z0615
chromosome	EDL933_RS02790	Z0634
chromosome	EDL933_RS02795	Z0635
chromosome	EDL933_RS02800	Z0636
chromosome	EDL933_RS02805	---
chromosome	EDL933_RS02810	Z0638
chromosome	EDL933_RS02815	Z0639
chromosome	EDL933_RS02820	Z0640
chromosome	EDL933_RS02825	Z0641
chromosome	EDL933_RS02830	Z0642
chromosome	EDL933_RS02835	Z0643
chromosome	EDL933_RS02840	Z0644
chromosome	EDL933_RS02845	Z0645
chromosome	EDL933_RS02850	Z0646
chromosome	EDL933_RS02855	Z0647
chromosome	EDL933_RS02860	Z0648
chromosome	EDL933_RS02865	Z0649
chromosome	EDL933_RS02870	Z0651
chromosome	EDL933_RS32000	Z0653
chromosome	EDL933_RS02880	Z0656
chromosome	EDL933_RS02885	Z0657
chromosome	EDL933_RS02890	Z0658
chromosome	EDL933_RS02895	Z0659
chromosome	EDL933_RS02900	Z0660
chromosome	EDL933_RS02905	Z0661
chromosome	EDL933_RS02910	Z0662
chromosome	EDL933_RS02915	Z0663
chromosome	EDL933_RS02920	Z0664, Z0665
chromosome	EDL933_RS02925	Z0666, Z0667
chromosome	EDL933_RS02930	Z0668
chromosome	EDL933_RS02935	Z0669
chromosome	EDL933_RS02940	Z0670
chromosome	EDL933_RS02945	Z0671
chromosome	EDL933_RS02950	Z0672
chromosome	EDL933_RS02955	Z0673
chromosome	EDL933_RS02960	Z0674
chromosome	EDL933_RS02965	Z0675
chromosome	EDL933_RS02970	Z0676
chromosome	EDL933_RS02975	Z0677
chromosome	EDL933_RS02980	Z0678
chromosome	EDL933_RS29500	---
chromosome	EDL933_RS02985	Z0679
chromosome	EDL933_RS02990	Z0680
chromosome	EDL933_RS02995	Z0681
chromosome	EDL933_RS03000	Z0682
chromosome	EDL933_RS03005	Z0683
chromosome	EDL933_RS03010	Z0684
chromosome	EDL933_RS03015	Z0686
chromosome	EDL933_RS03020	Z0688
chromosome	EDL933_RS03025	Z0689
chromosome	EDL933_RS03030	Z0690
chromosome	EDL933_RS03035	Z0691
chromosome	EDL933_RS03040	Z0693
chromosome	EDL933_RS03045	Z0695
chromosome	EDL933_RS29505	---
chromosome	EDL933_RS03050	Z0696
chromosome	EDL933_RS29510	---
chromosome	EDL933_RS03055	Z0697
chromosome	EDL933_RS03060	Z0698
chromosome	EDL933_RS03065	Z0699
chromosome	EDL933_RS03070	Z0700
chromosome	EDL933_RS03075	Z0701
chromosome	EDL933_RS03080	Z0702
chromosome	EDL933_RS03085	---
chromosome	EDL933_RS03090	Z0705
chromosome	EDL933_RS03095	Z0706
chromosome	EDL933_RS03100	Z0707
chromosome	EDL933_RS03105	Z0708
chromosome	EDL933_RS03110	Z0709
chromosome	EDL933_RS29515	---
chromosome	EDL933_RS03115	Z0711
chromosome	EDL933_RS03120	Z0712
chromosome	EDL933_RS03125	Z0713
chromosome	EDL933_RS03130	Z0714
chromosome	EDL933_RS03135	Z0715
chromosome	EDL933_RS03140	Z0716
chromosome	EDL933_RS03145	Z0717
chromosome	EDL933_RS03150	Z0718
chromosome	EDL933_RS03155	Z0719
chromosome	EDL933_RS03160	Z0720
chromosome	EDL933_RS03165	---
chromosome	EDL933_RS29520	Z0721
chromosome	EDL933_RS03170	---
chromosome	EDL933_RS03175	Z0722
chromosome	EDL933_RS03180	Z0723
chromosome	EDL933_RS03190	Z0724
chromosome	EDL933_RS03195	Z0725
chromosome	EDL933_RS03200	Z0726
chromosome	EDL933_RS03205	Z0727
chromosome	EDL933_RS03210	Z0728
chromosome	EDL933_RS03215	Z0729
chromosome	EDL933_RS03220	Z0731
chromosome	EDL933_RS03225	Z0732
chromosome	EDL933_RS03230	Z0733
chromosome	EDL933_RS03235	Z0734
chromosome	EDL933_RS03240	Z0735
chromosome	EDL933_RS03245	Z0736
chromosome	EDL933_RS03250	Z0737
chromosome	EDL933_RS03255	Z0738
chromosome	EDL933_RS03260	Z0739
chromosome	EDL933_RS03265	Z0740
chromosome	EDL933_RS03270	---
chromosome	EDL933_RS03275	Z0742
chromosome	EDL933_RS03280	Z0743
chromosome	EDL933_RS03285	Z0744
chromosome	EDL933_RS03290	Z0746
chromosome	EDL933_RS03295	Z0747
chromosome	EDL933_RS03300	Z0748
chromosome	EDL933_RS03305	Z0749
chromosome	EDL933_RS29525	---
chromosome	EDL933_RS03310	Z0750
chromosome	EDL933_RS03315	Z0751
chromosome	EDL933_RS03320	Z0752
chromosome	EDL933_RS03325	---
chromosome	EDL933_RS03330	Z0753, Z0754
chromosome	EDL933_RS29530	---
chromosome	EDL933_RS03335	Z0755
chromosome	EDL933_RS03340	Z0756
chromosome	EDL933_RS03345	Z0757
chromosome	EDL933_RS03350	Z0758
chromosome	EDL933_RS03355	Z0759
chromosome	EDL933_RS03360	Z0760
chromosome	EDL933_RS03365	Z0761
chromosome	EDL933_RS03370	Z0762
chromosome	EDL933_RS03375	Z0764
chromosome	EDL933_RS03380	Z0765
chromosome	EDL933_RS03385	Z0766
chromosome	EDL933_RS29535	---
chromosome	EDL933_RS03390	Z0767
chromosome	EDL933_RS03395	Z0769
chromosome	EDL933_RS03400	Z0770
chromosome	EDL933_RS03405	Z0771
chromosome	EDL933_RS03410	Z0772
chromosome	EDL933_RS03415	Z0773
chromosome	EDL933_RS29540	---
chromosome	EDL933_RS03420	Z0774
chromosome	EDL933_RS03425	---
chromosome	EDL933_RS03430	Z0775
chromosome	EDL933_RS03435	Z0776
chromosome	EDL933_RS03440	Z0777
chromosome	EDL933_RS03445	Z0778
chromosome	EDL933_RS03450	Z0780
chromosome	EDL933_RS03455	Z0781
chromosome	EDL933_RS03460	Z0782
chromosome	EDL933_RS03465	Z0783
chromosome	EDL933_RS03470	Z0785
chromosome	EDL933_RS03475	Z0786
chromosome	EDL933_RS03480	Z0787
chromosome	EDL933_RS03485	Z0788
chromosome	EDL933_RS03490	Z0789
chromosome	EDL933_RS03495	Z0790
chromosome	EDL933_RS29545	Z0791, Z0793
chromosome	EDL933_RS03505	Z0794
chromosome	EDL933_RS03510	Z0795
chromosome	EDL933_RS03515	Z0796
chromosome	EDL933_RS03520	Z0797
chromosome	EDL933_RS32005	---
chromosome	EDL933_RS32010	---
chromosome	EDL933_RS03530	Z0800
chromosome	EDL933_RS03535	Z0801
chromosome	EDL933_RS03540	Z0802
chromosome	EDL933_RS03545	Z0803
chromosome	EDL933_RS03550	Z0804
chromosome	EDL933_RS03555	Z0805
chromosome	EDL933_RS03560	Z0806
chromosome	EDL933_RS03565	Z0807
chromosome	EDL933_RS03570	Z0808
chromosome	EDL933_RS03575	Z0809
chromosome	EDL933_RS03580	Z0810
chromosome	EDL933_RS03585	Z0811
chromosome	EDL933_RS03590	---
chromosome	EDL933_RS03595	Z0813, Z0814
chromosome	EDL933_RS03600	---
chromosome	EDL933_RS03605	---
chromosome	EDL933_RS03610	Z0816, Z0817
chromosome	EDL933_RS03615	Z0819
chromosome	EDL933_RS03620	Z0815, Z0820
chromosome	EDL933_RS29550	---
chromosome	EDL933_RS03625	Z0821
chromosome	EDL933_RS32015	---
chromosome	EDL933_RS03630	Z0822
chromosome	EDL933_RS03635	Z0823
chromosome	EDL933_RS03640	Z0824
chromosome	EDL933_RS03645	Z0825
chromosome	EDL933_RS03650	Z0826
chromosome	EDL933_RS03655	Z0827
chromosome	EDL933_RS29565	Z0828, Z0829
chromosome	EDL933_RS03670	Z0830
chromosome	EDL933_RS03675	Z0831
chromosome	EDL933_RS03680	---
chromosome	EDL933_RS03690	Z0832
chromosome	EDL933_RS03695	Z0834
chromosome	EDL933_RS03700	Z0835
chromosome	EDL933_RS03705	Z0836
chromosome	EDL933_RS03710	Z0837
chromosome	EDL933_RS03715	Z0838
chromosome	EDL933_RS03720	Z0839
chromosome	EDL933_RS29570	---
chromosome	EDL933_RS03730	Z0841
chromosome	EDL933_RS03735	Z0842
chromosome	EDL933_RS03740	Z0843
chromosome	EDL933_RS03745	Z0844
chromosome	EDL933_RS03750	Z0845
chromosome	EDL933_RS03755	---
chromosome	EDL933_RS03760	Z0846
chromosome	EDL933_RS03765	Z0851
chromosome	EDL933_RS03770	Z0853
chromosome	EDL933_RS03775	---
chromosome	EDL933_RS29575	---
chromosome	EDL933_RS29580	---
chromosome	EDL933_RS03780	Z0857, Z0854
chromosome	EDL933_RS03785	Z0858
chromosome	EDL933_RS03790	Z0859
chromosome	EDL933_RS03795	Z0860
chromosome	EDL933_RS03800	Z0861
chromosome	EDL933_RS03805	Z0862
chromosome	EDL933_RS03810	Z0863
chromosome	EDL933_RS03815	Z0864
chromosome	EDL933_RS03820	Z0865
chromosome	EDL933_RS03825	Z0867
chromosome	EDL933_RS03830	Z0868
chromosome	EDL933_RS03835	Z0869
chromosome	EDL933_RS03840	Z0870, Z0871
chromosome	EDL933_RS03845	Z0872
chromosome	EDL933_RS03850	Z0873
chromosome	EDL933_RS03855	---
chromosome	EDL933_RS29585	---
chromosome	EDL933_RS03860	Z0875
chromosome	EDL933_RS03865	Z0876
chromosome	EDL933_RS03870	Z0877
chromosome	EDL933_RS03875	Z0878
chromosome	EDL933_RS03885	Z0880
chromosome	EDL933_RS03890	Z0881
chromosome	EDL933_RS03895	Z0882
chromosome	EDL933_RS03900	Z0883
chromosome	EDL933_RS29590	---
chromosome	EDL933_RS29595	Z0884
chromosome	EDL933_RS03905	Z0885
chromosome	EDL933_RS03910	Z0886
chromosome	EDL933_RS03915	Z0887
chromosome	EDL933_RS03920	Z0888
chromosome	EDL933_RS03925	Z0890
chromosome	EDL933_RS03930	Z0891
chromosome	EDL933_RS03935	Z0892
chromosome	EDL933_RS03940	Z0893
chromosome	EDL933_RS03945	Z0894
chromosome	EDL933_RS03950	Z0895
chromosome	EDL933_RS03955	Z0896
chromosome	EDL933_RS03960	Z0897
chromosome	EDL933_RS03965	Z0898
chromosome	EDL933_RS03970	Z0900
chromosome	EDL933_RS03975	Z0901
chromosome	EDL933_RS03980	---
chromosome	EDL933_RS03985	Z0903
chromosome	EDL933_RS03990	Z0904
chromosome	EDL933_RS03995	Z0905
chromosome	EDL933_RS04000	Z0906
chromosome	EDL933_RS04005	Z0907
chromosome	EDL933_RS04010	Z0908
chromosome	EDL933_RS04015	Z0909
chromosome	EDL933_RS04020	Z0910
chromosome	EDL933_RS04025	---
chromosome	EDL933_RS04030	---
chromosome	EDL933_RS04035	---
chromosome	EDL933_RS04040	Z0912, Z0914
chromosome	EDL933_RS04045	---
chromosome	EDL933_RS04050	---
chromosome	EDL933_RS04055	Z0919
chromosome	EDL933_RS04060	Z0920
chromosome	EDL933_RS04065	Z0922
chromosome	EDL933_RS04070	Z0923
chromosome	EDL933_RS04075	---
chromosome	EDL933_RS04080	Z0924
chromosome	EDL933_RS04085	Z0925
chromosome	EDL933_RS04090	Z0926
chromosome	EDL933_RS04095	Z0927
chromosome	EDL933_RS04100	Z0928
chromosome	EDL933_RS04105	Z0929
chromosome	EDL933_RS04110	Z0930
chromosome	EDL933_RS04120	Z0931
chromosome	EDL933_RS04125	Z0932
chromosome	EDL933_RS29600	---
chromosome	EDL933_RS04130	Z0933
chromosome	EDL933_RS04135	Z0934
chromosome	EDL933_RS04140	Z0935
chromosome	EDL933_RS04145	Z0936
chromosome	EDL933_RS04150	Z0938
chromosome	EDL933_RS04155	Z0939
chromosome	EDL933_RS04160	Z0940
chromosome	EDL933_RS04165	Z0941
chromosome	EDL933_RS04170	Z0942
chromosome	EDL933_RS04175	Z0943
chromosome	EDL933_RS29605	Z0946
chromosome	EDL933_RS04185	---
chromosome	EDL933_RS04190	Z0947
chromosome	EDL933_RS29610	---
chromosome	EDL933_RS29615	---
chromosome	EDL933_RS04195	Z0948
chromosome	EDL933_RS04200	---
chromosome	EDL933_RS04205	Z0949
chromosome	EDL933_RS04215	Z0950
chromosome	EDL933_RS04220	---
chromosome	EDL933_RS04225	Z0951
chromosome	EDL933_RS04230	Z0952
chromosome	EDL933_RS04235	---
chromosome	EDL933_RS04240	---
chromosome	EDL933_RS04245	Z0953
chromosome	EDL933_RS04250	---
chromosome	EDL933_RS32020	---
chromosome	EDL933_RS04255	Z0955
chromosome	EDL933_RS29620	---
chromosome	EDL933_RS04260	Z0956
chromosome	EDL933_RS04265	Z0957
chromosome	EDL933_RS29170	Z0958
chromosome	EDL933_RS04275	---
chromosome	EDL933_RS04280	Z0960
chromosome	EDL933_RS04285	Z0961
chromosome	EDL933_RS04290	---
chromosome	EDL933_RS04295	---
chromosome	EDL933_RS29630	---
chromosome	EDL933_RS32025	Z0962
chromosome	EDL933_RS04310	Z0963
chromosome	EDL933_RS04315	Z0964
chromosome	EDL933_RS04320	---
chromosome	EDL933_RS04325	Z0965, Z0966
chromosome	EDL933_RS04335	Z0967
chromosome	EDL933_RS04340	Z0968
chromosome	EDL933_RS04345	Z0969
chromosome	EDL933_RS04350	Z0970
chromosome	EDL933_RS04355	Z0971
chromosome	EDL933_RS04360	Z0972
chromosome	EDL933_RS04365	Z0973
chromosome	EDL933_RS04370	Z0974
chromosome	EDL933_RS04375	Z0975
chromosome	EDL933_RS04380	Z0976
chromosome	EDL933_RS04385	Z0977
chromosome	EDL933_RS04390	Z0978
chromosome	EDL933_RS04395	Z0979
chromosome	EDL933_RS04400	Z0980
chromosome	EDL933_RS04405	Z0981
chromosome	EDL933_RS04410	Z0982
chromosome	EDL933_RS04415	Z0984
chromosome	EDL933_RS04420	Z0985
chromosome	EDL933_RS04425	Z0986
chromosome	EDL933_RS29635	---
chromosome	EDL933_RS29640	---
chromosome	EDL933_RS04430	Z0989
chromosome	EDL933_RS04440	Z0990
chromosome	EDL933_RS29645	---
chromosome	EDL933_RS04445	Z0992
chromosome	EDL933_RS04450	Z0993
chromosome	EDL933_RS04455	Z0994
chromosome	EDL933_RS04460	Z0995
chromosome	EDL933_RS04465	Z0996
chromosome	EDL933_RS04470	Z0997
chromosome	EDL933_RS04475	Z0998
chromosome	EDL933_RS04480	Z0999
chromosome	EDL933_RS04490	Z1000
chromosome	EDL933_RS04495	Z1001
chromosome	EDL933_RS04500	Z1002
chromosome	EDL933_RS04505	Z1003
chromosome	EDL933_RS04510	Z1004
chromosome	EDL933_RS04515	Z1005
chromosome	EDL933_RS04520	Z1006
chromosome	EDL933_RS04525	Z1007
chromosome	EDL933_RS04530	Z1008
chromosome	EDL933_RS04535	Z1009
chromosome	EDL933_RS04540	Z1010
chromosome	EDL933_RS04545	Z1012
chromosome	EDL933_RS04550	Z1013
chromosome	EDL933_RS04555	Z1014
chromosome	EDL933_RS04560	Z1015
chromosome	EDL933_RS04565	Z1016
chromosome	EDL933_RS04570	Z1017
chromosome	EDL933_RS04580	Z1019
chromosome	EDL933_RS29650	---
chromosome	EDL933_RS04585	Z1020
chromosome	EDL933_RS04590	Z1021
chromosome	EDL933_RS04595	Z1022
chromosome	EDL933_RS04600	Z1023
chromosome	EDL933_RS04605	Z1024
chromosome	EDL933_RS04610	Z1025
chromosome	EDL933_RS04615	Z1026
chromosome	EDL933_RS32030	Z1027
chromosome	EDL933_RS04625	Z1028
chromosome	EDL933_RS04630	Z1030
chromosome	EDL933_RS04640	Z1031
chromosome	EDL933_RS04645	Z1032
chromosome	EDL933_RS04650	Z1033
chromosome	EDL933_RS32035	---
chromosome	EDL933_RS04655	---
chromosome	EDL933_RS04660	Z1034
chromosome	EDL933_RS29655	---
chromosome	EDL933_RS04665	Z1035
chromosome	EDL933_RS04670	Z1036
chromosome	EDL933_RS04675	Z1037
chromosome	EDL933_RS04680	Z1038
chromosome	EDL933_RS04685	Z1039
chromosome	EDL933_RS04690	Z1040
chromosome	EDL933_RS04695	Z1041
chromosome	EDL933_RS04700	Z1042
chromosome	EDL933_RS04705	Z1043
chromosome	EDL933_RS04710	Z1044
chromosome	EDL933_RS04715	Z1045, Z1046
chromosome	EDL933_RS04720	Z1047
chromosome	EDL933_RS04725	Z1048
chromosome	EDL933_RS04730	Z1049
chromosome	EDL933_RS04735	Z1050
chromosome	EDL933_RS04740	Z1051
chromosome	EDL933_RS04745	Z1052
chromosome	EDL933_RS04750	Z1053
chromosome	EDL933_RS04755	Z1054
chromosome	EDL933_RS04760	Z1055
chromosome	EDL933_RS04765	Z1056
chromosome	EDL933_RS04770	Z1057
chromosome	EDL933_RS04775	Z1058
chromosome	EDL933_RS04780	Z1059
chromosome	EDL933_RS04785	Z1060
chromosome	EDL933_RS04790	Z1061
chromosome	EDL933_RS04795	Z1062
chromosome	EDL933_RS04800	Z1063
chromosome	EDL933_RS04805	Z1064
chromosome	EDL933_RS04810	Z1066
chromosome	EDL933_RS04815	Z1067
chromosome	EDL933_RS04820	Z1068
chromosome	EDL933_RS04825	Z1069
chromosome	EDL933_RS04830	Z1070
chromosome	EDL933_RS04835	Z1071
chromosome	EDL933_RS04840	Z1072
chromosome	EDL933_RS04845	Z1073
chromosome	EDL933_RS04850	Z1074
chromosome	EDL933_RS04855	Z1075
chromosome	EDL933_RS04860	Z1076
chromosome	EDL933_RS04865	Z1077
chromosome	EDL933_RS04870	Z1078
chromosome	EDL933_RS04875	Z1079
chromosome	EDL933_RS04880	Z1080
chromosome	EDL933_RS04885	---
chromosome	EDL933_RS04890	Z1081
chromosome	EDL933_RS04895	Z1082
chromosome	EDL933_RS04900	Z1083
chromosome	EDL933_RS04905	Z1084
chromosome	EDL933_RS04910	Z1085
chromosome	EDL933_RS04915	Z1086
chromosome	EDL933_RS04920	Z1087
chromosome	EDL933_RS04925	Z1088
chromosome	EDL933_RS04930	Z1089
chromosome	EDL933_RS04935	Z1090
chromosome	EDL933_RS04940	Z1091
chromosome	EDL933_RS04945	Z1092
chromosome	EDL933_RS04950	Z1093
chromosome	EDL933_RS04955	Z1094
chromosome	EDL933_RS04960	Z1095
chromosome	EDL933_RS04965	Z1096
chromosome	EDL933_RS04970	Z1097, Z1098
chromosome	EDL933_RS04980	---
chromosome	EDL933_RS04985	Z1099
chromosome	EDL933_RS04990	Z1100
chromosome	EDL933_RS04995	Z1102
chromosome	EDL933_RS05000	Z1103
chromosome	EDL933_RS05005	Z1104
chromosome	EDL933_RS05010	Z1105
chromosome	EDL933_RS05015	Z1106
chromosome	EDL933_RS05020	Z1107
chromosome	EDL933_RS05025	Z1108
chromosome	EDL933_RS29660	Z3388
chromosome	EDL933_RS05030	Z1109
chromosome	EDL933_RS05040	Z1110
chromosome	EDL933_RS05045	Z1112
chromosome	EDL933_RS05050	Z1115
chromosome	EDL933_RS05055	Z1116
chromosome	EDL933_RS05060	Z1117
chromosome	EDL933_RS05065	Z1118
chromosome	EDL933_RS05070	Z1119
chromosome	EDL933_RS29665	---
chromosome	EDL933_RS05075	---
chromosome	EDL933_RS05080	---
chromosome	EDL933_RS32040	---
chromosome	EDL933_RS32045	---
chromosome	EDL933_RS05095	---
chromosome	EDL933_RS05100	---
chromosome	EDL933_RS05105	---
chromosome	EDL933_RS29670	---
chromosome	EDL933_RS05110	---
chromosome	EDL933_RS05115	Z1129, Z1568
chromosome	EDL933_RS05120	---
chromosome	EDL933_RS05125	---
chromosome	EDL933_RS05130	---
chromosome	EDL933_RS05135	---
chromosome	EDL933_RS29675	---
chromosome	EDL933_RS05140	---
chromosome	EDL933_RS05145	---
chromosome	EDL933_RS05150	---
chromosome	EDL933_RS05155	---
chromosome	EDL933_RS05160	---
chromosome	EDL933_RS29680	---
chromosome	EDL933_RS05165	---
chromosome	EDL933_RS05170	---
chromosome	EDL933_RS05175	---
chromosome	EDL933_RS29175	---
chromosome	EDL933_RS05180	---
chromosome	EDL933_RS05185	---
chromosome	EDL933_RS05190	---
chromosome	EDL933_RS05195	---
chromosome	EDL933_RS05200	---
chromosome	EDL933_RS05205	---
chromosome	EDL933_RS05210	---
chromosome	EDL933_RS29685	---
chromosome	EDL933_RS05220	---
chromosome	EDL933_RS05225	---
chromosome	EDL933_RS05230	---
chromosome	EDL933_RS29690	---
chromosome	EDL933_RS05235	---
chromosome	EDL933_RS29695	---
chromosome	EDL933_RS29700	---
chromosome	EDL933_RS05245	---
chromosome	EDL933_RS05250	---
chromosome	EDL933_RS29705	---
chromosome	EDL933_RS29180	---
chromosome	EDL933_RS05265	---
chromosome	EDL933_RS05270	---
chromosome	EDL933_RS05275	---
chromosome	EDL933_RS05280	---
chromosome	EDL933_RS05285	---
chromosome	EDL933_RS05290	---
chromosome	EDL933_RS05295	---
chromosome	EDL933_RS05300	---
chromosome	EDL933_RS05305	---
chromosome	EDL933_RS05310	---
chromosome	EDL933_RS05315	---
chromosome	EDL933_RS05320	---
chromosome	EDL933_RS05325	---
chromosome	EDL933_RS05330	---
chromosome	EDL933_RS05335	---
chromosome	EDL933_RS05340	---
chromosome	EDL933_RS05345	---
chromosome	EDL933_RS05350	---
chromosome	EDL933_RS05355	---
chromosome	EDL933_RS05360	---
chromosome	EDL933_RS05365	---
chromosome	EDL933_RS29715	---
chromosome	EDL933_RS05370	---
chromosome	EDL933_RS05375	---
chromosome	EDL933_RS05380	---
chromosome	EDL933_RS29730	---
chromosome	EDL933_RS05385	---
chromosome	EDL933_RS29735	---
chromosome	EDL933_RS29740	---
chromosome	EDL933_RS05400	---
chromosome	EDL933_RS32050	---
chromosome	EDL933_RS32055	---
chromosome	EDL933_RS32060	---
chromosome	EDL933_RS05420	---
chromosome	EDL933_RS05425	---
chromosome	EDL933_RS29750	---
chromosome	EDL933_RS05430	---
chromosome	EDL933_RS05440	---
chromosome	EDL933_RS05445	---
chromosome	EDL933_RS32065	---
chromosome	EDL933_RS05455	---
chromosome	EDL933_RS05460	---
chromosome	EDL933_RS05465	---
chromosome	EDL933_RS32070	---
chromosome	EDL933_RS05470	---
chromosome	EDL933_RS05480	---
chromosome	EDL933_RS05485	---
chromosome	EDL933_RS05490	---
chromosome	EDL933_RS05495	---
chromosome	EDL933_RS05500	---
chromosome	EDL933_RS05505	---
chromosome	EDL933_RS05510	---
chromosome	EDL933_RS05515	---
chromosome	EDL933_RS05525	---
chromosome	EDL933_RS05530	---
chromosome	EDL933_RS05535	---
chromosome	EDL933_RS05540	---
chromosome	EDL933_RS29765	---
chromosome	EDL933_RS05545	Z1211, Z1651
chromosome	EDL933_RS05550	---
chromosome	EDL933_RS05560	---
chromosome	EDL933_RS05565	---
chromosome	EDL933_RS05570	---
chromosome	EDL933_RS29770	---
chromosome	EDL933_RS05575	---
chromosome	EDL933_RS05580	---
chromosome	EDL933_RS05585	---
chromosome	EDL933_RS05590	---
chromosome	EDL933_RS05595	---
chromosome	EDL933_RS05600	---
chromosome	EDL933_RS05605	---
chromosome	EDL933_RS05610	---
chromosome	EDL933_RS05620	---
chromosome	EDL933_RS05625	---
chromosome	EDL933_RS05630	---
chromosome	EDL933_RS05635	---
chromosome	EDL933_RS05640	---
chromosome	EDL933_RS05645	Z1228
chromosome	EDL933_RS29780	---
chromosome	EDL933_RS05650	Z1229
chromosome	EDL933_RS05655	Z1230
chromosome	EDL933_RS05660	Z1231
chromosome	EDL933_RS05665	Z1232
chromosome	EDL933_RS29785	---
chromosome	EDL933_RS05670	Z1234
chromosome	EDL933_RS05675	Z1235
chromosome	EDL933_RS05680	Z1237
chromosome	EDL933_RS05685	Z1238
chromosome	EDL933_RS05690	Z1239
chromosome	EDL933_RS05695	Z1240
chromosome	EDL933_RS05700	Z1241
chromosome	EDL933_RS05705	Z1242
chromosome	EDL933_RS05710	Z1243
chromosome	EDL933_RS05715	Z1244
chromosome	EDL933_RS05720	Z1245
chromosome	EDL933_RS32075	---
chromosome	EDL933_RS05725	Z1246
chromosome	EDL933_RS05730	Z1248, Z1250
chromosome	EDL933_RS05740	Z1251
chromosome	EDL933_RS05745	Z1252
chromosome	EDL933_RS05750	Z1253
chromosome	EDL933_RS05755	Z1254
chromosome	EDL933_RS05760	Z1255
chromosome	EDL933_RS05765	Z1256
chromosome	EDL933_RS05770	Z1257
chromosome	EDL933_RS05775	Z1258
chromosome	EDL933_RS05780	Z1259
chromosome	EDL933_RS05785	Z1260
chromosome	EDL933_RS05790	Z1261
chromosome	EDL933_RS05795	Z1262
chromosome	EDL933_RS05800	Z1263
chromosome	EDL933_RS05805	Z1264
chromosome	EDL933_RS05810	Z1265
chromosome	EDL933_RS05815	Z1267
chromosome	EDL933_RS05820	Z1268
chromosome	EDL933_RS05825	Z1269
chromosome	EDL933_RS05830	Z1270
chromosome	EDL933_RS05835	Z1271
chromosome	EDL933_RS05840	Z1272
chromosome	EDL933_RS29790	---
chromosome	EDL933_RS05845	Z1273
chromosome	EDL933_RS05850	Z1274
chromosome	EDL933_RS05855	Z1275
chromosome	EDL933_RS05865	Z1276
chromosome	EDL933_RS05870	Z1278
chromosome	EDL933_RS05875	Z1279
chromosome	EDL933_RS05880	Z1280
chromosome	EDL933_RS05885	Z1281
chromosome	EDL933_RS05890	Z1282
chromosome	EDL933_RS05895	Z1283
chromosome	EDL933_RS05900	Z1284
chromosome	EDL933_RS05905	Z1285
chromosome	EDL933_RS32080	---
chromosome	EDL933_RS05910	Z1286
chromosome	EDL933_RS05915	Z1287
chromosome	EDL933_RS05920	Z1288, Z1289
chromosome	EDL933_RS05925	Z1290
chromosome	EDL933_RS29800	---
chromosome	EDL933_RS05930	Z1291
chromosome	EDL933_RS05935	Z1292
chromosome	EDL933_RS05940	Z1293
chromosome	EDL933_RS05945	Z1294
chromosome	EDL933_RS05950	Z1295
chromosome	EDL933_RS05955	Z1297
chromosome	EDL933_RS05960	Z1298
chromosome	EDL933_RS05965	Z1299
chromosome	EDL933_RS05970	Z1300
chromosome	EDL933_RS05975	Z1301
chromosome	EDL933_RS05980	Z1302
chromosome	EDL933_RS05985	Z1303
chromosome	EDL933_RS05990	Z1304
chromosome	EDL933_RS05995	Z1305
chromosome	EDL933_RS06000	Z1306
chromosome	EDL933_RS06005	Z1307
chromosome	EDL933_RS06010	---
chromosome	EDL933_RS06015	Z1308
chromosome	EDL933_RS06020	Z1309
chromosome	EDL933_RS06025	Z1311
chromosome	EDL933_RS06030	Z1312
chromosome	EDL933_RS06035	Z1313
chromosome	EDL933_RS06040	Z1314
chromosome	EDL933_RS06045	Z1315
chromosome	EDL933_RS06055	Z1317
chromosome	EDL933_RS06060	Z1318
chromosome	EDL933_RS06065	Z1319
chromosome	EDL933_RS06070	Z1320
chromosome	EDL933_RS06075	Z1321
chromosome	EDL933_RS06080	Z1322
chromosome	EDL933_RS06085	Z1323
chromosome	EDL933_RS06090	---
chromosome	EDL933_RS06095	Z1324
chromosome	EDL933_RS06100	Z1325
chromosome	EDL933_RS32085	Z1326
chromosome	EDL933_RS06110	---
chromosome	EDL933_RS06115	Z1328
chromosome	EDL933_RS06120	Z1329
chromosome	EDL933_RS32090	Z1330
chromosome	EDL933_RS06125	Z1331
chromosome	EDL933_RS32095	---
chromosome	EDL933_RS29810	---
chromosome	EDL933_RS06130	---
chromosome	EDL933_RS06135	Z1332
chromosome	EDL933_RS06140	Z1333
chromosome	EDL933_RS06145	Z1334
chromosome	EDL933_RS06150	Z1335
chromosome	EDL933_RS32100	Z1336
chromosome	EDL933_RS06160	Z1337
chromosome	EDL933_RS06165	Z1338
chromosome	EDL933_RS06170	Z1339, Z6067
chromosome	EDL933_RS06175	Z1340
chromosome	EDL933_RS06180	Z1341
chromosome	EDL933_RS06185	Z1342
chromosome	EDL933_RS32105	---
chromosome	EDL933_RS06195	Z1784
chromosome	EDL933_RS06200	Z1785
chromosome	EDL933_RS06205	Z1786
chromosome	EDL933_RS06210	Z1787
chromosome	EDL933_RS06215	Z1788
chromosome	EDL933_RS06220	Z1789
chromosome	EDL933_RS06225	---
chromosome	EDL933_RS06230	Z1792
chromosome	EDL933_RS32110	---
chromosome	EDL933_RS06240	Z1793, Z2109
chromosome	EDL933_RS29185	---
chromosome	EDL933_RS29830	---
chromosome	EDL933_RS06260	---
chromosome	EDL933_RS29835	---
chromosome	EDL933_RS06265	Z2118
chromosome	EDL933_RS06270	Z2119
chromosome	EDL933_RS06275	Z2120
chromosome	EDL933_RS32115	---
chromosome	EDL933_RS06280	Z2121
chromosome	EDL933_RS06285	---
chromosome	EDL933_RS06290	Z2122
chromosome	EDL933_RS06295	Z2123
chromosome	EDL933_RS06305	Z2124
chromosome	EDL933_RS06310	---
chromosome	EDL933_RS06315	---
chromosome	EDL933_RS06320	---
chromosome	EDL933_RS29840	---
chromosome	EDL933_RS06325	---
chromosome	EDL933_RS06330	---
chromosome	EDL933_RS06335	---
chromosome	EDL933_RS06340	---
chromosome	EDL933_RS06345	---
chromosome	EDL933_RS06350	---
chromosome	EDL933_RS06355	---
chromosome	EDL933_RS06360	---
chromosome	EDL933_RS06365	---
chromosome	EDL933_RS06370	Z2354, Z2355
chromosome	EDL933_RS06375	Z2353
chromosome	EDL933_RS06380	Z2352
chromosome	EDL933_RS06385	Z1377, Z2351
chromosome	EDL933_RS06390	Z2348
chromosome	EDL933_RS06395	---
chromosome	EDL933_RS06400	Z2347
chromosome	EDL933_RS06405	Z2344, Z2346
chromosome	EDL933_RS06410	Z2146, Z2343
chromosome	EDL933_RS06415	Z2147
chromosome	EDL933_RS06420	Z1383
chromosome	EDL933_RS06425	Z1385
chromosome	EDL933_RS06435	Z1387
#N/A	EDL933_RS06440	Z1388
chromosome	EDL933_RS06445	Z1389
chromosome	EDL933_RS06450	Z1390
chromosome	EDL933_RS06455	Z1391
chromosome	EDL933_RS06460	Z1392
chromosome	EDL933_RS06465	Z1393
chromosome	EDL933_RS06470	Z1394
chromosome	EDL933_RS06475	Z1395
chromosome	EDL933_RS06480	Z1396
chromosome	EDL933_RS06485	---
chromosome	EDL933_RS06490	Z1397
chromosome	EDL933_RS06495	Z1398
chromosome	EDL933_RS06500	Z1399
chromosome	EDL933_RS06505	Z1400
chromosome	EDL933_RS06510	Z1401
chromosome	EDL933_RS06515	Z1402
chromosome	EDL933_RS06520	Z1403
chromosome	EDL933_RS06525	Z1404
chromosome	EDL933_RS06530	Z1405
chromosome	EDL933_RS06535	Z1406
chromosome	EDL933_RS29845	---
chromosome	EDL933_RS06540	Z1408
chromosome	EDL933_RS29850	---
chromosome	EDL933_RS06545	Z1409
chromosome	EDL933_RS06550	Z1410
chromosome	EDL933_RS06555	Z1411
chromosome	EDL933_RS06560	Z1412
chromosome	EDL933_RS06565	Z1414
chromosome	EDL933_RS06570	Z1415
chromosome	EDL933_RS06575	Z1416
chromosome	EDL933_RS06580	Z1417
chromosome	EDL933_RS06585	Z1418
chromosome	EDL933_RS06590	Z1419, Z1420
chromosome	EDL933_RS06595	Z1421
chromosome	EDL933_RS06600	Z1422
chromosome	EDL933_RS06605	Z1423
chromosome	EDL933_RS06610	Z1424
chromosome	EDL933_RS06615	Z1425
chromosome	EDL933_RS06620	Z1426
chromosome	EDL933_RS32120	Z1428
chromosome	EDL933_RS06630	Z1429
chromosome	EDL933_RS06635	Z1430
chromosome	EDL933_RS06640	Z1431
chromosome	EDL933_RS06645	---
chromosome	EDL933_RS06650	---
chromosome	EDL933_RS06655	Z1432
chromosome	EDL933_RS29855	---
chromosome	EDL933_RS06660	Z1433
chromosome	EDL933_RS06665	---
chromosome	EDL933_RS06670	---
chromosome	EDL933_RS06675	Z1435
chromosome	EDL933_RS06680	Z1437
chromosome	EDL933_RS06685	Z1438
chromosome	EDL933_RS29865	---
chromosome	EDL933_RS32125	Z1439
chromosome	EDL933_RS06700	---
chromosome	EDL933_RS06705	Z1441
chromosome	EDL933_RS06710	Z1442
chromosome	EDL933_RS06715	Z1444
chromosome	EDL933_RS06720	Z1445
chromosome	EDL933_RS06725	Z1446
chromosome	EDL933_RS06730	Z1447
chromosome	EDL933_RS06735	Z1448
chromosome	EDL933_RS06740	Z1449
chromosome	EDL933_RS06745	Z1450
chromosome	EDL933_RS06750	Z1451
chromosome	EDL933_RS06755	---
chromosome	EDL933_RS06760	Z1452
chromosome	EDL933_RS32130	Z3352
chromosome	EDL933_RS06770	Z1453
chromosome	EDL933_RS06775	Z1454
chromosome	EDL933_RS29880	---
chromosome	EDL933_RS06780	Z1456
chromosome	EDL933_RS06785	Z1457
chromosome	EDL933_RS06790	Z1458
chromosome	EDL933_RS06795	---
chromosome	EDL933_RS06800	Z1459
chromosome	EDL933_RS29885	---
chromosome	EDL933_RS06810	Z1460
chromosome	EDL933_RS06815	---
chromosome	EDL933_RS06820	Z1462
chromosome	EDL933_RS06825	Z1463
chromosome	EDL933_RS06830	Z1464
chromosome	EDL933_RS06835	Z1465
chromosome	EDL933_RS06840	Z1466
chromosome	EDL933_RS06845	---
chromosome	EDL933_RS06850	Z1467
chromosome	EDL933_RS06855	---
chromosome	EDL933_RS06860	---
chromosome	EDL933_RS06865	---
chromosome	EDL933_RS32135	Z1473
chromosome	EDL933_RS06880	Z1474
chromosome	EDL933_RS29905	---
chromosome	EDL933_RS06885	Z1475
chromosome	EDL933_RS06890	Z1476
chromosome	EDL933_RS06895	Z1477
chromosome	EDL933_RS06900	Z1478
chromosome	EDL933_RS06905	Z1479
chromosome	EDL933_RS06910	Z1480
chromosome	EDL933_RS06915	Z1481
chromosome	EDL933_RS06920	---
chromosome	EDL933_RS06925	Z1482
chromosome	EDL933_RS06930	Z1483
chromosome	EDL933_RS06935	Z1484
chromosome	EDL933_RS06940	Z1485
chromosome	EDL933_RS06945	Z1486
chromosome	EDL933_RS06950	Z1487
chromosome	EDL933_RS06955	---
chromosome	EDL933_RS06960	Z1488
chromosome	EDL933_RS06965	Z1489
chromosome	EDL933_RS29910	---
chromosome	EDL933_RS06980	---
chromosome	EDL933_RS06985	Z1490
chromosome	EDL933_RS06990	Z1491
chromosome	EDL933_RS06995	Z1492
chromosome	EDL933_RS07000	Z1493
chromosome	EDL933_RS07005	Z1494
chromosome	EDL933_RS07010	Z1495
chromosome	EDL933_RS07015	---
chromosome	EDL933_RS07020	Z1498
chromosome	EDL933_RS07025	---
chromosome	EDL933_RS07030	Z1500
chromosome	EDL933_RS07035	Z1501
chromosome	EDL933_RS07040	---
chromosome	EDL933_RS07045	Z1503
chromosome	EDL933_RS32140	---
chromosome	EDL933_RS32145	Z1504
chromosome	EDL933_RS29915	---
chromosome	EDL933_RS07050	Z1505
chromosome	EDL933_RS07055	Z1506
chromosome	EDL933_RS07060	Z1507
chromosome	EDL933_RS07065	Z1508
chromosome	EDL933_RS07070	Z1509
chromosome	EDL933_RS07075	Z1510
chromosome	EDL933_RS07080	Z1511
chromosome	EDL933_RS07085	Z1512
chromosome	EDL933_RS07090	Z1513
chromosome	EDL933_RS07095	---
chromosome	EDL933_RS29925	---
chromosome	EDL933_RS07100	Z1515
chromosome	EDL933_RS07105	Z1516
chromosome	EDL933_RS07110	Z1518
chromosome	EDL933_RS07115	Z1519
chromosome	EDL933_RS07120	Z1520
chromosome	EDL933_RS07125	Z1521
chromosome	EDL933_RS07130	---
chromosome	EDL933_RS07135	Z1522
chromosome	EDL933_RS07140	Z1523
chromosome	EDL933_RS07145	Z1524
chromosome	EDL933_RS07150	Z1525
chromosome	EDL933_RS07155	Z1526
chromosome	EDL933_RS07160	Z1527
chromosome	EDL933_RS07165	Z1528
chromosome	EDL933_RS07170	Z1530
chromosome	EDL933_RS07175	Z1531
chromosome	EDL933_RS07180	Z1533
chromosome	EDL933_RS07185	Z1534
chromosome	EDL933_RS07190	Z1535
chromosome	EDL933_RS07195	Z1536
chromosome	EDL933_RS07200	Z1537
chromosome	EDL933_RS07205	Z1538
chromosome	EDL933_RS32150	Z1539
chromosome	EDL933_RS07215	Z1542
chromosome	EDL933_RS07220	Z1543
chromosome	EDL933_RS07225	Z1544
chromosome	EDL933_RS07230	Z1545
chromosome	EDL933_RS07235	Z1546
chromosome	EDL933_RS07240	Z1547
chromosome	EDL933_RS07245	Z1548
chromosome	EDL933_RS07250	Z1549
chromosome	EDL933_RS07255	Z1550
chromosome	EDL933_RS07260	Z1551
chromosome	EDL933_RS07265	Z1552
chromosome	EDL933_RS07270	Z1553
chromosome	EDL933_RS07275	Z1554
chromosome	EDL933_RS07280	Z1555
chromosome	EDL933_RS07285	Z1556
chromosome	EDL933_RS29930	Z1557
chromosome	EDL933_RS07295	Z1558
chromosome	EDL933_RS07300	Z1120, Z1559
chromosome	EDL933_RS07305	Z1121, Z1560
chromosome	EDL933_RS32155	Z1122, Z1123, Z1561, Z1562
chromosome	EDL933_RS32160	---
chromosome	EDL933_RS29945	Z1124, Z1563
chromosome	EDL933_RS07315	Z1125, Z1564
chromosome	EDL933_RS07320	Z1126, Z1565
chromosome	EDL933_RS29950	---
chromosome	EDL933_RS07325	Z1128, Z1567
chromosome	EDL933_RS29955	---
chromosome	EDL933_RS32165	---
chromosome	EDL933_RS29965	---
chromosome	EDL933_RS29970	---
chromosome	EDL933_RS29975	---
chromosome	EDL933_RS07340	---
chromosome	EDL933_RS07345	---
chromosome	EDL933_RS07350	---
chromosome	EDL933_RS07355	Z1133, Z1572
chromosome	EDL933_RS29990	---
chromosome	EDL933_RS07360	Z1134, Z1573
chromosome	EDL933_RS07365	Z1135, Z1574
chromosome	EDL933_RS29995	Z1136, Z1575
chromosome	EDL933_RS07370	Z1137, Z1576
chromosome	EDL933_RS30000	Z1138, Z1577
chromosome	EDL933_RS30005	---
chromosome	EDL933_RS07375	Z1139, Z1578
chromosome	EDL933_RS07380	Z1140, Z1579
chromosome	EDL933_RS07385	Z1141, Z1580
chromosome	EDL933_RS30010	---
chromosome	EDL933_RS07390	Z1142, Z1581
chromosome	EDL933_RS07395	Z1143, Z1582
chromosome	EDL933_RS07400	Z1144, Z1583
chromosome	EDL933_RS07405	Z1145, Z1584
chromosome	EDL933_RS07410	Z1146, Z1585
chromosome	EDL933_RS07415	Z1147, Z1586
chromosome	EDL933_RS07420	Z1148, Z1587
chromosome	EDL933_RS30015	Z1149, Z1588
chromosome	EDL933_RS07430	Z1150, Z1589
chromosome	EDL933_RS07435	Z1151, Z1590
chromosome	EDL933_RS07440	Z1152, Z1591
chromosome	EDL933_RS30020	---
chromosome	EDL933_RS07445	Z1153, Z1592
chromosome	EDL933_RS30025	---
chromosome	EDL933_RS30030	Z1154, Z1593
chromosome	EDL933_RS07450	Z1155, Z1594
chromosome	EDL933_RS30035	---
chromosome	EDL933_RS30040	Z1157, Z1596
chromosome	EDL933_RS30045	Z1158, Z1597
chromosome	EDL933_RS07460	Z1159, Z1598
chromosome	EDL933_RS07465	Z1160, Z1599
chromosome	EDL933_RS07470	Z1161, Z1600
chromosome	EDL933_RS07475	Z1162, Z1601
chromosome	EDL933_RS07480	Z1163, Z1602
chromosome	EDL933_RS07485	---
chromosome	EDL933_RS07490	Z1164, Z1603
chromosome	EDL933_RS07495	Z1165, Z1604
chromosome	EDL933_RS07500	Z1166, Z1605
chromosome	EDL933_RS07505	Z1167, Z1606
chromosome	EDL933_RS07510	Z1168, Z1607
chromosome	EDL933_RS07515	Z1169, Z1608
chromosome	EDL933_RS07520	Z1170, Z1609
chromosome	EDL933_RS07525	Z1171, Z1610
chromosome	EDL933_RS07530	Z1172, Z1611
chromosome	EDL933_RS07535	Z1173, Z1612
chromosome	EDL933_RS07540	Z1174, Z1613
chromosome	EDL933_RS07545	Z1175, Z1614
chromosome	EDL933_RS07550	Z1176, Z1615
chromosome	EDL933_RS30055	---
chromosome	EDL933_RS07555	Z1177, Z1616
chromosome	EDL933_RS30060	---
chromosome	EDL933_RS30065	---
chromosome	EDL933_RS07560	Z1178, Z1617
chromosome	EDL933_RS07565	---
chromosome	EDL933_RS30080	Z1179, Z1618
chromosome	EDL933_RS07570	Z1181, Z1620
chromosome	EDL933_RS30085	---
chromosome	EDL933_RS30090	Z1183, Z1622
chromosome	EDL933_RS07575	Z1185, Z1624
chromosome	EDL933_RS32170	---
chromosome	EDL933_RS32175	Z1186, Z1625
chromosome	EDL933_RS32180	Z1187, Z1626
chromosome	EDL933_RS07590	Z1188, Z1627
chromosome	EDL933_RS07595	Z1190, Z1629, Z1630
chromosome	EDL933_RS30105	Z1191, Z1631
chromosome	EDL933_RS07600	Z1192, Z1632
chromosome	EDL933_RS30115	Z1193, Z1633
chromosome	EDL933_RS30120	---
chromosome	EDL933_RS32185	Z1194, Z1634
chromosome	EDL933_RS07610	Z1195, Z1635
chromosome	EDL933_RS07615	Z1196, Z1636
chromosome	EDL933_RS07620	Z1197, Z1637
chromosome	EDL933_RS32190	---
chromosome	EDL933_RS07625	---
chromosome	EDL933_RS07635	Z1200, Z1640
chromosome	EDL933_RS07640	Z1201, Z1641
chromosome	EDL933_RS07645	Z1202, Z1642
chromosome	EDL933_RS07650	Z1203, Z1643
chromosome	EDL933_RS07655	Z1204, Z1644
chromosome	EDL933_RS07660	---
chromosome	EDL933_RS07665	Z1205, Z1645
chromosome	EDL933_RS07670	---
chromosome	EDL933_RS07675	Z1207, Z1647
chromosome	EDL933_RS07680	Z1208, Z1648
chromosome	EDL933_RS07685	Z1209, Z1649
chromosome	EDL933_RS07690	Z1210, Z1650
chromosome	EDL933_RS30140	---
chromosome	EDL933_RS07695	---
chromosome	EDL933_RS32195	---
chromosome	EDL933_RS32200	---
chromosome	EDL933_RS07700	Z1212, Z1652
chromosome	EDL933_RS07705	Z1213, Z1653
chromosome	EDL933_RS07710	Z1214, Z1654
chromosome	EDL933_RS07715	---
chromosome	EDL933_RS30145	---
chromosome	EDL933_RS07720	Z1215, Z1655
chromosome	EDL933_RS07725	Z1216, Z1656
chromosome	EDL933_RS07730	Z1217, Z1657
chromosome	EDL933_RS07735	Z1218
chromosome	EDL933_RS07740	Z1219
chromosome	EDL933_RS07745	Z1220, Z1658
chromosome	EDL933_RS07750	---
chromosome	EDL933_RS07755	Z1198, Z1199, Z1221, Z1222, Z1638, Z1639, Z1660, Z1661
chromosome	EDL933_RS07765	---
chromosome	EDL933_RS07770	Z1223, Z1662
chromosome	EDL933_RS07775	Z1225, Z1663
chromosome	EDL933_RS07780	Z1226, Z1664
chromosome	EDL933_RS07785	Z1227, Z1665
chromosome	EDL933_RS07790	Z1666
chromosome	EDL933_RS07795	Z1667
chromosome	EDL933_RS07800	Z1668
chromosome	EDL933_RS07805	Z1669
chromosome	EDL933_RS07810	Z1670
chromosome	EDL933_RS07815	Z1671
chromosome	EDL933_RS07820	Z1672
chromosome	EDL933_RS07825	Z1673
chromosome	EDL933_RS30155	---
chromosome	EDL933_RS07830	---
chromosome	EDL933_RS07835	Z1675
chromosome	EDL933_RS07840	Z1676
chromosome	EDL933_RS07845	Z1677
chromosome	EDL933_RS07850	Z1678
chromosome	EDL933_RS07855	Z1679
chromosome	EDL933_RS07860	Z1680
chromosome	EDL933_RS07865	Z1681
chromosome	EDL933_RS30160	---
chromosome	EDL933_RS07870	---
chromosome	EDL933_RS07875	Z1683
chromosome	EDL933_RS07880	Z1684
chromosome	EDL933_RS07885	Z1685
chromosome	EDL933_RS07890	Z1686
chromosome	EDL933_RS07900	Z1687, Z1688
chromosome	EDL933_RS07905	Z1690
chromosome	EDL933_RS07910	Z1691
chromosome	EDL933_RS07915	Z1692
chromosome	EDL933_RS07920	Z1693
chromosome	EDL933_RS07925	Z1695
chromosome	EDL933_RS07930	Z1696
chromosome	EDL933_RS07935	Z1697
chromosome	EDL933_RS07940	Z1698
chromosome	EDL933_RS07945	Z1699
chromosome	EDL933_RS07950	Z1700
chromosome	EDL933_RS07955	Z1701
chromosome	EDL933_RS07960	Z1702
chromosome	EDL933_RS07965	Z1703
chromosome	EDL933_RS07970	Z1704
chromosome	EDL933_RS07975	Z1705
chromosome	EDL933_RS07980	Z1707
chromosome	EDL933_RS07985	Z1708
chromosome	EDL933_RS07990	Z1709
chromosome	EDL933_RS07995	Z1710
chromosome	EDL933_RS08000	Z1711
chromosome	EDL933_RS08005	Z1712
chromosome	EDL933_RS08010	Z1713
chromosome	EDL933_RS08015	Z1714
chromosome	EDL933_RS08020	Z1715
chromosome	EDL933_RS08025	Z1716
chromosome	EDL933_RS08030	Z1717
chromosome	EDL933_RS08035	Z1718
chromosome	EDL933_RS08040	Z1719
chromosome	EDL933_RS08045	Z1720
chromosome	EDL933_RS08050	Z1721
chromosome	EDL933_RS08055	Z1722
chromosome	EDL933_RS08060	Z1724
chromosome	EDL933_RS08065	Z1725
chromosome	EDL933_RS08070	Z1726
chromosome	EDL933_RS08075	Z1727
chromosome	EDL933_RS08080	Z1728
chromosome	EDL933_RS08085	Z1729
chromosome	EDL933_RS08090	Z1730
chromosome	EDL933_RS08095	Z1731
chromosome	EDL933_RS08100	Z1732
chromosome	EDL933_RS08105	Z1733
chromosome	EDL933_RS08110	Z1734
chromosome	EDL933_RS08115	Z1735
chromosome	EDL933_RS08120	Z1736
chromosome	EDL933_RS08125	Z1737
chromosome	EDL933_RS08130	Z1738
chromosome	EDL933_RS08135	Z1739
chromosome	EDL933_RS08140	Z1740
chromosome	EDL933_RS08145	Z1741
chromosome	EDL933_RS30165	---
chromosome	EDL933_RS08150	Z1742
chromosome	EDL933_RS08155	Z1743
chromosome	EDL933_RS08160	Z1744
chromosome	EDL933_RS08165	Z1745
chromosome	EDL933_RS08170	Z1746
chromosome	EDL933_RS08175	Z1747
chromosome	EDL933_RS08180	Z1748
chromosome	EDL933_RS32205	---
chromosome	EDL933_RS08185	Z1749
chromosome	EDL933_RS08190	Z1750
chromosome	EDL933_RS08195	Z1751
chromosome	EDL933_RS08200	Z1752
chromosome	EDL933_RS08205	Z1754
chromosome	EDL933_RS08210	Z1756
chromosome	EDL933_RS08215	Z1757
chromosome	EDL933_RS08220	Z1758
chromosome	EDL933_RS08225	Z1759
chromosome	EDL933_RS08230	Z1760
chromosome	EDL933_RS08235	Z1761
chromosome	EDL933_RS08240	Z1762
chromosome	EDL933_RS08245	Z1763
chromosome	EDL933_RS08250	Z1764
chromosome	EDL933_RS08255	Z1765
chromosome	EDL933_RS08260	Z1766
chromosome	EDL933_RS30175	---
chromosome	EDL933_RS08265	Z1768
chromosome	EDL933_RS08270	Z1769
chromosome	EDL933_RS32210	---
chromosome	EDL933_RS08275	Z1770
chromosome	EDL933_RS08280	Z1771
chromosome	EDL933_RS08285	Z1772
chromosome	EDL933_RS32215	---
chromosome	EDL933_RS32220	---
chromosome	EDL933_RS32225	Z1774
chromosome	EDL933_RS08300	Z1775
chromosome	EDL933_RS08305	Z1776
chromosome	EDL933_RS08310	Z1777
chromosome	EDL933_RS08315	Z1778
chromosome	EDL933_RS08320	Z1779
chromosome	EDL933_RS08325	Z1780
chromosome	EDL933_RS08330	---
chromosome	EDL933_RS08335	Z1781
chromosome	EDL933_RS32230	---
chromosome	EDL933_RS08340	---
chromosome	EDL933_RS08345	Z1783
chromosome	EDL933_RS32235	---
chromosome	EDL933_RS08355	Z1343
chromosome	EDL933_RS08360	Z1344
chromosome	EDL933_RS08365	Z1345
chromosome	EDL933_RS30185	Z1346, Z1347
chromosome	EDL933_RS08375	Z1348
chromosome	EDL933_RS32240	---
chromosome	EDL933_RS32245	---
chromosome	EDL933_RS08390	---
chromosome	EDL933_RS08395	---
chromosome	EDL933_RS08400	---
chromosome	EDL933_RS08405	---
chromosome	EDL933_RS08410	---
chromosome	EDL933_RS08415	---
chromosome	EDL933_RS08420	---
chromosome	EDL933_RS32250	---
chromosome	EDL933_RS08435	---
chromosome	EDL933_RS32255	---
chromosome	EDL933_RS08445	---
chromosome	EDL933_RS08450	---
chromosome	EDL933_RS08455	---
chromosome	EDL933_RS08460	---
chromosome	EDL933_RS08465	---
chromosome	EDL933_RS08470	---
chromosome	EDL933_RS08475	---
chromosome	EDL933_RS08480	---
chromosome	EDL933_RS08485	Z3328
chromosome	EDL933_RS08490	Z1901, Z3327
chromosome	EDL933_RS08495	Z1808
chromosome	EDL933_RS08500	---
chromosome	EDL933_RS08505	Z3323
chromosome	EDL933_RS08510	Z1370, Z3322
chromosome	EDL933_RS08515	---
chromosome	EDL933_RS08520	---
chromosome	EDL933_RS08525	Z1374, Z1814
chromosome	EDL933_RS30200	---
chromosome	EDL933_RS08530	Z1815
chromosome	EDL933_RS08535	Z1816
chromosome	EDL933_RS08540	Z1817
chromosome	EDL933_RS30205	---
chromosome	EDL933_RS08545	Z1818
chromosome	EDL933_RS08550	Z1819
chromosome	EDL933_RS08555	Z1820
chromosome	EDL933_RS08560	Z1821, Z1822
chromosome	EDL933_RS08565	Z1823, Z1824
chromosome	EDL933_RS32260	---
chromosome	EDL933_RS08570	Z1825, Z1826
chromosome	EDL933_RS30215	---
chromosome	EDL933_RS08595	---
chromosome	EDL933_RS08600	Z1829
chromosome	EDL933_RS30220	---
chromosome	EDL933_RS08605	Z1830
chromosome	EDL933_RS08610	Z1831
chromosome	EDL933_RS08615	---
chromosome	EDL933_RS08620	Z1832
chromosome	EDL933_RS08625	Z1833
chromosome	EDL933_RS08630	Z1835, Z1836
chromosome	EDL933_RS08635	Z1838
chromosome	EDL933_RS32265	Z1839
chromosome	EDL933_RS08645	---
chromosome	EDL933_RS08650	Z1840
chromosome	EDL933_RS08655	---
chromosome	EDL933_RS08660	Z1841
chromosome	EDL933_RS08665	---
chromosome	EDL933_RS08670	Z1842, Z1843
chromosome	EDL933_RS32270	---
chromosome	EDL933_RS08680	Z1844
chromosome	EDL933_RS08685	Z1845
chromosome	EDL933_RS08690	---
chromosome	EDL933_RS30235	---
chromosome	EDL933_RS08695	Z1846
chromosome	EDL933_RS08700	Z1847
chromosome	EDL933_RS08705	Z1848
chromosome	EDL933_RS08710	Z1849
chromosome	EDL933_RS08715	Z1850
chromosome	EDL933_RS08720	Z1851
chromosome	EDL933_RS29200	Z1852
chromosome	EDL933_RS08730	---
chromosome	EDL933_RS08735	Z1853
chromosome	EDL933_RS08740	Z1854
chromosome	EDL933_RS08745	Z1855, Z1856
chromosome	EDL933_RS30240	Z1857
chromosome	EDL933_RS08755	Z1858
chromosome	EDL933_RS08760	Z1859
chromosome	EDL933_RS08765	Z1860
chromosome	EDL933_RS08770	Z1861
chromosome	EDL933_RS08775	Z1862
chromosome	EDL933_RS08780	Z1863
chromosome	EDL933_RS08785	Z1864
chromosome	EDL933_RS08790	Z1865
chromosome	EDL933_RS08795	Z1866
chromosome	EDL933_RS08800	Z1867
chromosome	EDL933_RS08805	Z1868
chromosome	EDL933_RS08810	Z1869
chromosome	EDL933_RS08815	---
chromosome	EDL933_RS08820	Z1870
chromosome	EDL933_RS08830	Z1871
chromosome	EDL933_RS30245	---
chromosome	EDL933_RS08835	Z1872
chromosome	EDL933_RS08840	---
chromosome	EDL933_RS08845	---
chromosome	EDL933_RS08850	Z1873
chromosome	EDL933_RS08855	---
chromosome	EDL933_RS08860	Z1874
chromosome	EDL933_RS08865	Z1875
chromosome	EDL933_RS08870	Z1876
chromosome	EDL933_RS08875	Z1877
chromosome	EDL933_RS08880	Z1878
chromosome	EDL933_RS30250	---
chromosome	EDL933_RS08885	Z1879
chromosome	EDL933_RS30255	---
chromosome	EDL933_RS08890	Z1880
chromosome	EDL933_RS08895	Z1881
chromosome	EDL933_RS08900	Z1882
chromosome	EDL933_RS08905	Z1883
chromosome	EDL933_RS08910	Z1884
chromosome	EDL933_RS08915	Z1885
chromosome	EDL933_RS08920	---
chromosome	EDL933_RS08925	---
chromosome	EDL933_RS08930	---
chromosome	EDL933_RS08935	---
chromosome	EDL933_RS08940	Z1890
chromosome	EDL933_RS08945	Z1891
chromosome	EDL933_RS08950	Z1893
chromosome	EDL933_RS08955	Z1894
chromosome	EDL933_RS08960	Z1895
chromosome	EDL933_RS08965	Z1896
chromosome	EDL933_RS08970	Z1898
chromosome	EDL933_RS08975	---
chromosome	EDL933_RS08980	---
chromosome	EDL933_RS08985	---
chromosome	EDL933_RS08990	---
chromosome	EDL933_RS08995	---
chromosome	EDL933_RS09000	---
chromosome	EDL933_RS09005	Z1918, Z1919
chromosome	EDL933_RS09010	Z1920
chromosome	EDL933_RS09015	Z1921
chromosome	EDL933_RS09020	Z1922
chromosome	EDL933_RS09025	Z1923
chromosome	EDL933_RS09030	Z1924
chromosome	EDL933_RS09035	Z1925
chromosome	EDL933_RS09040	Z1926
chromosome	EDL933_RS09045	---
chromosome	EDL933_RS09050	---
chromosome	EDL933_RS09055	---
chromosome	EDL933_RS09060	Z1930
chromosome	EDL933_RS09065	Z1931
chromosome	EDL933_RS09070	Z1932
chromosome	EDL933_RS09080	---
chromosome	EDL933_RS09085	Z1935
chromosome	EDL933_RS09090	Z1936
chromosome	EDL933_RS09095	Z1937
chromosome	EDL933_RS09100	Z1938
chromosome	EDL933_RS30270	---
chromosome	EDL933_RS09105	Z1939
chromosome	EDL933_RS09110	Z1940
chromosome	EDL933_RS09115	---
chromosome	EDL933_RS09120	Z1941
chromosome	EDL933_RS09125	Z1942
chromosome	EDL933_RS09130	Z1943
chromosome	EDL933_RS09135	Z1944
chromosome	EDL933_RS09140	Z1946
chromosome	EDL933_RS09145	Z1947
chromosome	EDL933_RS09150	Z1948
chromosome	EDL933_RS09155	Z1949
chromosome	EDL933_RS09160	Z1950
chromosome	EDL933_RS09165	Z1951
chromosome	EDL933_RS09170	Z1952
chromosome	EDL933_RS09175	Z1953
chromosome	EDL933_RS32275	---
chromosome	EDL933_RS09180	Z1954
chromosome	EDL933_RS09185	Z1955
chromosome	EDL933_RS30275	---
chromosome	EDL933_RS09190	Z1956
chromosome	EDL933_RS09195	Z1957, Z1958
chromosome	EDL933_RS32280	---
chromosome	EDL933_RS09205	Z1959
chromosome	EDL933_RS09210	Z1960
chromosome	EDL933_RS09215	Z1961
chromosome	EDL933_RS09220	Z1962
chromosome	EDL933_RS09225	---
chromosome	EDL933_RS09230	Z1963
chromosome	EDL933_RS09235	Z1964
chromosome	EDL933_RS09240	Z1965
chromosome	EDL933_RS09245	Z1966
chromosome	EDL933_RS32285	Z1967
chromosome	EDL933_RS09250	Z1968
chromosome	EDL933_RS30295	---
chromosome	EDL933_RS09255	Z1969
chromosome	EDL933_RS09260	Z1970
chromosome	EDL933_RS09265	Z1971
chromosome	EDL933_RS30300	---
chromosome	EDL933_RS09270	Z1972
chromosome	EDL933_RS09275	---
chromosome	EDL933_RS09280	Z1974
chromosome	EDL933_RS09285	Z1975
chromosome	EDL933_RS09290	Z1976
chromosome	EDL933_RS09295	Z1977
chromosome	EDL933_RS09300	Z1978
chromosome	EDL933_RS09305	Z1979
chromosome	EDL933_RS09310	Z1980
chromosome	EDL933_RS09315	Z1981
chromosome	EDL933_RS09320	Z1982
chromosome	EDL933_RS09325	Z1983
chromosome	EDL933_RS09330	Z1984
chromosome	EDL933_RS09335	Z1985
chromosome	EDL933_RS09340	Z1986
chromosome	EDL933_RS09345	Z1987
chromosome	EDL933_RS30305	---
chromosome	EDL933_RS09350	Z1989
chromosome	EDL933_RS09355	Z1991
chromosome	EDL933_RS09360	Z1992
chromosome	EDL933_RS09365	Z1993
chromosome	EDL933_RS09370	Z1994
chromosome	EDL933_RS09375	Z1995
chromosome	EDL933_RS09380	Z1996
chromosome	EDL933_RS09385	Z1998
chromosome	EDL933_RS09390	---
chromosome	EDL933_RS09395	Z2000
chromosome	EDL933_RS09400	Z2001
chromosome	EDL933_RS09405	Z2002
chromosome	EDL933_RS09410	Z2003
chromosome	EDL933_RS09415	Z2004
chromosome	EDL933_RS29205	---
chromosome	EDL933_RS29210	Z2005
chromosome	EDL933_RS09425	---
chromosome	EDL933_RS29215	---
chromosome	EDL933_RS09430	Z2006, Z2007
chromosome	EDL933_RS09435	Z2008
chromosome	EDL933_RS09440	Z2009
chromosome	EDL933_RS09445	Z2010
chromosome	EDL933_RS09450	Z2011
chromosome	EDL933_RS09455	Z2012
chromosome	EDL933_RS09460	Z2013
chromosome	EDL933_RS09465	Z2015
chromosome	EDL933_RS09470	Z2016
[truncated: 4,037 more rows]
