# Supplementary material for: Transposon-insertion sequencing screens unveil requirements for EHEC growth and intestinal colonization
Source: PLoS Pathog. 2019 Aug 12;15(8):e1007652. doi: 10.1371/journal.ppat.1007652 (PMC6705877; doi:10.1371/journal.ppat.1007652)
Supplement: S2 Table — (XLSX) [file ppat.1007652.s007.xlsx]

## Sheet: S2 Table
S2 Table. EL-ARTIST analysis of EHEC EDL933.
Position	Locus Tag	Replicon	Class - General	Class - Specific	# TA Sites	% Sites Hit	Reads per Site Hit	EL-ARTIST Call	Gene Function	Protein ID	%GC	K12 Homolog	Call in Keio Collection	COG		Summary					COG	Function
1	EDL933_RS00005	chromosome	protein_coding	protein_coding	5	80	87	Neutral	thr operon leader peptide	WP_000822720.1	51.1905	---	Not Essential	---		Chromosome	Neutral	Regional	Underrepresented		A	RNA processing and modification
2	EDL933_RS00010	chromosome	protein_coding	protein_coding	95	70.5	33.8657	Neutral	bifunctional aspartate kinase/homoserine dehydrogenase I	WP_001264698.1	52.8218	b0002	Not Essential	E		Protein_Coding	4322	375	801		C	Energy production and conversion
3	EDL933_RS00015	chromosome	protein_coding	protein_coding	30	53.3	27.6875	Neutral	homoserine kinase	WP_000241671.1	56.2701	b0003	Not Essential	E		Pseudogene	232	23	41		D	Cell cycle control
4	EDL933_RS00020	chromosome	protein_coding	protein_coding	35	68.6	10	Neutral	threonine synthase	WP_000781063.1	53.1469	b0004	Not Essential	E		RNA	90	0	38		E	Amino acid metabolism and transport
5	EDL933_RS00030	chromosome	protein_coding	protein_coding	13	76.9	33.4	Neutral	DUF2502 domain-containing protein	WP_000738742.1	53.8721	b0005	Not Essential	---							F	Nucleotide metabolism and transport
6	EDL933_RS00035	chromosome	protein_coding	protein_coding	33	78.8	19.8077	Neutral	peroxide stress protein YaaA	WP_000906203.1	48.906	b0006	Not Essential	P		Plasmid	Neutral	Regional	Underrepresented		G	Carbohydrate metabolism and transport
7	EDL933_RS00040	chromosome	protein_coding	protein_coding	61	75.4	28.3478	Neutral	sodium:alanine symporter family protein	WP_001112579.1	52.97	b0007	Not Essential	E		Protein_Coding	73	9	13		H	Coenzyme metabolism
8	EDL933_RS00045	chromosome	protein_coding	protein_coding	40	82.5	13.5758	Neutral	transaldolase 1	WP_000130185.1	51.6771	b0008	Not Essential	G		Pseudogene	13	0	2		I	Lipid metabolism
9	EDL933_RS00050	chromosome	protein_coding	protein_coding	24	75	19.7778	Neutral	molybdopterin adenylyltransferase	WP_001295414.1	53.9116	b0009	Not Essential	H		RNA	0	0	0		J	Translation
10	EDL933_RS00055	chromosome	protein_coding	protein_coding	22	77.3	33.9412	Neutral	succinate-acetate/proton symporter SatP	WP_000528538.1	52.7337	b0010	Not Essential	C							K	Transcription
11	EDL933_RS00060	chromosome	protein_coding	protein_coding	26	76.9	24.05	Neutral	hypothetical protein	WP_001102370.1	50.9804	b0011	Not Essential	---		Total	4730	407	895		L	Replication and repair
12	EDL933_RS00065	chromosome	protein_coding	protein_coding	19	63.2	26.1667	Neutral	hypothetical protein	WP_000843566.1	48.8889	b0013	Not Essential	---							M	Cell wall/membrane/envelope biogenesis
13	EDL933_RS00070	chromosome	protein_coding	protein_coding	69	20.3	8	Underrepresented	molecular chaperone DnaK	WP_000516135.1	51.3824	b0014	Not Essential	O							N	Cell motility
14	EDL933_RS00075	chromosome	protein_coding	protein_coding	32	37.5	15.4167	Neutral	molecular chaperone DnaJ	WP_001118464.1	55.084	b0015	Not Essential	O							O	Post-translational modification, protein turnover, chaperone functions
15	EDL933_RS00080	chromosome	protein_coding	protein_coding	10	70	31.4286	Neutral	Hok/Gef family protein	WP_000935263.1	50.9524	b0018	Not Essential	---							P	Inorganic ion transport and metabolism
16	EDL933_RS00085	chromosome	protein_coding	protein_coding	56	17.9	6.2	Underrepresented	Na+/H+ antiporter NhaA	WP_000681368.1	51.3282	b0019	Not Essential	CP							Q	Secondary structure
17	EDL933_RS00090	chromosome	protein_coding	protein_coding	46	63	17.2759	Neutral	transcriptional activator NhaR	WP_000062896.1	47.5717	b0020	Not Essential	K							R	General functional prediction only
18	EDL933_RS32475	chromosome	protein_coding	protein_coding	25	8	9.5	Underrepresented	hypothetical protein	WP_010904757.1	43.6782	---	Not Essential	X							S	Function unknown
19	EDL933_RS31950	chromosome	protein_coding	protein_coding	25	4	2	Underrepresented	hypothetical protein	WP_001303783.1	37.0031	---	Not Essential	---							T	Signal transduction
20	EDL933_RS00105	chromosome	protein_coding	protein_coding	203	24.6	9.44	Underrepresented	fimbrial biogenesis outer membrane usher protein	WP_000946591.1	41.0037	---	Not Essential	NW							U	Intracellular trafficking and secretion
21	EDL933_RS00110	chromosome	protein_coding	protein_coding	52	13.5	5.85714	Underrepresented	fimbrial assembly chaperone protein StcB	WP_001220311.1	36.5497	---	Not Essential	---							V	Defense mechanisms
22	EDL933_RS00115	chromosome	protein_coding	protein_coding	36	30.6	7.36364	Underrepresented	fimbrial protein	WP_000759928.1	39.1386	---	Not Essential	---							W	Extracellular structures
23	EDL933_RS00120	chromosome	protein_coding	protein_coding	124	13.7	5.76471	Underrepresented	hypothetical protein	WP_000129338.1	32.2785	---	Not Essential	---							X	Mobilome
24	EDL933_RS00125	chromosome	protein_coding	protein_coding	14	0	0	Underrepresented	30S ribosomal protein S20	WP_001274021.1	46.5909	b0023	Not Essential	J
25	EDL933_RS00130	chromosome	protein_coding	protein_coding	10	40	23.5	Underrepresented	DUF2575 domain-containing protein	WP_001303784.1	48	b0024	Not Essential	---
26	EDL933_RS00135	chromosome	protein_coding	protein_coding	42	2.4	5	Underrepresented	bifunctional riboflavin kinase/FMN adenylyltransferase	WP_000767329.1	53.5032	b0025	Essential	H
27	EDL933_RS00140	chromosome	protein_coding	protein_coding	84	1.2	1	Underrepresented	isoleucine--tRNA ligase	WP_001286832.1	55.733	b0026	Essential	J
28	EDL933_RS00145	chromosome	protein_coding	protein_coding	25	0	0	Underrepresented	lipoprotein signal peptidase	WP_000083385.1	53.3333	b0027	Essential	MU
29	EDL933_RS00150	chromosome	protein_coding	protein_coding	14	50	22.4286	Neutral	peptidyl-prolyl cis-trans isomerase	WP_000004655.1	55.3333	b0028	Not Essential	O
30	EDL933_RS00155	chromosome	protein_coding	protein_coding	30	6.7	7	Underrepresented	4-hydroxy-3-methylbut-2-enyl diphosphate reductase	WP_001166395.1	55.205	b0029	Essential	I
31	EDL933_RS32925	chromosome	pseudogene	pseudogene	30	36.7	10.1818	Regional	hypothetical protein	---	34.9057	---	Not Essential	---
32	EDL933_RS00165	chromosome	protein_coding	protein_coding	31	0	0	Underrepresented	4-hydroxy-tetrahydrodipicolinate reductase	WP_000543582.1	52.9197	b0031	Essential	E
33	EDL933_RS00180	chromosome	protein_coding	protein_coding	42	76.2	20.5938	Neutral	carbamoyl-phosphate synthase small subunit	WP_000597260.1	53.4378	b0032	Not Essential	EF
34	EDL933_RS00185	chromosome	protein_coding	protein_coding	102	58.8	21.7833	Neutral	carbamoyl-phosphate synthase large chain	WP_001126371.1	55.8659	b0033	Not Essential	EF
35	EDL933_RS00190	chromosome	protein_coding	protein_coding	19	57.9	26.1818	Neutral	hypothetical protein	WP_000196529.1	35.6164	---	Not Essential	---
36	EDL933_RS00195	chromosome	protein_coding	protein_coding	24	66.7	15.125	Neutral	transcriptional activatory protein CaiF	WP_000333125.1	45.9596	b0034	Not Essential	---
37	EDL933_RS00200	chromosome	protein_coding	protein_coding	18	72.2	36.6154	Neutral	carnitine operon protein CaiE	WP_000122894.1	55.1607	b0035	Not Essential	R
38	EDL933_RS00205	chromosome	protein_coding	protein_coding	26	50	29.6154	Neutral	carnitinyl-CoA dehydratase	WP_001303785.1	53.944	b0036	Not Essential	I
39	EDL933_RS00210	chromosome	protein_coding	protein_coding	64	54.7	24.8857	Neutral	ATP-dependent acyl-CoA ligase	WP_001301863.1	50.6435	b0037	Not Essential	IQ
40	EDL933_RS00215	chromosome	protein_coding	protein_coding	52	71.2	31.7568	Neutral	L-carnitine CoA-transferase	WP_000349922.1	52.4631	b0038	Not Essential	I
41	EDL933_RS00220	chromosome	protein_coding	protein_coding	47	63.8	26.8333	Neutral	crotonobetainyl-CoA dehydrogenase	WP_000347117.1	53.8058	b0039	Not Essential	I
42	EDL933_RS00225	chromosome	protein_coding	protein_coding	69	71	36.9796	Neutral	L-carnitine/gamma-butyrobetaine antiporter	WP_000787124.1	51.8812	b0040	Not Essential	M
43	EDL933_RS32910	chromosome	pseudogene	pseudogene	13	30.8	52.75	Regional	hypothetical protein	---	42.654	---	Not Essential	---
44	EDL933_RS00235	chromosome	protein_coding	protein_coding	30	53.3	35.25	Neutral	protein FixB	WP_001091483.1	55.9448	b0042	Not Essential	C
45	EDL933_RS00240	chromosome	protein_coding	protein_coding	40	65	25.9615	Neutral	FAD-dependent oxidoreductase	WP_001287748.1	54.8563	b0043	Not Essential	C
46	EDL933_RS00245	chromosome	protein_coding	protein_coding	6	33.3	48.5	Neutral	ferredoxin-like protein FixX	WP_000203741.1	56.9444	b0044	Not Essential	C
47	EDL933_RS00250	chromosome	protein_coding	protein_coding	51	58.8	38.2	Neutral	MFS transporter	WP_001183177.1	53.3784	b0045	Not Essential	GEPR
48	EDL933_RS00255	chromosome	protein_coding	protein_coding	19	47.4	31.2222	Neutral	glutathione-regulated potassium-efflux system ancillary protein KefF	WP_000600700.1	54.8023	b0046	Not Essential	R
49	EDL933_RS00260	chromosome	protein_coding	protein_coding	50	68	19.3529	Neutral	glutathione-regulated potassium-efflux system protein KefC	WP_000377184.1	55.8239	b0047	Not Essential	P
50	EDL933_RS00265	chromosome	protein_coding	protein_coding	21	0	0	Underrepresented	type 3 dihydrofolate reductase	WP_000624372.1	53.3333	b0048	Essential	H
51	EDL933_RS00270	chromosome	protein_coding	protein_coding	10	80	12.875	Neutral	antitoxin	WP_000125566.1	48.7179	---	Not Essential	X
52	EDL933_RS00275	chromosome	protein_coding	protein_coding	21	76.2	23.9375	Neutral	plasmid maintenance protein CcdB	WP_001160975.1	45.7143	---	Not Essential	---
53	EDL933_RS00280	chromosome	protein_coding	protein_coding	35	74.3	28.6538	Neutral	bis(5'-nucleosyl)-tetraphosphatase (symmetrical)	WP_000257187.1	55.9482	b0049	Not Essential	T
54	EDL933_RS00285	chromosome	protein_coding	protein_coding	15	60	18.8889	Neutral	Co2+/Mg2+ efflux protein ApaG	WP_000610901.1	51.8519	b0050	Not Essential	P
55	EDL933_RS00290	chromosome	protein_coding	protein_coding	29	55.2	21.3125	Neutral	ribosomal RNA small subunit methyltransferase A	WP_001065380.1	53.163	b0051	Not Essential	J
56	EDL933_RS00295	chromosome	protein_coding	protein_coding	36	63.9	20.7391	Neutral	4-hydroxythreonine-4-phosphate dehydrogenase	WP_000241259.1	56.1616	b0052	Not Essential	H
57	EDL933_RS00300	chromosome	protein_coding	protein_coding	39	69.2	25.7407	Neutral	chaperone SurA	WP_000800457.1	53.7685	b0053	Not Essential	O
58	EDL933_RS00305	chromosome	protein_coding	protein_coding	133	1.5	12	Underrepresented	LPS-assembly protein LptD	WP_000746183.1	51.3376	b0054	Essential	M
59	EDL933_RS00310	chromosome	protein_coding	protein_coding	28	78.6	23.3636	Neutral	molecular chaperone DjlA	WP_001200573.1	52.8186	b0055	Not Essential	O
60	EDL933_RS00315	chromosome	protein_coding	protein_coding	51	54.9	17.2857	Neutral	UDP pyrophosphate phosphatase	WP_001304001.1	41.8327	---	Not Essential	---
61	EDL933_RS29335	chromosome	protein_coding	protein_coding	11	72.7	15.75	Neutral	hypothetical protein	WP_077626216.1	47.4576	---	Not Essential	---
62	EDL933_RS00320	chromosome	protein_coding	protein_coding	27	70.4	30.2105	Neutral	bifunctional tRNA pseudouridine(32) synthase/ribosomal large subunit pseudouridine synthase RluA	WP_000525186.1	54.0909	b0058	Not Essential	J
63	EDL933_RS00325	chromosome	protein_coding	protein_coding	96	67.7	27.8308	Neutral	RNA polymerase-associated protein RapA	WP_001117011.1	55.0052	b0059	Not Essential	KL
64	EDL933_RS00330	chromosome	protein_coding	protein_coding	87	73.6	20.0156	Neutral	DNA polymerase II	WP_000035699.1	55.5697	b0060	Not Essential	L
65	EDL933_RS00335	chromosome	protein_coding	protein_coding	27	77.8	37.0952	Neutral	L-ribulose-5-phosphate 4-epimerase	WP_000888654.1	54.8851	b0061	Not Essential	G
66	EDL933_RS00340	chromosome	protein_coding	protein_coding	45	73.3	25.1212	Neutral	L-arabinose isomerase	WP_000151715.1	55.6221	b0062	Not Essential	G
67	EDL933_RS00345	chromosome	protein_coding	protein_coding	46	71.7	33.303	Neutral	ribulokinase	WP_000951872.1	57.9659	b0063	Not Essential	G
68	EDL933_RS29350	chromosome	pseudogene	pseudogene	13	23.1	19	Neutral	hypothetical protein	---	43.5897	---	Not Essential	---
69	EDL933_RS00350	chromosome	protein_coding	protein_coding	34	64.7	14.9091	Neutral	arabinose operon regulatory protein	WP_001300811.1	52.901	b0064	Not Essential	K
70	EDL933_RS00355	chromosome	protein_coding	protein_coding	25	68	27.8824	Neutral	DedA family protein	WP_001148407.1	54.3791	b0065	Not Essential	---
71	EDL933_RS00360	chromosome	protein_coding	protein_coding	26	53.8	19.4286	Neutral	thiamine import ATP-binding protein ThiQ	WP_000916267.1	56.9385	b0066	Not Essential	H
72	EDL933_RS00365	chromosome	protein_coding	protein_coding	48	60.4	23.3103	Neutral	thiamine/thiamine pyrophosphate ABC transporter permease ThiP	WP_000235663.1	58.9696	b0067	Not Essential	P
73	EDL933_RS00370	chromosome	protein_coding	protein_coding	34	61.8	16.9048	Neutral	thiamine ABC transporter substrate binding subunit	WP_001301693.1	52.9472	b0068	Not Essential	P
74	EDL933_RS00375	chromosome	protein_coding	protein_coding	38	73.7	12.6429	Neutral	hypothetical protein	WP_000868321.1	43.1579	---	Not Essential	---
75	EDL933_RS00380	chromosome	protein_coding	protein_coding	53	73.6	23.0769	Neutral	transcriptional regulator	WP_001138626.1	55.214	b0069	Not Essential	K
76	EDL933_RS00385	chromosome	protein_coding	protein_coding	6	50	26.3333	Neutral	glucose uptake inhibitor SgrT	WP_001248768.1	46.9697	---	Not Essential	---
77	EDL933_RS00390	chromosome	protein_coding	protein_coding	18	66.7	32.5	Neutral	3-isopropylmalate dehydratase small subunit	WP_000818246.1	52.3102	b0071	Not Essential	E
78	EDL933_RS00395	chromosome	protein_coding	protein_coding	46	58.7	32.1111	Neutral	3-isopropylmalate dehydratase large subunit	WP_001140649.1	55.6745	b0072	Not Essential	E
79	EDL933_RS00400	chromosome	protein_coding	protein_coding	40	77.5	36.0323	Neutral	3-isopropylmalate dehydrogenase	WP_000042351.1	54.8535	b0073	Not Essential	CE
80	EDL933_RS00405	chromosome	protein_coding	protein_coding	63	69.8	32.1818	Neutral	2-isopropylmalate synthase	WP_000082847.1	53.117	b0074	Not Essential	E
81	EDL933_RS00410	chromosome	protein_coding	protein_coding	7	85.7	21.6667	Neutral	leu operon leader peptide	WP_001300467.1	47.1264	b0075	Not Essential	---
82	EDL933_RS00415	chromosome	protein_coding	protein_coding	51	60.8	31.129	Neutral	transcriptional regulator LeuO	WP_001302209.1	45.8201	b0076	Not Essential	K
83	EDL933_RS00420	chromosome	protein_coding	protein_coding	71	78.9	28.7321	Neutral	acetolactate synthase 3 large subunit	WP_000425681.1	52.7536	b0077	Not Essential	EH
84	EDL933_RS00425	chromosome	protein_coding	protein_coding	22	81.8	14.8889	Neutral	acetolactate synthase small subunit	WP_001301948.1	49.3902	b0078	Not Essential	E
85	EDL933_RS00430	chromosome	protein_coding	protein_coding	3	66.7	24	Neutral	hypothetical protein	WP_011478100.1	43.75	---	Not Essential	---
86	EDL933_RS00435	chromosome	protein_coding	protein_coding	34	73.5	31	Neutral	catabolite repressor/activator	WP_000762401.1	54.8259	b0080	Not Essential	K
87	EDL933_RS29355	chromosome	protein_coding	protein_coding	11	63.6	7.28571	Neutral	hypothetical protein	WP_001308350.1	45.9016	---	Not Essential	---
88	EDL933_RS00440	chromosome	protein_coding	protein_coding	16	50	24.625	Neutral	division/cell wall cluster transcriptional repressor MraZ	WP_001295770.1	52.2876	b0081	Not Essential	J
89	EDL933_RS00445	chromosome	protein_coding	protein_coding	31	9.7	3.66667	Underrepresented	ribosomal RNA small subunit methyltransferase H	WP_000970479.1	54.8832	b0082	Not Essential	J
90	EDL933_RS00450	chromosome	protein_coding	protein_coding	12	16.7	7.5	Underrepresented	cell division protein FtsL	WP_000625658.1	50.5464	b0083	Essential	D
91	EDL933_RS00455	chromosome	protein_coding	protein_coding	88	1.1	1	Underrepresented	peptidoglycan synthase FtsI	WP_000642196.1	53.6503	b0084	Essential	DM
92	EDL933_RS00460	chromosome	protein_coding	protein_coding	49	0	0	Underrepresented	UDP-N-acetylmuramoyl-L-alanyl-D-glutamate--2,6-diaminopimelate ligase	WP_000785149.1	56.3172	b0085	Essential	M
93	EDL933_RS00465	chromosome	protein_coding	protein_coding	53	5.7	14	Underrepresented	UDP-N-acetylmuramoyl-tripeptide--D-alanyl-D-alanine ligase	WP_000626703.1	54.7461	b0086	Essential	M
94	EDL933_RS00470	chromosome	protein_coding	protein_coding	49	0	0	Underrepresented	phospho-N-acetylmuramoyl-pentapeptide-transferase	WP_000964134.1	53.0933	b0087	Essential	M
95	EDL933_RS00475	chromosome	protein_coding	protein_coding	49	0	0	Underrepresented	UDP-N-acetylmuramoyl-L-alanine--D-glutamate ligase	WP_000796483.1	55.2012	b0088	Essential	M
96	EDL933_RS00480	chromosome	protein_coding	protein_coding	57	0	0	Underrepresented	lipid II flippase FtsW	WP_001295532.1	52.8514	b0089	Essential	D
97	EDL933_RS00485	chromosome	protein_coding	protein_coding	41	2.4	16	Underrepresented	undecaprenyldiphospho-muramoylpentapeptide beta-N- acetylglucosaminyltransferase	WP_001275836.1	55.9925	b0090	Essential	M
98	EDL933_RS00490	chromosome	protein_coding	protein_coding	51	0	0	Underrepresented	UDP-N-acetylmuramate--L-alanine ligase	WP_001096048.1	54.607	b0091	Essential	M
99	EDL933_RS00495	chromosome	protein_coding	protein_coding	44	54.5	26.25	Neutral	D-alanine--D-alanine ligase B	WP_000130066.1	51.683	b0092	Not Essential	MR
100	EDL933_RS00500	chromosome	protein_coding	protein_coding	27	7.4	14	Underrepresented	cell division protein FtsQ	WP_000075744.1	53.5499	b0093	Essential	D
101	EDL933_RS00505	chromosome	protein_coding	protein_coding	56	0	0	Underrepresented	cell division protein FtsA	WP_000588474.1	52.2565	b0094	Essential	D
102	EDL933_RS00510	chromosome	protein_coding	protein_coding	40	0	0	Underrepresented	cell division protein FtsZ	WP_000462776.1	54.2535	b0095	Essential	D
103	EDL933_RS00515	chromosome	protein_coding	protein_coding	38	7.9	6.33333	Underrepresented	UDP-3-O-[3-hydroxymyristoyl] N-acetylglucosamine deacetylase	WP_000595482.1	51.1983	b0096	Essential	M
104	EDL933_RS00520	chromosome	protein_coding	protein_coding	18	5.6	15	Underrepresented	SecA regulator SecM	WP_000014320.1	54.5809	b0097	Essential	---
105	EDL933_RS00525	chromosome	protein_coding	protein_coding	106	0.9	12	Underrepresented	protein translocase subunit SecA	WP_000905780.1	52.1803	b0098	Essential	U
106	EDL933_RS00530	chromosome	protein_coding	protein_coding	20	60	19.6667	Neutral	8-oxo-dGTP diphosphatase MutT	WP_000736023.1	48.3709	b0099	Not Essential	V
107	EDL933_RS00540	chromosome	protein_coding	protein_coding	2	100	4	Neutral	DNA gyrase inhibitor YacG	WP_000005042.1	52.0202	b0101	Not Essential	L
108	EDL933_RS00545	chromosome	protein_coding	protein_coding	28	64.3	19.8889	Neutral	cell division protein ZapD	WP_001194728.1	51.3441	b0102	Not Essential	D
109	EDL933_RS00550	chromosome	protein_coding	protein_coding	26	15.4	38	Underrepresented	dephospho-CoA kinase	WP_001269520.1	52.657	b0103	Essential	H
110	EDL933_RS00555	chromosome	protein_coding	protein_coding	38	63.2	27.0417	Neutral	guanosine monophosphate reductase	WP_001217330.1	50.9579	b0104	Not Essential	F
111	EDL933_RS00560	chromosome	protein_coding	protein_coding	56	64.3	29.6389	Neutral	type IV pilin biogenesis protein	WP_000157271.1	52.2028	b0106	Not Essential	NUW
112	EDL933_RS00565	chromosome	protein_coding	protein_coding	59	76.3	29.5111	Neutral	type II secretion system protein GspE	WP_001025202.1	54.0404	b0107	Not Essential	NUW
113	EDL933_RS00570	chromosome	protein_coding	protein_coding	19	68.4	31.4615	Neutral	major pilin subunit	WP_000360900.1	53.288	b0108	Not Essential	NUW
114	EDL933_RS00575	chromosome	protein_coding	protein_coding	9	66.7	55.1667	Neutral	hypothetical protein	WP_001303792.1	49.5495	---	Not Essential	---
115	EDL933_RS00580	chromosome	protein_coding	protein_coding	30	70	26.619	Neutral	carboxylating nicotinate-nucleotide diphosphorylase	WP_001135168.1	53.5794	b0109	Not Essential	H
116	EDL933_RS00585	chromosome	protein_coding	protein_coding	21	61.9	17.6154	Neutral	1,6-anhydro-N-acetylmuramyl-L-alanine amidase AmpD	WP_000923722.1	53.9855	b0110	Not Essential	M
117	EDL933_RS00590	chromosome	protein_coding	protein_coding	36	61.1	45.2727	Neutral	regulatory signaling modulator protein AmpE	WP_000172008.1	52.0468	b0111	Not Essential	V
118	EDL933_RS00595	chromosome	protein_coding	protein_coding	75	62.7	20.9362	Neutral	aromatic amino acid transporter AroP	WP_010904500.1	52.4745	b0112	Not Essential	E
119	EDL933_RS00600	chromosome	protein_coding	protein_coding	20	75	21.8	Neutral	pyruvate dehydrogenase complex repressor	WP_000331776.1	55.4248	b0113	Not Essential	K
120	EDL933_RS29360	chromosome	protein_coding	protein_coding	13	38.5	1.6	Underrepresented	hypothetical protein	WP_001299868.1	38.7978	---	Not Essential	---
121	EDL933_RS32495	chromosome	pseudogene	pseudogene	10	40	39.5	Regional	hypothetical protein	---	48.9879	---	Not Essential	---
122	EDL933_RS00610	chromosome	protein_coding	protein_coding	50	10	3.8	Underrepresented	pyruvate dehydrogenase complex dihydrolipoyllysine-residue acetyltransferase	WP_000963555.1	54.6751	b0115	Not Essential	C
123	EDL933_RS00615	chromosome	protein_coding	protein_coding	54	1.9	1	Underrepresented	dihydrolipoyl dehydrogenase	WP_000102485.1	52.4912	b0116	Not Essential	C
124	EDL933_RS00620	chromosome	protein_coding	protein_coding	71	76.1	33.1852	Neutral	DUF3300 domain-containing protein	WP_000784447.1	53.9374	b0117	Not Essential	---
125	EDL933_RS29365	chromosome	protein_coding	protein_coding	4	75	25	Neutral	hypothetical protein	WP_001480366.1	51.2821	---	Not Essential	---
126	EDL933_RS00625	chromosome	protein_coding	protein_coding	83	12	6.1	Underrepresented	aconitate hydratase B	WP_001303793.1	55.6967	b0118	Not Essential	C
127	EDL933_RS00630	chromosome	protein_coding	protein_coding	15	80	42.1667	Neutral	UPF0231 family protein	WP_000384306.1	52.0661	b0119	Not Essential	S
128	EDL933_RS00635	chromosome	protein_coding	protein_coding	52	59.6	27.129	Neutral	S-adenosylmethionine decarboxylase proenzyme	WP_000734287.1	46.0377	b0120	Not Essential	E
129	EDL933_RS00640	chromosome	protein_coding	protein_coding	40	77.5	21.8387	Neutral	polyamine aminopropyltransferase	WP_000818414.1	51.2111	b0121	Not Essential	E
130	EDL933_RS00645	chromosome	protein_coding	protein_coding	14	78.6	8.81818	Neutral	PulS family protein	WP_001295568.1	49.4253	b0122	Not Essential	---
131	EDL933_RS00650	chromosome	protein_coding	protein_coding	60	68.3	34.2683	Neutral	multicopper oxidase	WP_001189614.1	54.1586	b0123	Not Essential	DPM
132	EDL933_RS00655	chromosome	protein_coding	protein_coding	90	65.6	34.9492	Neutral	membrane-bound PQQ-dependent dehydrogenase, glucose/quinate/shikimate family	WP_001297052.1	55.207	b0124	Not Essential	G
133	EDL933_RS00660	chromosome	protein_coding	protein_coding	28	67.9	20.2105	Neutral	hypoxanthine phosphoribosyltransferase	WP_000683335.1	50.2793	b0125	Not Essential	F
134	EDL933_RS00665	chromosome	protein_coding	protein_coding	26	7.7	20	Underrepresented	carbonate dehydratase	WP_000651595.1	50.2262	b0126	Essential	P
135	EDL933_RS00670	chromosome	protein_coding	protein_coding	44	59.1	29.6154	Neutral	ABC transporter ATP-binding protein	WP_000150612.1	49.2988	b0127	Not Essential	V
136	EDL933_RS00675	chromosome	protein_coding	protein_coding	33	57.6	27.8421	Neutral	inner membrane transport permease YadH	WP_000972203.1	50.9728	b0128	Not Essential	V
137	EDL933_RS00680	chromosome	protein_coding	protein_coding	22	90.9	26.05	Neutral	PTS sugar transporter subunit IIA	WP_000902001.1	49.2063	b0129	Not Essential	---
138	EDL933_RS00685	chromosome	protein_coding	protein_coding	66	69.7	19.2174	Neutral	polysaccharide deacetylase family protein	WP_000277885.1	49.2683	b0130	Not Essential	---
139	EDL933_RS00690	chromosome	protein_coding	protein_coding	12	50	15.1667	Neutral	aspartate 1-decarboxylase	WP_000621515.1	52.4934	b0131	Not Essential	H
140	EDL933_RS29370	chromosome	protein_coding	protein_coding	9	77.8	17	Neutral	hypothetical protein	WP_001448894.1	50.2347	---	Not Essential	---
141	EDL933_RS29375	chromosome	protein_coding	protein_coding	5	60	7.66667	Neutral	hypothetical protein	WP_001691422.1	51.2438	---	Not Essential	---
142	EDL933_RS00695	chromosome	protein_coding	protein_coding	40	75	25.9667	Neutral	ISNCY family transposase	WP_000339951.1	48.6065	b0132	Not Essential	---
143	EDL933_RS29380	chromosome	protein_coding	protein_coding	9	88.9	31.5	Neutral	hypothetical protein	WP_071525053.1	48.9247	---	Not Essential	---
144	EDL933_RS00700	chromosome	protein_coding	protein_coding	28	64.3	20.8889	Neutral	pantoate--beta-alanine ligase	WP_000905372.1	54.2254	b0133	Not Essential	H
145	EDL933_RS00705	chromosome	protein_coding	protein_coding	35	68.6	36.875	Neutral	3-methyl-2-oxobutanoate hydroxymethyltransferase	WP_000805473.1	54.0881	b0134	Not Essential	H
146	EDL933_RS00710	chromosome	protein_coding	protein_coding	80	75	29.45	Neutral	fimbrial protein	WP_001189050.1	43.6036	---	Not Essential	---
147	EDL933_RS00715	chromosome	protein_coding	protein_coding	30	80	15.5	Neutral	fimbrial protein	WP_000882561.1	47.2081	---	Not Essential	---
148	EDL933_RS00720	chromosome	protein_coding	protein_coding	41	80.5	31.0303	Neutral	fimbrial protein	WP_000770084.1	45.3795	---	Not Essential	---
149	EDL933_RS00725	chromosome	protein_coding	protein_coding	37	83.8	27.7742	Neutral	fimbrial protein	WP_001460015.1	48.6631	---	Not Essential	---
150	EDL933_RS00730	chromosome	protein_coding	protein_coding	156	71.2	27.7658	Neutral	outer membrane usher protein	WP_000284240.1	48.9427	---	Not Essential	NW
151	EDL933_RS00735	chromosome	protein_coding	protein_coding	36	61.1	12.8182	Neutral	fimbrial chaperone	WP_000484311.1	48.3471	---	Not Essential	W
152	EDL933_RS00740	chromosome	protein_coding	protein_coding	45	64.4	35.3793	Neutral	fimbrial protein	WP_000709670.1	46.0637	---	Not Essential	---
153	EDL933_RS00745	chromosome	protein_coding	protein_coding	27	18.5	10.2	Underrepresented	2-amino-4-hydroxy-6-hydroxymethyldihydropteridine diphosphokinase	WP_000215141.1	50.1035	b0142	Essential	H
154	EDL933_RS00750	chromosome	protein_coding	protein_coding	59	59.3	19.8571	Neutral	polynucleotide adenylyltransferase PcnB	WP_000174643.1	55.673	b0143	Not Essential	J
155	EDL933_RS00755	chromosome	protein_coding	protein_coding	31	77.4	22.9167	Neutral	glutamyl-Q tRNA(Asp) synthetase	WP_000937419.1	53.8296	b0144	Not Essential	---
156	EDL933_RS00760	chromosome	protein_coding	protein_coding	15	73.3	15	Neutral	RNA polymerase-binding transcription factor DksA	WP_001155227.1	52.193	b0145	Not Essential	J
157	EDL933_RS00765	chromosome	protein_coding	protein_coding	36	72.2	16.2692	Neutral	DNA/RNA nuclease SfsA	WP_000396036.1	49.3617	b0146	Not Essential	GT
158	EDL933_RS00770	chromosome	protein_coding	protein_coding	19	63.2	30.9167	Neutral	RNA 2',3'-cyclic phosphodiesterase	WP_001283251.1	55.7439	b0147	Not Essential	J
159	EDL933_RS00775	chromosome	protein_coding	protein_coding	84	61.9	31.5385	Neutral	ATP-dependent helicase HrpB	WP_001301969.1	56.749	b0148	Not Essential	J
160	EDL933_RS31955	chromosome	protein_coding	protein_coding	5	80	3.5	Neutral	hypothetical protein	WP_001303794.1	53.1401	---	Not Essential	---
161	EDL933_RS00785	chromosome	protein_coding	protein_coding	90	76.7	26.4638	Neutral	bifunctional glycosyl transferase/transpeptidase	WP_000918155.1	54.9112	b0149	Not Essential	M
162	EDL933_RS00790	chromosome	protein_coding	protein_coding	118	78.8	26.871	Neutral	ferrichrome porin FhuA	WP_000124373.1	51.6488	b0150	Not Essential	P
163	EDL933_RS00795	chromosome	protein_coding	protein_coding	23	73.9	23.6471	Neutral	iron(3+)-hydroxamate import ATP-binding protein FhuC	WP_001158929.1	56.7669	b0151	Not Essential	PH
164	EDL933_RS00800	chromosome	protein_coding	protein_coding	36	58.3	21.2857	Neutral	iron-hydroxamate transporter substrate-binding subunit	WP_001301566.1	54.5455	b0152	Not Essential	P
165	EDL933_RS00805	chromosome	protein_coding	protein_coding	57	61.4	20.7143	Neutral	Fe(3+)-hydroxamate ABC transporter permease FhuB	WP_000044031.1	60.1109	b0153	Not Essential	P
166	EDL933_RS00810	chromosome	protein_coding	protein_coding	47	8.5	5.5	Underrepresented	glutamate-1-semialdehyde 2,1-aminomutase	WP_000045277.1	55.5816	b0154	Essential	H
167	EDL933_RS00815	chromosome	protein_coding	protein_coding	68	55.9	33.9211	Neutral	ClC family H(+)/Cl(-) exchange transporter	WP_000845408.1	54.1491	b0155	Not Essential	P
168	EDL933_RS00820	chromosome	protein_coding	protein_coding	15	20	7	Underrepresented	iron-sulfur cluster insertion protein ErpA	WP_001295564.1	51.0145	b0156	Essential	O
169	EDL933_RS00825	chromosome	protein_coding	protein_coding	32	50	21.625	Neutral	hypothetical protein	WP_000964215.1	53.3654	b0157	Not Essential	---
170	EDL933_RS00830	chromosome	protein_coding	protein_coding	26	57.7	28.4667	Neutral	cobalamin-binding protein	WP_001129925.1	52.4345	b0158	Not Essential	P
171	EDL933_RS00835	chromosome	protein_coding	protein_coding	23	17.4	7.5	Underrepresented	5'-methylthioadenosine/S-adenosylhomocysteine nucleosidase	WP_000689844.1	52.7897	b0159	Not Essential	F
172	EDL933_RS00840	chromosome	protein_coding	protein_coding	84	53.6	16.3556	Neutral	deoxyguanosinetriphosphate triphosphohydrolase	WP_000057080.1	47.7602	b0160	Not Essential	F
173	EDL933_RS29385	chromosome	pseudogene	pseudogene	11	72.7	8	Neutral	hypothetical protein	---	40.7407	---	Not Essential	---
174	EDL933_RS00845	chromosome	protein_coding	protein_coding	45	60	28.4444	Neutral	periplasmic serine endoprotease DegP	WP_000753946.1	53.8246	b0161	Not Essential	O
175	EDL933_RS00850	chromosome	protein_coding	protein_coding	50	72	32.3056	Neutral	CdaR family transcriptional regulator	WP_000929450.1	52.7634	b0162	Not Essential	KT
176	EDL933_RS00855	chromosome	protein_coding	protein_coding	24	70.8	31.5882	Neutral	hypothetical protein	WP_000272188.1	44.4444	b0163	Not Essential	---
177	EDL933_RS00860	chromosome	protein_coding	protein_coding	34	0	0	Underrepresented	2,3,4,5-tetrahydropyridine-2,6-dicarboxylate N-succinyltransferase	WP_001186649.1	53.0909	b0166	Essential	E
178	EDL933_RS31990	chromosome	pseudogene	pseudogene	9	22.2	9.5	Regional	hypothetical protein	---	47.032	---	Not Essential	---
179	EDL933_RS00870	chromosome	protein_coding	protein_coding	37	0	0	Underrepresented	methionine aminopeptidase	WP_001018194.1	49.8113	b0168	Essential	J
180	EDL933_RS09580	chromosome	protein_coding	protein_coding	17	11.8	1.5	Underrepresented	hypothetical protein	WP_000920491.1	36.3248	---	Not Essential	X
181	EDL933_RS00875	chromosome	protein_coding	protein_coding	22	0	0	Underrepresented	30S ribosomal protein S2	WP_000246882.1	51.2397	b0169	Essential	J
182	EDL933_RS29395	chromosome	protein_coding	protein_coding	15	13.3	6	Underrepresented	hypothetical protein	WP_001297058.1	51.3889	---	Not Essential	---
183	EDL933_RS00880	chromosome	protein_coding	protein_coding	24	0	0	Underrepresented	elongation factor Ts	WP_000818114.1	49.7653	b0170	Essential	J
184	EDL933_RS00885	chromosome	protein_coding	protein_coding	27	3.7	10	Underrepresented	UMP kinase	WP_000224573.1	52.8926	b0171	Essential	F
185	EDL933_RS00890	chromosome	protein_coding	protein_coding	17	0	0	Underrepresented	ribosome-recycling factor	WP_000622418.1	50.8961	b0172	Essential	J
186	EDL933_RS00895	chromosome	protein_coding	protein_coding	42	0	0	Underrepresented	1-deoxy-D-xylulose-5-phosphate reductoisomerase	WP_000811924.1	52.6316	b0173	Essential	I
187	EDL933_RS00900	chromosome	protein_coding	protein_coding	39	0	0	Underrepresented	ditrans,polycis-undecaprenyl-diphosphate synthase ((2E,6E)-farnesyl-diphosphate specific)	WP_000979579.1	49.7375	b0174	Essential	I
188	EDL933_RS00905	chromosome	protein_coding	protein_coding	48	0	0	Underrepresented	phosphatidate cytidylyltransferase	WP_000922446.1	50.8159	b0175	Essential	I
189	EDL933_RS00910	chromosome	protein_coding	protein_coding	60	0	0	Underrepresented	zinc metalloprotease RseP	WP_001295561.1	50.85	b0176	Essential	OK
190	EDL933_RS00915	chromosome	protein_coding	protein_coding	138	0.7	14	Underrepresented	outer membrane protein assembly factor BamA	WP_001240896.1	50.5138	b0177	Essential	M
191	EDL933_RS00920	chromosome	protein_coding	protein_coding	16	6.2	2	Underrepresented	chaperone protein Skp	WP_000758956.1	50	b0178	Not Essential	MO
192	EDL933_RS00925	chromosome	protein_coding	protein_coding	41	2.4	6	Underrepresented	UDP-3-O-(3-hydroxymyristoyl)glucosamine N-acyltransferase	WP_001139282.1	52.924	b0179	Essential	M
193	EDL933_RS00930	chromosome	protein_coding	protein_coding	16	0	0	Underrepresented	beta-hydroxyacyl-ACP dehydratase	WP_000210739.1	50.6579	b0180	Essential	I
194	EDL933_RS00935	chromosome	protein_coding	protein_coding	30	0	0	Underrepresented	acyl-[acyl-carrier-protein]--UDP-N-acetylglucosamine O-acyltransferase	WP_000565963.1	53.4854	b0181	Essential	M
195	EDL933_RS00940	chromosome	protein_coding	protein_coding	35	2.9	2	Underrepresented	lipid-A-disaccharide synthase	WP_000139661.1	53.6989	b0182	Essential	M
196	EDL933_RS31985	chromosome	pseudogene	pseudogene	137	33.6	12.087	Regional	hypothetical protein	---	41.3055	---	Not Essential	---
197	EDL933_RS00950	chromosome	protein_coding	protein_coding	134	0	0	Underrepresented	DNA polymerase III subunit alpha	WP_001294772.1	54.9526	b0184	Essential	L
198	EDL933_RS00955	chromosome	protein_coding	protein_coding	36	2.8	20	Underrepresented	acetyl-CoA carboxylase carboxyl transferase subunit alpha	WP_000055741.1	52.9167	b0185	Essential	I
199	EDL933_RS00960	chromosome	protein_coding	protein_coding	97	67	22.3077	Neutral	lysine decarboxylase CadA	WP_001020954.1	50.9804	b0186	Not Essential	E
200	EDL933_RS00965	chromosome	protein_coding	protein_coding	15	73.3	23.9091	Neutral	VOC family protein	WP_000901098.1	51.7949	b0187	Not Essential	Q
201	EDL933_RS00970	chromosome	protein_coding	protein_coding	34	2.9	12	Underrepresented	tRNA(Ile)-lysidine synthetase	WP_000176537.1	58.5648	b0188	Essential	J
202	EDL933_RS00975	chromosome	protein_coding	protein_coding	12	75	30.8889	Neutral	protein rof	WP_001299435.1	48.2353	b0189	Not Essential	K
203	EDL933_RS00980	chromosome	protein_coding	protein_coding	9	88.9	27.75	Neutral	hypothetical protein	WP_000417058.1	50.7463	b4406	Not Essential	---
204	EDL933_RS00985	chromosome	protein_coding	protein_coding	16	75	31.75	Neutral	hypothetical protein	WP_001185285.1	54.6841	---	Not Essential	---
205	EDL933_RS00990	chromosome	protein_coding	protein_coding	11	81.8	30.7778	Neutral	aminoacyl-tRNA hydrolase	WP_000635546.1	54.5012	b0191	Not Essential	J
206	EDL933_RS00995	chromosome	protein_coding	protein_coding	33	69.7	19.3913	Neutral	copper homeostasis/adhesion lipoprotein NlpE	WP_000239181.1	52.3207	b0192	Not Essential	MV
207	EDL933_RS01000	chromosome	protein_coding	protein_coding	34	70.6	28.4583	Neutral	hypothetical protein	WP_001302206.1	49.2121	b0193	Not Essential	---
208	EDL933_RS01005	chromosome	protein_coding	protein_coding	67	1.5	1	Underrepresented	proline--tRNA ligase	WP_001260720.1	54.5084	b0194	Essential	J
209	EDL933_RS01010	chromosome	protein_coding	protein_coding	29	55.2	23.5625	Neutral	tRNA (N6-threonylcarbamoyladenosine(37)-N6)-methyltransferase TrmO	WP_000094000.1	54.5198	b0195	Not Essential	---
210	EDL933_RS01015	chromosome	protein_coding	protein_coding	21	71.4	29.2667	Neutral	Rcs stress response system protein RcsF	WP_001202328.1	53.5802	b0196	Not Essential	---
211	EDL933_RS01020	chromosome	protein_coding	protein_coding	28	67.9	20.6842	Neutral	methionine ABC transporter substrate-binding protein MetQ	WP_000874227.1	48.652	b0197	Not Essential	P
212	EDL933_RS01025	chromosome	protein_coding	protein_coding	33	78.8	18.6538	Neutral	methionine ABC transporter	WP_001294606.1	52.1407	b0198	Not Essential	E
213	EDL933_RS01030	chromosome	protein_coding	protein_coding	38	71.1	38.5556	Neutral	methionine import ATP-binding protein MetN	WP_000593994.1	51.938	b0199	Not Essential	E
214	EDL933_RS01035	chromosome	protein_coding	protein_coding	28	42.9	5.91667	Neutral	D-glycero-beta-D-manno-heptose 1,7-bisphosphate 7-phosphatase	WP_001140187.1	50.1736	b0200	Not Essential	E
215	EDL933_RS01040	chromosome	RNA	rRNA	70	68.6	7.72917	Neutral	16S ribosomal RNA	---	54.1774	b0201	Not Essential	---
216	EDL933_RS01045	chromosome	RNA	tRNA	4	50	6.5	Neutral	tRNA-Ile	---	57.1429	b3852	Not Essential	---
217	EDL933_RS01050	chromosome	RNA	tRNA	3	100	11.3333	Neutral	tRNA-Ala	---	63.1579	b3853	Not Essential	---
218	EDL933_RS01055	chromosome	RNA	rRNA	147	71.4	5.66667	Neutral	23S ribosomal RNA	---	53.2765	b3970	Not Essential	---
219	EDL933_RS01060	chromosome	RNA	rRNA	4	25	2	Neutral	5S ribosomal RNA	---	64.6552	b3759	Not Essential	---
220	EDL933_RS01065	chromosome	RNA	tRNA	3	33.3	4	Underrepresented	tRNA-Asp	---	63.6364	b3760	Not Essential	---
221	EDL933_RS01070	chromosome	protein_coding	protein_coding	41	63.4	8.61538	Neutral	2,5-diketo-D-gluconic acid reductase B	WP_000997018.1	46.393	b0207	Not Essential	Q
222	EDL933_RS01075	chromosome	protein_coding	protein_coding	47	48.9	15.8261	Neutral	LysR family transcriptional regulator	WP_000648586.1	49.9454	b0208	Not Essential	---
223	EDL933_RS01080	chromosome	protein_coding	protein_coding	43	74.4	28.125	Neutral	EEP domain-containing protein	WP_001230983.1	52.1848	b0209	Not Essential	---
224	EDL933_RS01085	chromosome	protein_coding	protein_coding	43	62.8	30.1111	Neutral	SAM-dependent methyltransferase	WP_000211693.1	49.0272	---	Not Essential	---
225	EDL933_RS01090	chromosome	protein_coding	protein_coding	55	76.4	30.0714	Neutral	murein transglycosylase D	WP_000644686.1	52.0235	b0211	Not Essential	M
226	EDL933_RS01095	chromosome	protein_coding	protein_coding	50	54	23.8889	Neutral	hydroxyacylglutathione hydrolase	WP_001052715.1	40.4762	b0212	Not Essential	R
227	EDL933_RS01100	chromosome	protein_coding	protein_coding	29	62.1	24.5556	Neutral	SAM-dependent methyltransferase	WP_001301721.1	49.2393	b0213	Not Essential	---
228	EDL933_RS01105	chromosome	protein_coding	protein_coding	20	20	6.5	Underrepresented	ribonuclease HI	WP_000917883.1	50.641	b0214	Not Essential	L
229	EDL933_RS01110	chromosome	protein_coding	protein_coding	34	5.9	1.5	Underrepresented	DNA polymerase III subunit epsilon	WP_001301976.1	51.0929	b0215	Not Essential	L
230	EDL933_RS01115	chromosome	RNA	tRNA	3	33.3	3	Underrepresented	tRNA-Asp	---	63.6364	b3760	Not Essential	---
231	EDL933_RS01120	chromosome	protein_coding	protein_coding	43	27.9	6.5	Underrepresented	hypothetical protein	WP_001086136.1	42.3221	---	Not Essential	---
232	EDL933_RS01125	chromosome	protein_coding	protein_coding	37	13.5	7	Underrepresented	hypothetical protein	WP_000583960.1	28.2828	---	Not Essential	---
233	EDL933_RS01130	chromosome	protein_coding	protein_coding	37	21.6	7.125	Underrepresented	hypothetical protein	WP_001302684.1	34	---	Not Essential	---
234	EDL933_RS01135	chromosome	protein_coding	protein_coding	50	18	5.22222	Underrepresented	hypothetical protein	WP_000099684.1	35.9568	---	Not Essential	---
235	EDL933_RS29400	chromosome	protein_coding	protein_coding	17	11.8	1.5	Underrepresented	hypothetical protein	WP_000002701.1	28.3784	---	Not Essential	---
236	EDL933_RS01140	chromosome	protein_coding	protein_coding	31	19.4	11.3333	Underrepresented	type VI secretion system tube protein Hcp	WP_001284958.1	32.9167	---	Not Essential	U
237	EDL933_RS01145	chromosome	protein_coding	protein_coding	57	57.9	22.2727	Neutral	membrane protein	WP_001087743.1	53.9007	---	Not Essential	U
238	EDL933_RS01150	chromosome	protein_coding	protein_coding	124	70.2	36.092	Neutral	type VI secretion system membrane subunit TssM	WP_001303798.1	56.6521	---	Not Essential	U
239	EDL933_RS29405	chromosome	protein_coding	protein_coding	31	67.7	24.6667	Neutral	type VI secretion system protein TssA	WP_077626770.1	58.2846	---	Not Essential	U
240	EDL933_RS01165	chromosome	protein_coding	protein_coding	13	53.8	16.1429	Neutral	type VI secretion system-associated protein TagO	WP_000088854.1	63.8441	---	Not Essential	---
241	EDL933_RS01170	chromosome	protein_coding	protein_coding	68	61.8	25.7857	Neutral	type VI secretion system ATPase TssH	WP_000614374.1	59.7763	---	Not Essential	O
242	EDL933_RS01175	chromosome	protein_coding	protein_coding	26	76.9	17.55	Neutral	membrane protein	WP_000343292.1	53.0184	---	Not Essential	U
243	EDL933_RS01180	chromosome	protein_coding	protein_coding	46	87	21.625	Neutral	type VI secretion system baseplate subunit TssK	WP_000246434.1	55.4805	---	Not Essential	U
244	EDL933_RS01185	chromosome	protein_coding	protein_coding	19	73.7	31.3571	Neutral	type VI secretion system lipoprotein TssJ	WP_001080153.1	51.619	---	Not Essential	U
245	EDL933_RS01190	chromosome	protein_coding	protein_coding	39	66.7	21	Neutral	type VI secretion system-associated FHA domain protein TagH	WP_001113707.1	56.9867	---	Not Essential	TU
246	EDL933_RS01195	chromosome	protein_coding	protein_coding	37	48.6	18.2222	Neutral	type VI secretion system baseplate subunit TssG	WP_000348794.1	54.94	---	Not Essential	U
247	EDL933_RS01200	chromosome	protein_coding	protein_coding	69	66.7	22.9783	Neutral	type VI secretion system baseplate subunit TssF	WP_000393844.1	53.3766	---	Not Essential	U
248	EDL933_RS01205	chromosome	protein_coding	protein_coding	16	75	21.4167	Neutral	type VI secretion system baseplate subunit TssE	WP_000599596.1	52.4155	---	Not Essential	U
249	EDL933_RS01210	chromosome	protein_coding	protein_coding	53	69.8	17.2973	Neutral	type VI secretion system contractile sheath large subunit	WP_000056994.1	51.6523	---	Not Essential	U
250	EDL933_RS01215	chromosome	protein_coding	protein_coding	9	66.7	22.5	Neutral	hypothetical protein	WP_000123970.1	49.3333	---	Not Essential	---
251	EDL933_RS01220	chromosome	protein_coding	protein_coding	18	55.6	24.3	Neutral	type VI secretion system contractile sheath small subunit	WP_000037399.1	50.499	---	Not Essential	U
252	EDL933_RS01230	chromosome	protein_coding	protein_coding	17	82.4	27.5	Neutral	type VI secretion system tube protein Hcp	WP_001142958.1	53.9499	---	Not Essential	U
253	EDL933_RS01235	chromosome	protein_coding	protein_coding	9	77.8	19	Neutral	hypothetical protein	WP_001301972.1	52.1739	---	Not Essential	---
254	EDL933_RS01240	chromosome	protein_coding	protein_coding	68	73.5	23.84	Neutral	type VI secretion system tip protein VgrG	WP_000103125.1	55.6489	---	Not Essential	UXR
255	EDL933_RS01245	chromosome	protein_coding	protein_coding	161	66.5	27.0374	Neutral	type IV secretion protein Rhs	WP_000509132.1	61.2574	---	Not Essential	---
256	EDL933_RS01250	chromosome	protein_coding	protein_coding	44	47.7	9.80952	Neutral	sel1 repeat family protein	WP_000862527.1	37.9085	---	Not Essential	---
257	EDL933_RS31960	chromosome	protein_coding	protein_coding	11	45.5	13.6	Neutral	hypothetical protein	WP_001303800.1	40.9836	---	Not Essential	---
258	EDL933_RS01260	chromosome	protein_coding	protein_coding	29	6.9	1	Underrepresented	hypothetical protein	WP_001303801.1	26.1168	---	Not Essential	---
259	EDL933_RS31120	chromosome	pseudogene	pseudogene	7	14.3	12	Regional	serpin	---	38.8889	---	Not Essential	---
260	EDL933_RS01270	chromosome	protein_coding	protein_coding	82	70.7	32	Neutral	RHS repeat protein	WP_001145876.1	56.6156	---	Not Essential	---
261	EDL933_RS01275	chromosome	protein_coding	protein_coding	17	11.8	3.5	Underrepresented	hypothetical protein	WP_000939256.1	25.731	---	Not Essential	---
262	EDL933_RS01280	chromosome	protein_coding	protein_coding	30	6.7	4.5	Underrepresented	hypothetical protein	WP_000247943.1	28.4091	---	Not Essential	---
263	EDL933_RS01285	chromosome	protein_coding	protein_coding	72	16.7	12.25	Underrepresented	ISAs1 family transposase ISEc26	WP_000027427.1	37.5959	---	Not Essential	---
264	EDL933_RS01290	chromosome	protein_coding	protein_coding	27	70.4	30.4211	Neutral	amidohydrolase	WP_001118031.1	54.8638	b0219	Not Essential	---
265	EDL933_RS01295	chromosome	protein_coding	protein_coding	19	73.7	50.4286	Neutral	inhibitor of vertebrate lysozyme	WP_000532698.1	50.211	b0220	Not Essential	---
266	EDL933_RS01300	chromosome	protein_coding	protein_coding	90	67.8	29.1967	Neutral	acyl-CoA dehydrogenase	WP_000973071.1	56.2781	b0221	Not Essential	I
267	EDL933_RS01305	chromosome	protein_coding	protein_coding	26	23.1	14	Underrepresented	phosphoheptose isomerase	WP_000284050.1	50.9499	b0222	Not Essential	G
268	EDL933_RS01310	chromosome	protein_coding	protein_coding	36	72.2	35.7308	Neutral	class II glutamine amidotransferase	WP_001301698.1	52.7344	b0223	Not Essential	---
269	EDL933_RS01315	chromosome	protein_coding	protein_coding	41	73.2	22.1	Neutral	transpeptidase	WP_001225679.1	49.2578	b0224	Not Essential	---
270	EDL933_RS01320	chromosome	protein_coding	protein_coding	18	61.1	10	Neutral	type II toxin-antitoxin system mRNA interferase toxin YafQ	WP_001303998.1	40.2299	b0225	Not Essential	J
271	EDL933_RS01325	chromosome	protein_coding	protein_coding	11	81.8	10.4444	Neutral	type II toxin-antitoxin system antitoxin DinJ	WP_000729705.1	47.5096	b0226	Not Essential	V
272	EDL933_RS01330	chromosome	protein_coding	protein_coding	32	59.4	31.5263	Neutral	peptidoglycan endopeptidase	WP_001303803.1	52.5333	b0227	Not Essential	---
273	EDL933_RS31965	chromosome	protein_coding	protein_coding	16	68.8	23.1818	Neutral	transposase	WP_000006247.1	45.4545	---	Not Essential	X
274	EDL933_RS01340	chromosome	protein_coding	protein_coding	57	57.9	16.697	Neutral	flagellar type III secretion system protein FlhA	WP_001301901.1	58.5057	b0229	Not Essential	N
275	EDL933_RS01345	chromosome	protein_coding	protein_coding	29	58.6	18.2941	Neutral	putative lateral flagellar export/assembly protein LafU	WP_001301640.1	52.9183	b0230	Not Essential	N
276	EDL933_RS01350	chromosome	protein_coding	protein_coding	35	54.3	11.2105	Neutral	DNA polymerase IV	WP_001226188.1	53.8826	b0231	Not Essential	L
277	EDL933_RS01355	chromosome	protein_coding	protein_coding	19	5.3	1	Underrepresented	antitoxin YafN	WP_000554757.1	41.1565	b0232	Not Essential	V
278	EDL933_RS30740	chromosome	pseudogene	pseudogene	9	55.6	14.2	Regional	hypothetical protein	---	49.4444	---	Not Essential	---
279	EDL933_RS01365	chromosome	protein_coding	protein_coding	28	46.4	9.15385	Neutral	acyltransferase	WP_001059871.1	44.1501	b0234	Not Essential	KR
280	EDL933_RS01370	chromosome	protein_coding	protein_coding	15	53.3	19.625	Neutral	hypothetical protein	WP_001303804.1	51.6854	---	Not Essential	---
281	EDL933_RS01375	chromosome	protein_coding	protein_coding	12	58.3	5.14286	Neutral	peptide chain release factor H	WP_077626217.1	55.121	b0236	Not Essential	J
282	EDL933_RS01380	chromosome	protein_coding	protein_coding	54	66.7	25.9722	Neutral	cytosol nonspecific dipeptidase	WP_001293009.1	51.5775	b0237	Not Essential	E
283	EDL933_RS01385	chromosome	protein_coding	protein_coding	21	61.9	13	Neutral	xanthine phosphoribosyltransferase	WP_001291990.1	51.634	b0238	Not Essential	F
284	EDL933_RS01390	chromosome	protein_coding	protein_coding	49	75.5	27.5135	Neutral	esterase	WP_000189536.1	53.4137	b0239	Not Essential	T
285	EDL933_RS01395	chromosome	protein_coding	protein_coding	16	75	27.3333	Neutral	sigma factor-binding protein Crl	WP_000174701.1	50	b0240	Not Essential	---
286	EDL933_RS30315	chromosome	pseudogene	pseudogene	9	33.3	16.3333	Regional	hypothetical protein	---	49.4681	---	Not Essential	---
287	EDL933_RS01405	chromosome	protein_coding	protein_coding	39	59	29.2174	Neutral	glutamate 5-kinase	WP_001285288.1	55.7971	b0242	Not Essential	E
288	EDL933_RS01410	chromosome	protein_coding	protein_coding	47	66	29.7097	Neutral	gamma-glutamyl-phosphate reductase	WP_000893282.1	54.7049	b0243	Not Essential	E
289	EDL933_RS01415	chromosome	RNA	tRNA	7	42.9	11.6667	Neutral	tRNA-Thr	---	51.3158	b0244	Not Essential	---
290	EDL933_RS01420	chromosome	protein_coding	protein_coding	35	62.9	27.4091	Neutral	site-specific integrase	WP_000548760.1	47.4872	---	Not Essential	X
291	EDL933_RS01425	chromosome	protein_coding	protein_coding	7	100	21.5714	Neutral	transcription antitermination protein	WP_001303805.1	50.4065	---	Not Essential	---
292	EDL933_RS01430	chromosome	protein_coding	protein_coding	23	69.6	21.5625	Neutral	hypothetical protein	WP_000708838.1	39.4872	---	Not Essential	X
293	EDL933_RS01435	chromosome	protein_coding	protein_coding	34	73.5	17.64	Neutral	LexA family transcriptional repressor	WP_001274756.1	46.2185	---	Not Essential	X
294	EDL933_RS01440	chromosome	protein_coding	protein_coding	12	66.7	24.875	Neutral	hypothetical protein	WP_000437875.1	42.7861	---	Not Essential	---
295	EDL933_RS01445	chromosome	protein_coding	protein_coding	4	50	82	Neutral	hypothetical protein	WP_000251069.1	50.3401	---	Not Essential	X
296	EDL933_RS01450	chromosome	pseudogene	pseudogene	36	80.6	15.3103	Neutral	Replication protein O	---	47.8873	---	Not Essential	---
297	EDL933_RS01455	chromosome	protein_coding	protein_coding	18	83.3	18.1333	Neutral	hypothetical protein	WP_000788819.1	46.1538	---	Not Essential	X
298	EDL933_RS01460	chromosome	protein_coding	protein_coding	33	72.7	13.2917	Neutral	tail fiber protein	WP_001096963.1	48.1761	---	Not Essential	X
299	EDL933_RS01465	chromosome	protein_coding	protein_coding	30	83.3	12.48	Neutral	tail assembly protein	WP_000805544.1	49.3266	---	Not Essential	X
300	EDL933_RS01470	chromosome	protein_coding	protein_coding	32	62.5	17.85	Neutral	tail assembly chaperone	WP_000344820.1	45.045	---	Not Essential	X
301	EDL933_RS01475	chromosome	protein_coding	protein_coding	17	47.1	21.25	Neutral	tail fiber protein	WP_001115553.1	49.1484	---	Not Essential	X
302	EDL933_RS01480	chromosome	protein_coding	protein_coding	21	76.2	71.125	Neutral	DNA-invertase	WP_000904979.1	49.9099	b1158	Not Essential	X
303	EDL933_RS01485	chromosome	protein_coding	protein_coding	46	58.7	28.2593	Neutral	hypothetical protein	WP_000355475.1	43.1525	---	Not Essential	X
304	EDL933_RS23950	chromosome	protein_coding	protein_coding	34	29.4	38.7	Regional	serine acetyltransferase	WP_001277561.1	53.163	b3607	Not Essential	E
305	EDL933_RS01495	chromosome	pseudogene	pseudogene	20	70	37	Neutral	IS3 family transposase	---	49.8851	---	Not Essential	X
306	EDL933_RS01500	chromosome	protein_coding	protein_coding	6	100	46	Neutral	hypothetical protein	WP_000543001.1	45.098	---	Not Essential	---
307	EDL933_RS01505	chromosome	protein_coding	protein_coding	71	67.6	18.7917	Neutral	integrase	WP_001130487.1	45.0931	---	Not Essential	X
308	EDL933_RS23995	chromosome	protein_coding	protein_coding	40	62.5	49.68	Regional	L-threonine 3-dehydrogenase	WP_000646013.1	52.2417	b3616	Not Essential	ER
309	EDL933_RS24050	chromosome	protein_coding	protein_coding	38	42.1	14	Regional	lipopolysaccharide core heptose(I) kinase RfaP	WP_001301512.1	47.1178	---	Not Essential	---
310	EDL933_RS24090	chromosome	protein_coding	protein_coding	36	58.3	28.8095	Regional	JAB domain-containing protein	WP_001297375.1	47.6831	b3638	Not Essential	L
311	EDL933_RS24150	chromosome	protein_coding	protein_coding	73	19.2	24.5714	Regional	bifunctional (p)ppGpp synthetase II/ guanosine-3',5'-bis pyrophosphate 3'-pyrophosphohydrolase	WP_000280488.1	53.9592	b3650	Essential	TK
312	EDL933_RS24310	chromosome	protein_coding	protein_coding	88	26.1	10.5217	Regional	type III secretion system LEE inner membrane ring protein EscD	WP_000953255.1	39.2301	---	Not Essential	---
313	EDL933_RS24330	chromosome	protein_coding	protein_coding	40	27.5	14	Regional	type III secretion system LEE effector Map (Rho guanine exchange factor)	WP_000492638.1	43.4641	---	Not Essential	---
314	EDL933_RS01540	chromosome	protein_coding	protein_coding	10	80	17	Neutral	hypothetical protein	WP_001185340.1	49.0842	---	Not Essential	X
315	EDL933_RS01545	chromosome	protein_coding	protein_coding	20	85	23.5882	Neutral	Polarity suppression protein	WP_000968317.1	51.2681	---	Not Essential	---
316	EDL933_RS01550	chromosome	protein_coding	protein_coding	25	72	16.7778	Neutral	septation initiation protein	WP_000154958.1	50.0664	---	Not Essential	---
317	EDL933_RS24365	chromosome	protein_coding	protein_coding	145	33.1	11.1458	Regional	type III secretion system LEE export apparatus protein EscV	WP_001037814.1	40.5325	---	Not Essential	N
318	EDL933_RS24375	chromosome	protein_coding	protein_coding	24	54.2	10.7692	Regional	type III secretion system LEE cytoprotective effector EspZ	WP_000386949.1	48.3333	---	Not Essential	---
319	EDL933_RS01565	chromosome	protein_coding	protein_coding	31	90.3	32.0714	Neutral	Ash-like/host cell division inhibitor Icd-like protein	WP_000973389.1	52.8674	---	Not Essential	X
320	EDL933_RS01570	chromosome	protein_coding	protein_coding	7	100	40.8571	Neutral	hypothetical protein	WP_001071227.1	49.5495	---	Not Essential	---
321	EDL933_RS01575	chromosome	protein_coding	protein_coding	8	87.5	43	Neutral	endopeptidase ClpB	WP_000562750.1	55.5556	---	Not Essential	X
322	EDL933_RS01580	chromosome	protein_coding	protein_coding	93	72	22.4179	Neutral	DNA primase	WP_000016225.1	52.2279	---	Not Essential	X
323	EDL933_RS24395	chromosome	protein_coding	protein_coding	125	20	16.36	Regional	type III secretion system LEE outer membrane ring protein EscC	WP_000723942.1	37.3619	---	Not Essential	U
324	EDL933_RS01590	chromosome	protein_coding	protein_coding	39	66.7	21.1538	Neutral	LysR family transcriptional regulator	WP_000687183.1	50	---	Not Essential	---
325	EDL933_RS01595	chromosome	protein_coding	protein_coding	32	75	15.75	Neutral	NAD(P)-dependent oxidoreductase	WP_000361969.1	49.6542	---	Not Essential	---
326	EDL933_RS01600	chromosome	protein_coding	protein_coding	23	8.7	1	Underrepresented	hypothetical protein	WP_001301751.1	34.4086	---	Not Essential	---
327	EDL933_RS30255	chromosome	pseudogene	pseudogene	12	33.3	3.5	Regional	hypothetical protein	---	34.1584	---	Not Essential	---
328	EDL933_RS01605	chromosome	protein_coding	protein_coding	37	67.6	29.04	Neutral	LysR family transcriptional regulator	WP_001119034.1	53.6723	---	Not Essential	---
329	EDL933_RS01610	chromosome	protein_coding	protein_coding	46	63	35.7241	Neutral	alpha/beta hydrolase	WP_000643300.1	53.4741	---	Not Essential	T
330	EDL933_RS01615	chromosome	protein_coding	protein_coding	41	68.3	42.3929	Neutral	MFS transporter	WP_001302815.1	57.2027	---	Not Essential	---
331	EDL933_RS01620	chromosome	protein_coding	protein_coding	23	60.9	21.4286	Neutral	hypothetical protein	WP_000121321.1	59.9791	b0283	Not Essential	O
332	EDL933_RS01625	chromosome	protein_coding	protein_coding	71	62	24.1818	Neutral	xanthine dehydrogenase	WP_000667043.1	59.5271	b0284	Not Essential	C
333	EDL933_RS01630	chromosome	protein_coding	protein_coding	36	55.6	26.6	Neutral	xanthine dehydrogenase	WP_000643341.1	61.024	b0285	Not Essential	C
334	EDL933_RS01635	chromosome	protein_coding	protein_coding	24	79.2	35.4211	Neutral	aldehyde oxidoreductase	WP_000070685.1	54.7826	b0286	Not Essential	C
335	EDL933_RS29415	chromosome	protein_coding	protein_coding	11	63.6	16.8571	Neutral	transporter	WP_071525058.1	36.6667	---	Not Essential	---
336	EDL933_RS01640	chromosome	protein_coding	protein_coding	29	55.2	14.25	Neutral	hypothetical protein	WP_001019920.1	45.2033	b0287	Not Essential	S
337	EDL933_RS29420	chromosome	protein_coding	protein_coding	17	70.6	25.1667	Neutral	hypothetical protein	WP_024174569.1	42.7778	---	Not Essential	---
338	EDL933_RS01645	chromosome	protein_coding	protein_coding	11	100	14.2727	Neutral	YkgJ family cysteine cluster protein	WP_001303809.1	50.6061	b0288	Not Essential	R
339	EDL933_RS01650	chromosome	protein_coding	protein_coding	40	70	35.5357	Neutral	fimbrial chaperone EcpE	WP_001301550.1	53.0239	b0289	Not Essential	---
340	EDL933_RS01655	chromosome	protein_coding	protein_coding	78	82.1	28.4375	Neutral	fimbria adhesin EcpD	WP_001265657.1	51.5207	b0290	Not Essential	---
341	EDL933_RS01660	chromosome	protein_coding	protein_coding	107	72.9	28.5385	Neutral	usher protein EcpC	WP_001131063.1	55.0277	b0291	Not Essential	---
342	EDL933_RS01665	chromosome	protein_coding	protein_coding	29	65.5	23.6842	Neutral	fimbrial chaperone EcpB	WP_000716386.1	55.0075	b0292	Not Essential	---
343	EDL933_RS01670	chromosome	protein_coding	protein_coding	32	68.8	15.5455	Neutral	common pilus major fimbrillin subunit EcpA	WP_000730972.1	52.8912	b0293	Not Essential	---
344	EDL933_RS01675	chromosome	protein_coding	protein_coding	49	36.7	7.72222	Underrepresented	helix-turn-helix transcriptional regulator	WP_000220212.1	39.4247	b0294	Not Essential	---
345	EDL933_RS29425	chromosome	protein_coding	protein_coding	14	57.1	6.5	Neutral	hypothetical protein	WP_001475394.1	42.2222	---	Not Essential	---
346	EDL933_RS29430	chromosome	protein_coding	protein_coding	4	50	36.5	Neutral	hypothetical protein	WP_071525059.1	55.1913	---	Not Essential	---
347	EDL933_RS01680	chromosome	protein_coding	protein_coding	10	90	21.2222	Neutral	hypothetical protein	WP_001147284.1	45.3125	---	Not Essential	---
348	EDL933_RS01685	chromosome	protein_coding	protein_coding	8	75	32.6667	Neutral	50S ribosomal protein L36	WP_000866436.1	43.2624	b4506	Not Essential	---
349	EDL933_RS01690	chromosome	protein_coding	protein_coding	13	76.9	63.4	Neutral	50S ribosomal protein L31 type B	WP_000803998.1	46.2121	b0296	Not Essential	J
350	EDL933_RS31970	chromosome	pseudogene	pseudogene	4	75	23.6667	Neutral	hypothetical protein	---	48.2759	---	Not Essential	---
351	EDL933_RS01695	chromosome	protein_coding	protein_coding	11	81.8	12.4444	Neutral	IS66 family insertion sequence hypothetical protein	WP_001171554.1	51.9685	---	Not Essential	---
352	EDL933_RS01700	chromosome	protein_coding	protein_coding	9	88.9	8.875	Neutral	IS66 family insertion sequence hypothetical protein	WP_000612591.1	58.6207	---	Not Essential	---
353	EDL933_RS01705	chromosome	protein_coding	protein_coding	45	82.2	24.8378	Neutral	IS66 family transposase ISEc8	WP_000998048.1	58.4795	---	Not Essential	---
354	EDL933_RS01710	chromosome	pseudogene	pseudogene	11	18.2	1	Underrepresented	hypothetical protein	---	27.7228	b4671	Not Essential	---
355	EDL933_RS01715	chromosome	protein_coding	protein_coding	74	47.3	16.7143	Neutral	NADH-dependent flavin oxidoreductase	WP_000182335.1	44.0945	---	Not Essential	---
356	EDL933_RS01720	chromosome	protein_coding	protein_coding	59	59.3	15.5143	Neutral	alpha/beta hydrolase	WP_000860023.1	45.494	---	Not Essential	T
357	EDL933_RS01725	chromosome	protein_coding	protein_coding	52	53.8	12.2857	Neutral	LysR family transcriptional regulator	WP_001302814.1	43.7972	---	Not Essential	---
358	EDL933_RS01730	chromosome	protein_coding	protein_coding	19	31.6	2.33333	Underrepresented	hypothetical protein	WP_001038968.1	38.0952	---	Not Essential	---
359	EDL933_RS01735	chromosome	protein_coding	protein_coding	27	55.6	16	Neutral	aldo/keto reductase	WP_001174456.1	50.8681	---	Not Essential	Q
360	EDL933_RS01740	chromosome	protein_coding	protein_coding	189	62.4	27.9068	Neutral	intimin-like adhesin FdeC	WP_000092594.1	52.4213	---	Not Essential	---
361	EDL933_RS01745	chromosome	protein_coding	protein_coding	47	46.8	12.5455	Neutral	transcriptional regulator	WP_010904509.1	43.4343	---	Not Essential	---
362	EDL933_RS30250	chromosome	pseudogene	pseudogene	15	53.3	8.625	Regional	hypothetical protein	---	43.949	---	Not Essential	---
363	EDL933_RS29780	chromosome	pseudogene	pseudogene	20	35	12.1429	Regional	hypothetical protein	---	46.2185	---	Not Essential	---
364	EDL933_RS01760	chromosome	protein_coding	protein_coding	20	10	1	Underrepresented	DUF1471 domain-containing protein	WP_000474077.1	36.2869	b0303	Not Essential	---
365	EDL933_RS01765	chromosome	protein_coding	protein_coding	88	60.2	18.7736	Neutral	pyridine nucleotide-disulfide oxidoreductase	WP_001046339.1	45.4751	b0304	Not Essential	---
366	EDL933_RS01770	chromosome	protein_coding	protein_coding	35	65.7	18.5217	Neutral	AraC family transcriptional regulator	WP_000339591.1	50.6433	b0305	Not Essential	---
367	EDL933_RS01775	chromosome	protein_coding	protein_coding	29	65.5	21.3684	Neutral	(Fe-S)-binding protein	WP_001102115.1	50.5556	b0306	Not Essential	C
368	EDL933_RS01780	chromosome	protein_coding	protein_coding	57	64.9	16.0541	Neutral	iron-sulfur cluster-binding protein	WP_000023931.1	50.07	b0307	Not Essential	C
369	EDL933_RS01785	chromosome	protein_coding	protein_coding	28	67.9	28.7368	Neutral	lactate utilization protein C	WP_001302816.1	52.4425	b0308	Not Essential	C
370	EDL933_RS31975	chromosome	protein_coding	protein_coding	5	60	23	Neutral	hypothetical protein	WP_001303811.1	43.1925	---	Not Essential	---
371	EDL933_RS09600	chromosome	protein_coding	protein_coding	13	0	0	Underrepresented	transcriptional regulator	WP_000787428.1	45.098	---	Not Essential	X
372	EDL933_RS01795	chromosome	protein_coding	protein_coding	38	13.2	4.2	Underrepresented	hypothetical protein	WP_000003123.1	35.012	---	Not Essential	---
373	EDL933_RS01800	chromosome	protein_coding	protein_coding	10	80	30.5	Neutral	autotransporter outer membrane beta-barrel domain-containing protein	WP_010917759.1	49.7992	---	Not Essential	---
374	EDL933_RS29550	chromosome	pseudogene	pseudogene	12	58.3	7.14286	Regional	hypothetical protein	---	39.6907	---	Not Essential	---
375	EDL933_RS01810	chromosome	protein_coding	protein_coding	30	50	14.8	Neutral	hypothetical protein	WP_001213041.1	47.1129	---	Not Essential	---
376	EDL933_RS01815	chromosome	protein_coding	protein_coding	25	52	24.6923	Neutral	LuxR family transcriptional regulator	WP_001303994.1	48.3761	---	Not Essential	---
377	EDL933_RS01825	chromosome	pseudogene	pseudogene	31	61.3	25.8947	Neutral	DNA recombinase	---	42.4512	---	Not Essential	LX
378	EDL933_RS01830	chromosome	protein_coding	protein_coding	17	70.6	11.5833	Neutral	hypothetical protein	WP_001303812.1	46.0317	---	Not Essential	---
379	EDL933_RS01835	chromosome	protein_coding	protein_coding	51	66.7	24.4412	Neutral	oxygen-dependent choline dehydrogenase	WP_001159114.1	57.3712	b0311	Not Essential	IR
380	EDL933_RS01840	chromosome	protein_coding	protein_coding	47	57.4	29.963	Neutral	betaine-aldehyde dehydrogenase	WP_000089099.1	58.7237	b0312	Not Essential	C
381	EDL933_RS01845	chromosome	protein_coding	protein_coding	16	43.8	14	Neutral	transcriptional regulator	WP_001301903.1	56.8027	b0313	Not Essential	K
382	EDL933_RS29435	chromosome	protein_coding	protein_coding	12	16.7	3	Neutral	hypothetical protein	WP_001303814.1	40.7407	---	Not Essential	---
383	EDL933_RS01850	chromosome	protein_coding	protein_coding	86	64	22.5455	Neutral	choline transporter	WP_000131044.1	55.3589	b0314	Not Essential	M
384	EDL933_RS01855	chromosome	protein_coding	protein_coding	213	61.5	27.0687	Neutral	outer membrane autotransporter barrel domain-containing protein	WP_001491890.1	49.749	---	Not Essential	MU
385	EDL933_RS01860	chromosome	protein_coding	protein_coding	59	55.9	18.3636	Neutral	cyclic di-GMP phosphodiesterase	WP_000146388.1	45.8219	b0315	Not Essential	T
386	EDL933_RS01865	chromosome	pseudogene	pseudogene	52	65.4	20.1176	Neutral	LysR family transcriptional regulator	---	49.2489	b0316	Not Essential	---
387	EDL933_RS01870	chromosome	pseudogene	pseudogene	24	41.7	10.8	Neutral	hypothetical protein	---	52.2321	---	Not Essential	---
388	EDL933_RS29440	chromosome	protein_coding	protein_coding	9	22.2	5	Underrepresented	hypothetical protein	WP_001324748.1	38.8889	---	Not Essential	---
389	EDL933_RS32670	chromosome	protein_coding	protein_coding	10	30	11	Regional	hypothetical protein	WP_072104776.1	41.3978	---	Not Essential	---
390	EDL933_RS01880	chromosome	protein_coding	protein_coding	51	35.3	15.6111	Underrepresented	DUF2877 domain-containing protein	WP_001301910.1	47.1065	b0319	Not Essential	---
391	EDL933_RS01885	chromosome	protein_coding	protein_coding	31	64.5	15.55	Neutral	hypothetical protein	WP_000111822.1	55.8786	b0320	Not Essential	---
392	EDL933_RS01890	chromosome	protein_coding	protein_coding	42	57.1	17.5	Neutral	DUF1116 domain-containing protein	WP_000083419.1	58.5624	b0321	Not Essential	---
393	EDL933_RS01895	chromosome	protein_coding	protein_coding	17	82.4	8.85714	Neutral	hypothetical protein	WP_000046589.1	54.5455	---	Not Essential	---
394	EDL933_RS01900	chromosome	protein_coding	protein_coding	28	57.1	18.0625	Neutral	carbamate kinase	WP_000661633.1	56.6772	b0323	Not Essential	E
395	EDL933_RS01905	chromosome	protein_coding	protein_coding	39	71.8	23.25	Neutral	deaminase	WP_000662427.1	56.2545	b0324	Not Essential	---
396	EDL933_RS01910	chromosome	protein_coding	protein_coding	22	45.5	16.8	Neutral	ASCH domain-containing protein	WP_000466149.1	44.2177	---	Not Essential	---
397	EDL933_RS01915	chromosome	protein_coding	protein_coding	57	49.1	20.6071	Neutral	autoinducer 2 ABC transporter substrate-binding protein	WP_000981355.1	47.923	---	Not Essential	G
398	EDL933_RS01920	chromosome	protein_coding	protein_coding	9	88.9	9	Neutral	sugar ABC transporter ATP-binding protein	WP_000447323.1	50.9579	---	Not Essential	---
399	EDL933_RS01925	chromosome	protein_coding	protein_coding	43	69.8	24.7	Neutral	sugar ABC transporter ATP-binding protein	WP_074454675.1	51.3716	---	Not Essential	G
400	EDL933_RS01930	chromosome	protein_coding	protein_coding	44	81.8	31.1944	Neutral	ABC transporter permease	WP_000818900.1	50.823	---	Not Essential	G
401	EDL933_RS01935	chromosome	protein_coding	protein_coding	51	70.6	18.6389	Neutral	ABC transporter permease	WP_000750335.1	51.5152	---	Not Essential	G
402	EDL933_RS01940	chromosome	protein_coding	protein_coding	37	54.1	19.9	Neutral	NAD(P)-dependent alcohol dehydrogenase	WP_000692767.1	53.3333	b0325	Not Essential	G
403	EDL933_RS01945	chromosome	protein_coding	protein_coding	62	27.4	6.58824	Underrepresented	hypothetical protein	WP_001301860.1	38.9706	b0326	Not Essential	---
404	EDL933_RS01955	chromosome	protein_coding	protein_coding	39	66.7	17.1923	Neutral	membrane protein	WP_000983407.1	48.3631	b0328	Not Essential	E
405	EDL933_RS01960	chromosome	protein_coding	protein_coding	17	41.2	7.85714	Neutral	DUF1471 domain-containing protein	WP_000691952.1	38.7681	b0329	Not Essential	---
406	EDL933_RS01965	chromosome	protein_coding	protein_coding	62	53.2	23.3939	Neutral	propionate catabolism operon regulatory protein PrpR	WP_000941052.1	55.2615	b0330	Not Essential	KT
407	EDL933_RS01970	chromosome	protein_coding	protein_coding	30	56.7	16.5294	Neutral	methylisocitrate lyase	WP_000052201.1	56.229	b0331	Not Essential	G
408	EDL933_RS01975	chromosome	protein_coding	protein_coding	39	64.1	23.56	Neutral	2-methylcitrate synthase	WP_001285914.1	55.9829	b0333	Not Essential	C
409	EDL933_RS01980	chromosome	protein_coding	protein_coding	42	78.6	22.6061	Neutral	2-methylcitrate dehydratase	WP_001275870.1	56.1295	b0334	Not Essential	G
410	EDL933_RS01985	chromosome	protein_coding	protein_coding	48	64.6	46.2581	Neutral	propionate--CoA ligase	WP_000010271.1	58.2406	b0335	Not Essential	I
411	EDL933_RS01990	chromosome	protein_coding	protein_coding	49	59.2	23.3103	Neutral	cytosine permease	WP_000076226.1	54.127	b0336	Not Essential	F
412	EDL933_RS01995	chromosome	protein_coding	protein_coding	45	82.2	15.3784	Neutral	cytosine deaminase	WP_001301830.1	53.4268	b0337	Not Essential	FR
413	EDL933_RS02000	chromosome	protein_coding	protein_coding	26	50	17	Neutral	transcriptional regulator	WP_000952470.1	55.3333	b0338	Not Essential	K
414	EDL933_RS02005	chromosome	protein_coding	protein_coding	21	81	7.70588	Neutral	carbonic anhydrase	WP_000658652.1	56.8182	b0339	Not Essential	P
415	EDL933_RS02010	chromosome	protein_coding	protein_coding	15	86.7	33.6923	Neutral	cyanate hydratase	WP_000616247.1	52.017	b0340	Not Essential	P
416	EDL933_RS02015	chromosome	protein_coding	protein_coding	35	65.7	22.1304	Neutral	cyanate MFS transporter	WP_001470195.1	58.0372	b0341	Not Essential	P
417	EDL933_RS02020	chromosome	protein_coding	protein_coding	42	50	16.381	Neutral	galactoside O-acetyltransferase	WP_001301800.1	41.8301	b0342	Not Essential	R
418	EDL933_RS31505	chromosome	protein_coding	protein_coding	9	55.6	3.6	Regional	hypothetical protein	WP_012139541.1	35.4839	---	Not Essential	---
419	EDL933_RS02030	chromosome	protein_coding	protein_coding	107	65.4	36	Neutral	beta-galactosidase	WP_000177948.1	55.7398	b0344	Not Essential	G
420	EDL933_RS29455	chromosome	pseudogene	pseudogene	5	80	46.75	Neutral	catalase	---	41.3793	---	Not Essential	---
421	EDL933_RS02035	chromosome	protein_coding	protein_coding	31	0	0	Underrepresented	lac repressor	WP_000805884.1	56.325	b0345	Not Essential	---
422	EDL933_RS02040	chromosome	protein_coding	protein_coding	48	54.2	27.0385	Neutral	GlxA family transcriptional regulator	WP_001247696.1	51.782	---	Not Essential	---
423	EDL933_RS02045	chromosome	protein_coding	protein_coding	43	69.8	27.5667	Neutral	MBL fold metallo-hydrolase	WP_010917763.1	47.782	---	Not Essential	---
424	EDL933_RS02050	chromosome	protein_coding	protein_coding	40	47.5	24.6316	Neutral	transcriptional regulator	WP_001303819.1	53.692	---	Not Essential	K
425	EDL933_RS02055	chromosome	protein_coding	protein_coding	57	70.2	28.125	Neutral	3-(3-hydroxy-phenyl)propionate/3-hydroxycinnamic acid hydroxylase	WP_001007426.1	56.9369	b0347	Not Essential	HC
426	EDL933_RS02060	chromosome	protein_coding	protein_coding	24	54.2	21.0769	Neutral	2,3-dihydroxyphenylpropionate/2,3-dihydroxicinnamic acid 1,2-dioxygenase	WP_000543457.1	57.2487	b0348	Not Essential	---
427	EDL933_RS02065	chromosome	protein_coding	protein_coding	28	60.7	15.5882	Neutral	2-hydroxy-6-oxononadienedioate/2-hydroxy-6-oxononatrienedioate hydrolase	WP_000121896.1	54.4406	b0349	Not Essential	HR
428	EDL933_RS02070	chromosome	protein_coding	protein_coding	29	48.3	35.2143	Neutral	2-keto-4-pentenoate hydratase	WP_000160723.1	55.5556	b0350	Not Essential	Q
429	EDL933_RS02075	chromosome	protein_coding	protein_coding	32	68.8	37.0909	Neutral	acetaldehyde dehydrogenase	WP_000044300.1	54.6793	b0351	Not Essential	Q
430	EDL933_RS02080	chromosome	protein_coding	protein_coding	34	70.6	30.2917	Neutral	4-hydroxy-2-oxovalerate aldolase	WP_001013510.1	56.5089	b0352	Not Essential	E
431	EDL933_RS02085	chromosome	protein_coding	protein_coding	36	69.4	22.52	Neutral	3-(3-hydroxy-phenyl)propionate transporter MhpT	WP_000107622.1	57.3432	b0353	Not Essential	GEPR
432	EDL933_RS02090	chromosome	protein_coding	protein_coding	23	82.6	13.1579	Neutral	DUF2058 domain-containing protein	WP_001096706.1	47.5926	b0354	Not Essential	S
433	EDL933_RS02095	chromosome	protein_coding	protein_coding	38	60.5	18.913	Neutral	S-formylglutathione hydrolase FrmB	WP_000419032.1	48.9209	b0355	Not Essential	V
434	EDL933_RS02100	chromosome	protein_coding	protein_coding	38	60.5	22.9565	Neutral	S-(hydroxymethyl)glutathione dehydrogenase	WP_000842102.1	53.4234	b0356	Not Essential	R
435	EDL933_RS02105	chromosome	protein_coding	protein_coding	11	54.5	11.6667	Neutral	transcriptional regulator	WP_001141271.1	52.8986	b0357	Not Essential	---
436	EDL933_RS02110	chromosome	protein_coding	protein_coding	46	71.7	30.6364	Neutral	Fe(3+) ions import ATP-binding protein FbpC	WP_000078833.1	53.3906	b0262	Not Essential	---
437	EDL933_RS02115	chromosome	protein_coding	protein_coding	89	66.3	24.9831	Neutral	iron ABC transporter permease	WP_000084161.1	55.6518	---	Not Essential	P
438	EDL933_RS02120	chromosome	protein_coding	protein_coding	43	74.4	15	Neutral	hypothetical protein	WP_000784324.1	51.1628	---	Not Essential	P
439	EDL933_RS02125	chromosome	protein_coding	protein_coding	45	62.2	27.6786	Neutral	MFS transporter family glucose-6-phosphate receptor UhpC	WP_001312597.1	55.429	---	Not Essential	G
440	EDL933_RS02130	chromosome	protein_coding	protein_coding	51	62.7	24.2188	Neutral	sensor histidine kinase	WP_000089287.1	53.6965	---	Not Essential	T
441	EDL933_RS02135	chromosome	protein_coding	protein_coding	25	76	31.2105	Neutral	DNA-binding response regulator	WP_000621918.1	53.8095	---	Not Essential	TK
442	EDL933_RS02140	chromosome	protein_coding	protein_coding	27	51.9	28.0714	Neutral	taurine ABC transporter substrate-binding protein	WP_001018419.1	55.9709	b0365	Not Essential	P
443	EDL933_RS02145	chromosome	protein_coding	protein_coding	25	72	16.5556	Neutral	taurine import ATP-binding protein TauB	WP_000939394.1	56.3802	b0366	Not Essential	P
444	EDL933_RS02150	chromosome	protein_coding	protein_coding	26	57.7	15.5333	Neutral	taurine ABC transporter permease	WP_000114601.1	58.6957	b0367	Not Essential	P
445	EDL933_RS02155	chromosome	protein_coding	protein_coding	39	51.3	20.65	Neutral	taurine dioxygenase	WP_000004024.1	54.2254	b0368	Not Essential	Q
446	EDL933_RS02160	chromosome	protein_coding	protein_coding	31	0	0	Underrepresented	delta-aminolevulinic acid dehydratase	WP_001295337.1	53.9487	b0369	Essential	H
447	EDL933_RS02165	chromosome	protein_coding	protein_coding	201	83.1	32.8743	Neutral	outer membrane autotransporter barrel domain-containing protein	WP_000556400.1	46.6191	---	Not Essential	---
448	EDL933_RS31495	chromosome	protein_coding	protein_coding	16	43.8	11.5714	Regional	hypothetical protein	WP_001333501.1	35.6322	---	Not Essential	---
449	EDL933_RS02175	chromosome	protein_coding	protein_coding	50	70	26	Neutral	D-alanyl-D-alanine-carboxypeptidase/endopeptidase AmpH	WP_000830741.1	55.1813	b0376	Not Essential	V
450	EDL933_RS02180	chromosome	pseudogene	pseudogene	11	100	20.4545	Neutral	hypothetical protein	---	45.1282	---	Not Essential	---
451	EDL933_RS02185	chromosome	protein_coding	protein_coding	58	65.5	27.6053	Neutral	peptide antibiotic transporter SbmA	WP_001301663.1	50.86	b0377	Not Essential	I
452	EDL933_RS02190	chromosome	protein_coding	protein_coding	39	53.8	27.1905	Neutral	DUF1615 domain-containing protein	WP_000092030.1	53.242	b0378	Not Essential	---
453	EDL933_RS02195	chromosome	protein_coding	protein_coding	12	66.7	12.25	Neutral	hypothetical protein	WP_000763151.1	52.4272	b0379	Not Essential	---
454	EDL933_RS31980	chromosome	protein_coding	protein_coding	19	68.4	25.6154	Neutral	DUF2754 domain-containing protein	WP_001053398.1	44.6377	---	Not Essential	---
455	EDL933_RS02210	chromosome	protein_coding	protein_coding	39	79.5	30.7742	Neutral	D-alanine--D-alanine ligase A	WP_000413677.1	51.3242	b0381	Not Essential	MR
456	EDL933_RS14210	chromosome	protein_coding	protein_coding	48	18.8	6	Underrepresented	serine acetyltransferase	WP_000355947.1	34.3816	---	Not Essential	X
457	EDL933_RS02220	chromosome	protein_coding	protein_coding	13	61.5	19.875	Neutral	anti-adapter protein IraP	WP_000792970.1	46.3602	b0382	Not Essential	---
458	EDL933_RS02225	chromosome	protein_coding	protein_coding	57	57.9	12.3333	Neutral	alkaline phosphatase	WP_001301493.1	53.6017	b0383	Not Essential	PR
459	EDL933_RS02230	chromosome	protein_coding	protein_coding	14	85.7	31.8333	Neutral	phosphate starvation-inducible protein PsiF	WP_001295332.1	47.6636	b0384	Not Essential	---
460	EDL933_RS02235	chromosome	protein_coding	protein_coding	50	62	23.7419	Neutral	diguanylate cyclase AdrA	WP_000484042.1	53.853	b0385	Not Essential	T
461	EDL933_RS02240	chromosome	protein_coding	protein_coding	28	60.7	14.1176	Neutral	pyrroline-5-carboxylate reductase	WP_001301911.1	54.8148	b0386	Not Essential	E
462	EDL933_RS02245	chromosome	protein_coding	protein_coding	20	60	28.5	Neutral	YaiI/YqxD family protein	WP_000158159.1	55.9913	b0387	Not Essential	S
463	EDL933_RS02250	chromosome	protein_coding	protein_coding	19	47.4	16.3333	Neutral	shikimate kinase	WP_000193393.1	52.381	b0388	Not Essential	E
464	EDL933_RS02255	chromosome	protein_coding	protein_coding	8	62.5	48.6	Neutral	protein YaiA	WP_001142439.1	47.9167	b0389	Not Essential	---
465	EDL933_RS02260	chromosome	protein_coding	protein_coding	14	35.7	34	Neutral	hypothetical protein	WP_001303821.1	36.1111	---	Not Essential	---
466	EDL933_RS02265	chromosome	protein_coding	protein_coding	36	80.6	25.6552	Neutral	hypothetical protein	WP_001276403.1	46.6077	b0390	Not Essential	---
467	EDL933_RS02270	chromosome	protein_coding	protein_coding	11	72.7	14.875	Neutral	hypothetical protein	WP_000941942.1	51.9298	b0391	Not Essential	S
468	EDL933_RS01530	chromosome	protein_coding	protein_coding	52	1.9	11	Underrepresented	hypothetical protein	WP_000647284.1	26.7343	---	Not Essential	X
469	EDL933_RS02275	chromosome	protein_coding	protein_coding	12	50	13.5	Neutral	DUF2773 domain-containing protein	WP_001303822.1	47.8723	---	Not Essential	---
470	EDL933_RS02280	chromosome	protein_coding	protein_coding	31	48.4	12.7333	Neutral	hypothetical protein	WP_001303823.1	44.8889	---	Not Essential	---
471	EDL933_RS02285	chromosome	protein_coding	protein_coding	24	54.2	20.2308	Neutral	recombination-associated protein RdgC	WP_001301975.1	51.4254	b0393	Not Essential	L
472	EDL933_RS02290	chromosome	protein_coding	protein_coding	36	52.8	14	Neutral	fructokinase	WP_001219315.1	55.8856	b0394	Not Essential	G
473	EDL933_RS02295	chromosome	protein_coding	protein_coding	58	67.2	23.0256	Neutral	MFS transporter AraJ	WP_001306939.1	50.7173	b0396	Not Essential	G
474	EDL933_RS02300	chromosome	protein_coding	protein_coding	89	57.3	12.7059	Neutral	exonuclease subunit SbcC	WP_000698892.1	54.2303	b0397	Not Essential	L
475	EDL933_RS02305	chromosome	protein_coding	protein_coding	48	70.8	25.1176	Neutral	exonuclease sbcCD subunit D	WP_001221319.1	53.2003	b0398	Not Essential	L
476	EDL933_RS02310	chromosome	protein_coding	protein_coding	22	72.7	25.0625	Neutral	DNA-binding response regulator	WP_000113933.1	54.3478	b0399	Not Essential	TK
477	EDL933_RS02315	chromosome	protein_coding	protein_coding	53	54.7	23.069	Neutral	two-component system sensor histidine kinase PhoR	WP_000893613.1	53.2407	b0400	Not Essential	T
478	EDL933_RS02320	chromosome	protein_coding	protein_coding	65	60	14.4615	Neutral	branched-chain amino acid transport system 2 carrier protein	WP_000149639.1	55.6061	b0401	Not Essential	E
479	EDL933_RS02325	chromosome	protein_coding	protein_coding	69	72.5	38.9	Neutral	proline-specific permease ProY	WP_001295329.1	52.8384	b0402	Not Essential	E
480	EDL933_RS02330	chromosome	protein_coding	protein_coding	70	74.3	33	Neutral	maltodextrin glucosidase	WP_000930749.1	54.7107	b0403	Not Essential	G
481	EDL933_RS31450	chromosome	protein_coding	protein_coding	20	30	15.3333	Regional	hypothetical protein	WP_071525004.1	31.1111	---	Not Essential	---
482	EDL933_RS02340	chromosome	protein_coding	protein_coding	21	66.7	25.7143	Neutral	ACP phosphodiesterase	WP_001009882.1	53.4364	b0404	Not Essential	I
483	EDL933_RS02345	chromosome	protein_coding	protein_coding	46	56.5	10.8846	Neutral	tRNA preQ1(34) S-adenosylmethionine ribosyltransferase-isomerase QueA	WP_001266503.1	54.155	b0405	Not Essential	J
484	EDL933_RS02350	chromosome	protein_coding	protein_coding	51	70.6	13.8889	Neutral	tRNA guanosine(34) transglycosylase Tgt	WP_000667319.1	51.4184	b0406	Not Essential	J
485	EDL933_RS02355	chromosome	protein_coding	protein_coding	14	21.4	6	Underrepresented	preprotein translocase subunit YajC	WP_000007629.1	49.5495	b0407	Not Essential	U
486	EDL933_RS02360	chromosome	protein_coding	protein_coding	77	0	0	Underrepresented	protein translocase subunit SecD	WP_000934822.1	53.2468	b0408	Essential	U
487	EDL933_RS02365	chromosome	protein_coding	protein_coding	48	0	0	Underrepresented	protein translocase subunit SecF	WP_000046637.1	51.749	b0409	Essential	U
488	EDL933_RS02370	chromosome	protein_coding	protein_coding	13	15.4	8	Underrepresented	type II toxin-antitoxin system ParD family antitoxin	WP_001226938.1	44.856	---	Not Essential	K
489	EDL933_RS02375	chromosome	protein_coding	protein_coding	15	66.7	25.1	Neutral	type II toxin-antitoxin system RelE/ParE family toxin	WP_000277484.1	45.3901	---	Not Essential	X
490	EDL933_RS02380	chromosome	protein_coding	protein_coding	18	72.2	18	Neutral	HNH endonuclease	WP_000974813.1	47.1264	b0410	Not Essential	---
491	EDL933_RS02390	chromosome	protein_coding	protein_coding	53	64.2	27.7941	Neutral	nucleoside-specific channel-forming protein Tsx	WP_001295328.1	50.3955	b0411	Not Essential	M
492	EDL933_RS02395	chromosome	protein_coding	protein_coding	26	69.2	30.7778	Neutral	hypothetical protein	WP_001301500.1	46.8519	b0412	Not Essential	---
493	EDL933_RS02400	chromosome	protein_coding	protein_coding	17	58.8	20.3	Neutral	transcriptional regulator NrdR	WP_000543535.1	50.8889	b0413	Not Essential	K
494	EDL933_RS02405	chromosome	protein_coding	protein_coding	43	2.3	1	Underrepresented	bifunctional diaminohydroxyphosphoribosylaminopyrimidine deaminase/5-amino-6-(5-phosphoribosylamino)uracil reductase RibD	WP_001150441.1	56.0688	b0414	Essential	H
495	EDL933_RS02410	chromosome	protein_coding	protein_coding	16	0	0	Underrepresented	6,7-dimethyl-8-ribityllumazine synthase	WP_001021161.1	51.8047	b0415	Essential	H
496	EDL933_RS02415	chromosome	protein_coding	protein_coding	20	5	1	Underrepresented	N utilization substance protein B	WP_000801125.1	53.5714	b0416	Essential	K
497	EDL933_RS02420	chromosome	protein_coding	protein_coding	38	2.6	3	Underrepresented	thiamine-monophosphate kinase	WP_000742111.1	54.7035	b0417	Essential	H
498	EDL933_RS02425	chromosome	protein_coding	protein_coding	17	29.4	3.2	Underrepresented	phosphatidylglycerophosphatase A	WP_000154043.1	52.907	b0418	Not Essential	I
499	EDL933_RS02430	chromosome	protein_coding	protein_coding	121	9.9	2.33333	Underrepresented	hypothetical protein	WP_000978349.1	32.5064	---	Not Essential	---
500	EDL933_RS02435	chromosome	protein_coding	protein_coding	35	54.3	16.6842	Neutral	oxidoreductase	WP_001199836.1	53.641	b0419	Not Essential	---
501	EDL933_RS02440	chromosome	protein_coding	protein_coding	65	1.5	2	Underrepresented	1-deoxy-D-xylulose-5-phosphate synthase	WP_000006821.1	53.6769	b0420	Essential	HI
502	EDL933_RS02445	chromosome	protein_coding	protein_coding	37	2.7	19	Underrepresented	(2E,6E)-farnesyl diphosphate synthase	WP_000347215.1	54.3333	b0421	Essential	H
503	EDL933_RS31365	chromosome	protein_coding	protein_coding	6	16.7	6	Regional	hypothetical protein	WP_001328392.1	43.1694	---	Not Essential	---
504	EDL933_RS02455	chromosome	protein_coding	protein_coding	57	59.6	21.4118	Neutral	tRNA 4-thiouridine(8) synthase ThiI	WP_000668700.1	51.8288	b0423	Not Essential	HJ
505	EDL933_RS02460	chromosome	protein_coding	protein_coding	21	47.6	12.5	Neutral	protein deglycase YajL	WP_001276294.1	56.8528	b0424	Not Essential	R
506	EDL933_RS02465	chromosome	protein_coding	protein_coding	41	73.2	24.5333	Neutral	2-dehydropantoate 2-reductase	WP_000705859.1	50.9868	b0425	Not Essential	H
507	EDL933_RS02470	chromosome	protein_coding	protein_coding	11	63.6	4.57143	Neutral	nucleotide-binding protein	WP_001138904.1	49.7967	b0426	Not Essential	S
508	EDL933_RS02475	chromosome	protein_coding	protein_coding	41	61	21	Neutral	MFS transporter	WP_001000950.1	53.0403	b0427	Not Essential	---
509	EDL933_RS02480	chromosome	protein_coding	protein_coding	43	67.4	17.1724	Neutral	protoheme IX farnesyltransferase	WP_000971336.1	53.5354	b0428	Not Essential	HI
510	EDL933_RS02485	chromosome	protein_coding	protein_coding	14	85.7	23.9167	Neutral	cytochrome bo(3) ubiquinol oxidase subunit 4	WP_000019869.1	49.697	b0429	Not Essential	C
511	EDL933_RS02490	chromosome	protein_coding	protein_coding	19	73.7	22.9286	Neutral	cytochrome o ubiquinol oxidase subunit III	WP_000179836.1	53.4959	b0430	Not Essential	C
512	EDL933_RS02495	chromosome	protein_coding	protein_coding	83	72.3	25.8333	Neutral	cytochrome ubiquinol oxidase subunit I	WP_000467180.1	52.761	b0431	Not Essential	C
513	EDL933_RS02500	chromosome	protein_coding	protein_coding	38	84.2	19.9375	Neutral	cytochrome o ubiquinol oxidase subunit II	WP_001239429.1	50.8439	b0432	Not Essential	C
514	EDL933_RS02505	chromosome	protein_coding	protein_coding	61	75.4	23.6087	Neutral	muropeptide MFS transporter AmpG	WP_000098429.1	53.9973	b0433	Not Essential	GEPR
515	EDL933_RS02510	chromosome	protein_coding	protein_coding	26	50	28.4615	Neutral	hypothetical protein	WP_071587160.1	50.59	---	Not Essential	S
516	EDL933_RS29460	chromosome	protein_coding	protein_coding	9	88.9	25.625	Neutral	hypothetical protein	WP_001302288.1	41.6667	---	Not Essential	---
517	EDL933_RS02515	chromosome	protein_coding	protein_coding	17	88.2	30.0667	Neutral	protein BolA	WP_000973448.1	48.4277	b0435	Not Essential	T
518	EDL933_RS02520	chromosome	protein_coding	protein_coding	9	77.8	16.8571	Neutral	hypothetical protein	WP_001307632.1	48.4848	---	Not Essential	---
519	EDL933_RS02525	chromosome	protein_coding	protein_coding	43	48.8	17.9048	Neutral	trigger factor	WP_001198386.1	51.0393	b0436	Not Essential	O
520	EDL933_RS02530	chromosome	protein_coding	protein_coding	28	78.6	17.2273	Neutral	ATP-dependent Clp protease proteolytic subunit	WP_000122253.1	50.3205	b0437	Not Essential	O
521	EDL933_RS02535	chromosome	protein_coding	protein_coding	48	68.8	15.2121	Neutral	ATP-dependent Clp protease ATP-binding subunit ClpX	WP_000130305.1	51.6863	b0438	Not Essential	O
522	EDL933_RS02540	chromosome	protein_coding	protein_coding	82	25.6	9.04762	Underrepresented	peptidase	WP_001302567.1	52.1868	b0439	Not Essential	O
523	EDL933_RS02545	chromosome	protein_coding	protein_coding	18	72.2	18.7692	Neutral	DNA-binding protein HU-beta	WP_001043542.1	49.4505	b0440	Not Essential	L
524	EDL933_RS02550	chromosome	protein_coding	protein_coding	66	47	13.7419	Neutral	folding chaperone	WP_000969397.1	51.9765	b0441	Not Essential	O
525	EDL933_RS02555	chromosome	protein_coding	protein_coding	17	58.8	11.2	Neutral	hypothetical protein	WP_000680307.1	54.5699	b0442	Not Essential	L
526	EDL933_RS02560	chromosome	protein_coding	protein_coding	27	92.6	19.08	Neutral	thioesterase	WP_001194525.1	45.8647	b0443	Not Essential	I
527	EDL933_RS02565	chromosome	protein_coding	protein_coding	33	69.7	17	Neutral	7-cyano-7-deazaguanine synthase QueC	WP_000817243.1	51.5805	b0444	Not Essential	J
528	EDL933_RS02570	chromosome	protein_coding	protein_coding	72	76.4	22.6182	Neutral	hypothetical protein	WP_001238202.1	53.1452	b0445	Not Essential	---
529	EDL933_RS02575	chromosome	protein_coding	protein_coding	35	71.4	31.28	Neutral	HMP-PP phosphatase	WP_001301796.1	51.0379	b0446	Not Essential	HR
530	EDL933_RS02580	chromosome	protein_coding	protein_coding	22	59.1	21.1538	Neutral	transcriptional regulator	WP_000884589.1	52.0697	b0447	Not Essential	K
531	EDL933_RS02585	chromosome	protein_coding	protein_coding	74	74.3	24.4909	Neutral	multidrug ABC transporter permease/ATP-binding protein	WP_001235611.1	53.9199	b0448	Not Essential	V
532	EDL933_RS02590	chromosome	protein_coding	protein_coding	71	62	25.4318	Neutral	multidrug resistance-like ATP-binding protein MdlB	WP_001256201.1	56.0045	b0449	Not Essential	V
533	EDL933_RS02595	chromosome	protein_coding	protein_coding	12	58.3	8.42857	Neutral	nitrogen regulatory protein P-II 2	WP_000780338.1	51.0324	b0450	Not Essential	TE
534	EDL933_RS02600	chromosome	protein_coding	protein_coding	47	66	20.9355	Neutral	ammonia channel	WP_000685029.1	55.4002	b0451	Not Essential	P
535	EDL933_RS02605	chromosome	protein_coding	protein_coding	36	72.2	20.6923	Neutral	acyl-CoA thioesterase II	WP_000075876.1	52.381	b0452	Not Essential	I
536	EDL933_RS02610	chromosome	protein_coding	protein_coding	22	59.1	30.3846	Neutral	hypothetical protein	WP_000779831.1	54.2757	b0453	Not Essential	S
537	EDL933_RS02615	chromosome	protein_coding	protein_coding	16	62.5	18.6	Neutral	6-O-methylguanine DNA methyltransferase	WP_010917764.1	54.1026	b0454	Not Essential	K
538	EDL933_RS29160	chromosome	RNA	SRP_RNA	3	0	0	Neutral	signal recognition particle sRNA small type	---	59.7938	---	Not Essential	---
539	EDL933_RS02620	chromosome	protein_coding	protein_coding	13	30.8	41	Neutral	DUF1428 domain-containing protein	WP_000878140.1	49.7175	b0456	Not Essential	---
540	EDL933_RS02625	chromosome	protein_coding	protein_coding	78	64.1	17.42	Neutral	EAL domain-containing protein	WP_001301851.1	47.9046	b0457	Not Essential	---
541	EDL933_RS02630	chromosome	protein_coding	protein_coding	28	57.1	13.75	Neutral	hypothetical protein	WP_000136192.1	46.4968	b0458	Not Essential	---
542	EDL933_RS02635	chromosome	protein_coding	protein_coding	31	61.3	38.5263	Neutral	maltose O-acetyltransferase	WP_000102553.1	48.1884	b0459	Not Essential	R
543	EDL933_RS02640	chromosome	protein_coding	protein_coding	17	17.6	13.6667	Underrepresented	hemolysin expression-modulating protein Hha	WP_001291435.1	40.6393	b0460	Not Essential	---
544	EDL933_RS31350	chromosome	protein_coding	protein_coding	11	72.7	18.625	Regional	hypothetical protein	WP_071524573.1	50.6329	---	Not Essential	---
545	EDL933_RS02650	chromosome	protein_coding	protein_coding	125	64.8	24.5926	Neutral	multidrug efflux RND transporter permease subunit	WP_001132452.1	53.7778	b0462	Not Essential	V
546	EDL933_RS02655	chromosome	protein_coding	protein_coding	49	55.1	22.2963	Neutral	MexE family multidrug efflux RND transporter periplasmic adaptor subunit	WP_001295324.1	54.0201	b0463	Not Essential	MV
547	EDL933_RS02660	chromosome	protein_coding	protein_coding	35	71.4	20.84	Neutral	DNA-binding transcriptional repressor AcrR	WP_000101745.1	44.9074	b0464	Not Essential	K
548	EDL933_RS29465	chromosome	protein_coding	protein_coding	2	100	18	Neutral	hypothetical protein	WP_001351642.1	45.8333	---	Not Essential	---
549	EDL933_RS02665	chromosome	protein_coding	protein_coding	114	67.5	31.9221	Neutral	mechanosensitive channel MscK	WP_000177746.1	51.8882	b0465	Not Essential	M
550	EDL933_RS02670	chromosome	protein_coding	protein_coding	6	66.7	47	Neutral	DUF2496 domain-containing protein	WP_000051143.1	48.4848	---	Not Essential	---
551	EDL933_RS02675	chromosome	protein_coding	protein_coding	16	56.2	19	Neutral	primosomal replication protein N''	WP_000844886.1	58.3333	b0467	Not Essential	L
552	EDL933_RS02680	chromosome	protein_coding	protein_coding	14	71.4	39.3	Neutral	hypothetical protein	WP_001188905.1	52.381	b0468	Not Essential	S
553	EDL933_RS29470	chromosome	protein_coding	protein_coding	4	50	8	Neutral	hypothetical protein	WP_001310611.1	46.2963	---	Not Essential	---
554	EDL933_RS02685	chromosome	protein_coding	protein_coding	18	66.7	12.25	Neutral	adenine phosphoribosyltransferase	WP_001301904.1	53.8043	b0469	Not Essential	F
555	EDL933_RS02690	chromosome	protein_coding	protein_coding	53	0	0	Underrepresented	DNA polymerase III subunit gamma/tau	WP_000122006.1	57.5569	b0470	Essential	L
556	EDL933_RS02695	chromosome	protein_coding	protein_coding	9	22.2	33	Neutral	YbaB/EbfC family nucleoid-associated protein	WP_000467098.1	51.8182	b0471	Not Essential	R
557	EDL933_RS02700	chromosome	protein_coding	protein_coding	16	50	21.25	Neutral	recombination protein RecR	WP_001195025.1	57.2607	b0472	Not Essential	L
558	EDL933_RS02705	chromosome	protein_coding	protein_coding	55	61.8	25.2353	Neutral	molecular chaperone HtpG	WP_000678201.1	52.7467	b0473	Not Essential	O
559	EDL933_RS01525	chromosome	protein_coding	protein_coding	60	8.3	4.6	Underrepresented	ATPase AAA	WP_000999326.1	28.91	---	Not Essential	X
560	EDL933_RS02710	chromosome	protein_coding	protein_coding	24	0	0	Underrepresented	adenylate kinase	WP_001220233.1	52.093	b0474	Essential	F
561	EDL933_RS02715	chromosome	protein_coding	protein_coding	43	0	0	Underrepresented	ferrochelatase	WP_001250105.1	53.8941	b0475	Essential	H
562	EDL933_RS02720	chromosome	protein_coding	protein_coding	42	54.8	22.6087	Neutral	acetylesterase	WP_000801803.1	51.7708	b0476	Not Essential	I
563	EDL933_RS02725	chromosome	protein_coding	protein_coding	63	71.4	25.6444	Neutral	inosine/guanosine kinase	WP_000671574.1	51.954	b0477	Not Essential	G
564	EDL933_RS02730	chromosome	protein_coding	protein_coding	59	59.3	22.6	Neutral	cation:proton antiport protein	WP_000546228.1	55.2177	b0478	Not Essential	P
565	EDL933_RS02735	chromosome	protein_coding	protein_coding	54	68.5	19.5405	Neutral	MFS transporter	WP_001251634.1	52.3342	b0479	Not Essential	GEPR
566	EDL933_RS29480	chromosome	protein_coding	protein_coding	13	61.5	20.5	Neutral	hypothetical protein	WP_001307634.1	41.3978	---	Not Essential	---
567	EDL933_RS02740	chromosome	protein_coding	protein_coding	74	60.8	28.5778	Neutral	bifunctional UDP-sugar hydrolase/5'-nucleotidase	WP_000771719.1	50.8167	b0480	Not Essential	FV
568	EDL933_RS02745	chromosome	protein_coding	protein_coding	17	29.4	18	Neutral	Cys-tRNA(Pro) deacylase	WP_000186648.1	51.4583	b0481	Not Essential	J
569	EDL933_RS31995	chromosome	protein_coding	protein_coding	17	76.5	22.7692	Neutral	hypothetical protein	WP_077249760.1	45.5197	---	Not Essential	---
570	EDL933_RS02750	chromosome	protein_coding	protein_coding	28	57.1	21.6875	Neutral	hypothetical protein	WP_000365150.1	53.4591	b0482	Not Essential	S
571	EDL933_RS02755	chromosome	protein_coding	protein_coding	13	53.8	5.71429	Neutral	transcriptional regulator	WP_000806442.1	44.7368	b0483	Not Essential	---
572	EDL933_RS02760	chromosome	protein_coding	protein_coding	91	56	17.902	Neutral	copper-exporting P-type ATPase A	WP_000083954.1	58.2036	b0484	Not Essential	P
573	EDL933_RS02765	chromosome	protein_coding	protein_coding	39	71.8	21.6786	Neutral	glutaminase 1	WP_000883037.1	53.6977	b0485	Not Essential	E
574	EDL933_RS02770	chromosome	protein_coding	protein_coding	59	78	22.9783	Neutral	amino acid permease	WP_000982173.1	53.8283	b0486	Not Essential	---
575	EDL933_RS02775	chromosome	protein_coding	protein_coding	71	54.9	16.4103	Neutral	transporter	WP_000090493.1	51.5487	---	Not Essential	M
576	EDL933_RS02780	chromosome	protein_coding	protein_coding	173	65.3	29.7699	Neutral	Ig-like domain repeat protein	WP_000052468.1	58.7779	---	Not Essential	---
577	EDL933_RS02785	chromosome	protein_coding	protein_coding	559	62.6	33.2543	Neutral	Ig-like domain repeat protein	WP_001111658.1	61.1422	---	Not Essential	---
578	EDL933_RS02790	chromosome	protein_coding	protein_coding	63	61.9	18.0256	Neutral	type I secretion system permease/ATPase	WP_000739054.1	57.1429	---	Not Essential	V
579	EDL933_RS02795	chromosome	protein_coding	protein_coding	38	73.7	16	Neutral	HlyD family type I secretion periplasmic adaptor subunit	WP_001014327.1	56.8027	---	Not Essential	MV
580	EDL933_RS02800	chromosome	protein_coding	protein_coding	13	53.8	7.57143	Neutral	transcriptional regulator	WP_001026752.1	56.3725	b0487	Not Essential	K
581	EDL933_RS02805	chromosome	protein_coding	protein_coding	14	42.9	9.66667	Neutral	hypothetical protein	WP_000664215.1	42.6471	---	Not Essential	---
582	EDL933_RS02810	chromosome	protein_coding	protein_coding	25	48	8.41667	Neutral	lipoprotein	WP_001301626.1	43.7352	---	Not Essential	---
583	EDL933_RS02815	chromosome	protein_coding	protein_coding	45	64.4	17.8621	Neutral	adhesin	WP_000859816.1	48.5742	---	Not Essential	---
584	EDL933_RS02820	chromosome	protein_coding	protein_coding	21	52.4	19.3636	Neutral	hypothetical protein	WP_001001646.1	44.0771	---	Not Essential	---
585	EDL933_RS02825	chromosome	protein_coding	protein_coding	10	80	34.625	Neutral	NfeD family protein	WP_000970311.1	57.9521	b0488	Not Essential	O
586	EDL933_RS02830	chromosome	protein_coding	protein_coding	32	59.4	22.3158	Neutral	paraslipin	WP_000904502.1	52.7233	b0489	Not Essential	---
587	EDL933_RS02835	chromosome	protein_coding	protein_coding	38	44.7	13.6471	Neutral	iron export ATP-binding protein FetA	WP_001157535.1	45.4277	b0490	Not Essential	P
588	EDL933_RS02840	chromosome	protein_coding	protein_coding	51	49	9.76	Neutral	iron export permease FetB	WP_001295323.1	46.1538	b0491	Not Essential	P
589	EDL933_RS02845	chromosome	protein_coding	protein_coding	21	61.9	22.6923	Neutral	co-chaperone YbbN	WP_001295322.1	56.0234	b0492	Not Essential	O
590	EDL933_RS02850	chromosome	protein_coding	protein_coding	28	60.7	22.6471	Neutral	oxidoreductase	WP_000148963.1	54.6914	b0493	Not Essential	---
591	EDL933_RS02855	chromosome	protein_coding	protein_coding	21	61.9	19.5385	Neutral	multifunctional acyl-CoA thioesterase I/protease I/lysophospholipase L1	WP_001302265.1	52.7911	b0494	Not Essential	E
592	EDL933_RS02860	chromosome	protein_coding	protein_coding	18	72.2	24.9231	Neutral	ABC transporter ATP-binding protein	WP_001110573.1	56.9141	b0495	Not Essential	M
593	EDL933_RS02865	chromosome	protein_coding	protein_coding	78	52.6	26.3171	Neutral	ABC transporter permease	WP_000561902.1	57.8468	b0496	Not Essential	V
594	EDL933_RS02870	chromosome	protein_coding	protein_coding	166	63.3	23.7048	Neutral	RHS element protein RhsA	WP_000014801.1	61.1866	---	Not Essential	---
595	EDL933_RS32000	chromosome	protein_coding	protein_coding	32	15.6	5.2	Underrepresented	hypothetical protein	WP_001303832.1	27.9693	---	Not Essential	---
596	EDL933_RS02880	chromosome	pseudogene	pseudogene	16	75	12.5833	Neutral	IS481 family transposase	---	50.2732	---	Not Essential	---
597	EDL933_RS02885	chromosome	protein_coding	protein_coding	43	69.8	32.1667	Neutral	tRNA 2-selenouridine(34) synthase MnmH	WP_001157987.1	55.0685	b0503	Not Essential	J
598	EDL933_RS02890	chromosome	protein_coding	protein_coding	33	63.6	11.2857	Neutral	HTH-type transcriptional activator AllS	WP_000460145.1	51.9957	b0504	Not Essential	K
599	EDL933_RS02895	chromosome	protein_coding	protein_coding	21	76.2	14.5	Neutral	ureidoglycolate lyase	WP_000776388.1	50.7246	b0505	Not Essential	F
600	EDL933_RS02900	chromosome	protein_coding	protein_coding	37	59.5	35.8636	Neutral	transcriptional regulator	WP_000141275.1	53.0637	b0506	Not Essential	K
601	EDL933_RS02905	chromosome	protein_coding	protein_coding	67	58.2	24.0513	Neutral	glyoxylate carboligase	WP_001096881.1	53.5915	b0507	Not Essential	EH
602	EDL933_RS02910	chromosome	protein_coding	protein_coding	48	31.2	5.93333	Underrepresented	hydroxypyruvate isomerase	WP_000943570.1	44.9163	b0508	Not Essential	G
603	EDL933_RS02915	chromosome	protein_coding	protein_coding	35	65.7	18.5217	Neutral	2-hydroxy-3-oxopropionate reductase	WP_000765822.1	50.6257	b0509	Not Essential	I
604	EDL933_RS31310	chromosome	protein_coding	protein_coding	13	46.2	25.5	Regional	hypothetical protein	WP_001308961.1	46.8599	---	Not Essential	---
605	EDL933_RS02925	chromosome	pseudogene	pseudogene	51	56.9	19.3793	Neutral	allantoinase	---	51.909	b0512	Not Essential	F
606	EDL933_RS02930	chromosome	protein_coding	protein_coding	72	55.6	15.25	Neutral	uracil/xanthine transporter	WP_001302767.1	51.3825	b0513	Not Essential	---
607	EDL933_RS02935	chromosome	protein_coding	protein_coding	40	47.5	14.2105	Neutral	glycerate kinase	WP_000706350.1	56.37	b0514	Not Essential	G
608	EDL933_RS02940	chromosome	protein_coding	protein_coding	49	67.3	10.2424	Neutral	(S)-ureidoglycine aminohydrolase	WP_000540956.1	46.3104	b0515	Not Essential	S
609	EDL933_RS31295	chromosome	protein_coding	protein_coding	13	53.8	21.5714	Regional	hypothetical protein	WP_001303669.1	46.3203	---	Not Essential	---
610	EDL933_RS31005	chromosome	protein_coding	protein_coding	17	47.1	18.125	Regional	hypothetical protein	WP_001347251.1	35	---	Not Essential	---
611	EDL933_RS30985	chromosome	protein_coding	protein_coding	5	60	6.66667	Regional	hypothetical protein	WP_001296830.1	51.7544	---	Not Essential	---
612	EDL933_RS02960	chromosome	protein_coding	protein_coding	38	50	33.7368	Neutral	DUF1116 domain-containing protein	WP_000495369.1	57.2222	b4572	Not Essential	---
613	EDL933_RS02965	chromosome	protein_coding	protein_coding	30	73.3	25.6818	Neutral	anaerobic allantoin catabolic oxamate carbamoyltransferase; DUF2877 family protein	WP_000152519.1	56.6176	b0520	Not Essential	---
614	EDL933_RS02970	chromosome	protein_coding	protein_coding	27	59.3	28.5	Neutral	carbamate kinase	WP_000855395.1	56.9351	b0521	Not Essential	E
615	EDL933_RS02975	chromosome	protein_coding	protein_coding	34	64.7	20.3182	Neutral	5-(carboxyamino)imidazole ribonucleotide synthase	WP_000815575.1	57.0225	b0522	Not Essential	F
616	EDL933_RS02980	chromosome	protein_coding	protein_coding	12	50	2.66667	Neutral	5-(carboxyamino)imidazole ribonucleotide mutase	WP_001295318.1	57.451	b0523	Not Essential	F
617	EDL933_RS29500	chromosome	pseudogene	pseudogene	5	100	11	Neutral	MarR family transcriptional regulator	---	53.5484	---	Not Essential	---
618	EDL933_RS02985	chromosome	protein_coding	protein_coding	19	0	0	Underrepresented	UDP-2,3-diacylglucosamine hydrolase	WP_000212254.1	53.2503	b0524	Essential	M
619	EDL933_RS02990	chromosome	protein_coding	protein_coding	19	0	0	Underrepresented	peptidyl-prolyl cis-trans isomerase	WP_000256002.1	47.8788	b0525	Not Essential	O
620	EDL933_RS02995	chromosome	protein_coding	protein_coding	46	6.5	13	Underrepresented	cysteine--tRNA ligase	WP_000912351.1	54.6898	b0526	Essential	J
621	EDL933_RS03000	chromosome	protein_coding	protein_coding	19	63.2	32.1667	Neutral	metal-dependent hydrolase	WP_001143558.1	53.2567	b0527	Not Essential	R
622	EDL933_RS03005	chromosome	protein_coding	protein_coding	3	100	7	Neutral	ribosome-associated protein	WP_000190288.1	55.8685	b0528	Not Essential	J
623	EDL933_RS03010	chromosome	protein_coding	protein_coding	30	6.7	32	Underrepresented	bifunctional methylenetetrahydrofolate dehydrogenase/methenyltetrahydrofolate cyclohydrolase	WP_000729155.1	54.5559	b0529	Essential	H
624	EDL933_RS03015	chromosome	protein_coding	protein_coding	32	46.9	4.86667	Underrepresented	hypothetical protein	WP_000776555.1	44.5672	b0530	Not Essential	N
625	EDL933_RS03020	chromosome	protein_coding	protein_coding	48	41.7	8.8	Neutral	molecular chaperone FimC	WP_000988383.1	42.1356	b0531	Not Essential	W
626	EDL933_RS03025	chromosome	protein_coding	protein_coding	170	51.2	17.2184	Neutral	fimbrial biogenesis outer membrane usher protein	WP_001301865.1	47.7011	b0532	Not Essential	NW
627	EDL933_RS30500	chromosome	protein_coding	protein_coding	19	36.8	4.14286	Regional	hypothetical protein	WP_015695616.1	45.2055	---	Not Essential	---
628	EDL933_RS03035	chromosome	protein_coding	protein_coding	31	48.4	20.4	Neutral	fimbriae assembly protein	WP_001255114.1	49.6124	b0534	Not Essential	N
629	EDL933_RS30005	chromosome	protein_coding	protein_coding	14	42.9	14.3333	Regional	hypothetical protein	WP_071525024.1	39.759	---	Not Essential	---
630	EDL933_RS03045	chromosome	RNA	tRNA	2	50	1	Neutral	tRNA-Arg	---	61.039	b0536	Essential	---
631	EDL933_RS29505	chromosome	pseudogene	pseudogene	4	75	11.6667	Neutral	hypothetical protein	---	53.125	---	Not Essential	---
632	EDL933_RS03050	chromosome	protein_coding	protein_coding	52	59.6	20.4194	Neutral	porin thermoregulatory protein EnvY	WP_001177464.1	46.1942	b0566	Not Essential	K
633	EDL933_RS29510	chromosome	protein_coding	protein_coding	7	71.4	17.8	Neutral	hypothetical protein	WP_000580049.1	47.8873	---	Not Essential	---
634	EDL933_RS03055	chromosome	protein_coding	protein_coding	41	53.7	13.7727	Neutral	hypothetical protein	WP_001224578.1	52.3008	b0567	Not Essential	---
635	EDL933_RS03060	chromosome	protein_coding	protein_coding	121	66.1	24.7125	Neutral	phage receptor	WP_001301880.1	55.0622	b0568	Not Essential	R
636	EDL933_RS03065	chromosome	protein_coding	protein_coding	84	59.5	13.86	Neutral	bacteriophage N4 adsorption protein B	WP_000383932.1	52.4129	b0569	Not Essential	---
637	EDL933_RS29750	chromosome	protein_coding	protein_coding	24	54.2	8.15385	Regional	esterase family protein	WP_072094590.1	41.7544	---	Not Essential	---
638	EDL933_RS03075	chromosome	protein_coding	protein_coding	30	3.3	13	Underrepresented	hypothetical protein	WP_000589868.1	31.3492	---	Not Essential	---
639	EDL933_RS29680	chromosome	protein_coding	protein_coding	14	42.9	13.3333	Regional	hypothetical protein	WP_071525024.1	39.759	---	Not Essential	---
640	EDL933_RS03085	chromosome	protein_coding	protein_coding	43	4.7	10	Underrepresented	hypothetical protein	WP_000658316.1	28.9216	---	Not Essential	---
641	EDL933_RS03090	chromosome	protein_coding	protein_coding	196	55.1	23.7315	Neutral	type IV secretion protein Rhs	WP_001289118.1	58.1004	---	Not Essential	---
642	EDL933_RS03095	chromosome	protein_coding	protein_coding	16	68.8	12.7273	Neutral	DUF1795 domain-containing protein	WP_001160813.1	54.329	---	Not Essential	---
643	EDL933_RS03100	chromosome	protein_coding	protein_coding	50	76	20.6842	Neutral	type VI secretion system tip protein VgrG	WP_000103382.1	56.8875	---	Not Essential	UXR
644	EDL933_RS03105	chromosome	protein_coding	protein_coding	58	67.2	19.7179	Neutral	two-component sensor histidine kinase	WP_000253799.1	52.795	b0570	Not Essential	T
645	EDL933_RS03110	chromosome	protein_coding	protein_coding	20	65	12.7692	Neutral	DNA-binding response regulator	WP_000770953.1	54.8246	b0571	Not Essential	TK
646	EDL933_RS29515	chromosome	protein_coding	protein_coding	8	62.5	6.4	Neutral	hypothetical protein	WP_001299577.1	42.3077	---	Not Essential	---
647	EDL933_RS29640	chromosome	protein_coding	protein_coding	12	50	6	Regional	phage tail protein	WP_072127173.1	46.2963	---	Not Essential	---
648	EDL933_RS03120	chromosome	protein_coding	protein_coding	14	14.3	3.5	Underrepresented	cation efflux system protein CusF	WP_000709868.1	45.3453	b0573	Not Essential	P
649	EDL933_RS03125	chromosome	protein_coding	protein_coding	45	60	17.037	Neutral	cation efflux system protein CusB	WP_000717112.1	55.8007	b0574	Not Essential	MV
650	EDL933_RS03130	chromosome	protein_coding	protein_coding	112	66.1	25.9189	Neutral	cation efflux system protein CusA	WP_000573920.1	55.3219	b0575	Not Essential	P
651	EDL933_RS03135	chromosome	protein_coding	protein_coding	58	63.8	20.5405	Neutral	phenylalanine transporter	WP_000786278.1	53.0138	b0576	Not Essential	E
652	EDL933_RS03140	chromosome	protein_coding	protein_coding	68	69.1	17.1489	Neutral	mechanosensitive ion channel family protein	WP_001153121.1	47.6763	b0577	Not Essential	M
653	EDL933_RS03145	chromosome	protein_coding	protein_coding	25	72	9.27778	Neutral	oxygen-insensitive NAD(P)H nitroreductase	WP_000351464.1	51.0703	b0578	Not Essential	C
654	EDL933_RS03150	chromosome	protein_coding	protein_coding	17	58.8	6	Neutral	DUF419 domain-containing protein	WP_000360951.1	47.6965	b0579	Not Essential	---
655	EDL933_RS03155	chromosome	protein_coding	protein_coding	11	27.3	6.66667	Neutral	DUF1158 domain-containing protein	WP_000682524.1	50.2008	b0580	Not Essential	---
656	EDL933_RS03160	chromosome	protein_coding	protein_coding	45	57.8	27.8846	Neutral	carboxylate--amine ligase	WP_001130633.1	52.3682	b0581	Not Essential	O
657	EDL933_RS03165	chromosome	protein_coding	protein_coding	5	40	8.5	Neutral	hypothetical protein	WP_001302689.1	44.8485	---	Not Essential	---
658	EDL933_RS29520	chromosome	pseudogene	pseudogene	14	57.1	13.125	Neutral	hypothetical protein	---	44.0299	---	Not Essential	---
659	EDL933_RS03170	chromosome	protein_coding	protein_coding	9	77.8	24.8571	Neutral	hok/gef family protein	WP_001303983.1	49.0196	b4415	Not Essential	---
660	EDL933_RS03175	chromosome	protein_coding	protein_coding	9	100	16.5556	Neutral	protein HokE	WP_000956465.1	47.7124	b4415	Not Essential	---
661	EDL933_RS03180	chromosome	protein_coding	protein_coding	32	71.9	22.3478	Neutral	4'-phosphopantetheinyl transferase	WP_001506608.1	48.7923	b0583	Not Essential	Q
662	EDL933_RS03190	chromosome	protein_coding	protein_coding	105	60	26.1429	Neutral	TonB-dependent siderophore receptor	WP_001034905.1	53.9938	b0584	Not Essential	P
663	EDL933_RS29390	chromosome	protein_coding	protein_coding	15	46.7	39.5714	Regional	hypothetical protein	WP_001415826.1	44.5946	---	Not Essential	---
664	EDL933_RS03200	chromosome	protein_coding	protein_coding	4	50	7.5	Neutral	MbtH family protein	WP_000885806.1	54.7945	b4511	Not Essential	---
665	EDL933_RS03205	chromosome	protein_coding	protein_coding	144	61.8	19.9326	Neutral	enterobactin synthase component F	WP_000077784.1	56.2081	b0586	Not Essential	Q
666	EDL933_RS29150	chromosome	protein_coding	protein_coding	14	57.1	11.625	Regional	hypothetical protein	WP_001095424.1	42.4242	---	Not Essential	---
667	EDL933_RS03215	chromosome	protein_coding	protein_coding	30	23.3	5.57143	Underrepresented	iron-enterobactin transporter ATP-binding protein	WP_000140631.1	54.1667	b0588	Not Essential	PH
668	EDL933_RS03220	chromosome	protein_coding	protein_coding	42	26.2	8.36364	Underrepresented	iron-enterobactin transporter permease	WP_000640959.1	57.4018	b0589	Not Essential	P
669	EDL933_RS03225	chromosome	protein_coding	protein_coding	33	45.5	6.6	Neutral	iron-enterobactin transporter membrane protein	WP_001298899.1	60.796	b0590	Not Essential	P
670	EDL933_RS03230	chromosome	protein_coding	protein_coding	36	55.6	20.25	Neutral	MFS transporter	WP_001041788.1	58.1934	b0591	Not Essential	GEPR
671	EDL933_RS03235	chromosome	protein_coding	protein_coding	37	32.4	4.91667	Underrepresented	Fe2+-enterobactin ABC transporter substrate-binding protein	WP_001234301.1	55.3814	b0592	Not Essential	P
672	EDL933_RS03240	chromosome	protein_coding	protein_coding	27	70.4	20.1053	Neutral	isochorismate synthase EntC	WP_000381303.1	56.2925	b0593	Not Essential	HQ
673	EDL933_RS03245	chromosome	protein_coding	protein_coding	59	61	17.4444	Neutral	2,3-dihydroxybenzoate-AMP ligase	WP_000026781.1	55.7418	b0594	Not Essential	Q
674	EDL933_RS03250	chromosome	protein_coding	protein_coding	32	59.4	19.3684	Neutral	enterobactin synthase component B	WP_001007138.1	55.2448	b0595	Not Essential	Q
675	EDL933_RS03255	chromosome	protein_coding	protein_coding	25	56	21.7143	Neutral	2,3-dihydro-2,3-dihydroxybenzoate dehydrogenase	WP_000347633.1	57.6975	b0596	Not Essential	IQR
676	EDL933_RS03260	chromosome	protein_coding	protein_coding	10	50	30.2	Neutral	proofreading thioesterase EntH	WP_000637937.1	58.2126	b0597	Not Essential	---
677	EDL933_RS03265	chromosome	protein_coding	protein_coding	74	59.5	24.5227	Neutral	carbon starvation protein A	WP_001043147.1	56.7901	b0598	Not Essential	T
678	EDL933_RS03270	chromosome	protein_coding	protein_coding	10	60	56.6667	Neutral	DUF466 domain-containing protein	WP_000460431.1	52.0202	b4512	Not Essential	---
679	EDL933_RS03275	chromosome	protein_coding	protein_coding	36	72.2	23.4615	Neutral	oxidoreductase	WP_001120445.1	55.5556	b0599	Not Essential	C
680	EDL933_RS03280	chromosome	protein_coding	protein_coding	44	65.9	21.6897	Neutral	pyridoxal phosphate-dependent aminotransferase	WP_000183925.1	54.1774	b0600	Not Essential	E
681	EDL933_RS03285	chromosome	protein_coding	protein_coding	28	67.9	25	Neutral	hypothetical protein	WP_000502952.1	46.9841	b0601	Not Essential	---
682	EDL933_RS03290	chromosome	protein_coding	protein_coding	63	63.5	20.3	Neutral	phosphoadenosine phosphosulfate reductase	WP_000029813.1	47.6658	b0602	Not Essential	---
683	EDL933_RS28120	chromosome	protein_coding	protein_coding	12	33.3	7.75	Regional	hypothetical protein	WP_001303777.1	42.7861	---	Not Essential	---
684	EDL933_RS03300	chromosome	protein_coding	protein_coding	39	59	21.9565	Neutral	thiol:disulfide interchange protein DsbG	WP_001301891.1	47.1218	b0604	Not Essential	O
685	EDL933_RS03305	chromosome	protein_coding	protein_coding	25	48	21.25	Neutral	alkyl hydroperoxide reductase subunit C	WP_000052796.1	50	b0605	Not Essential	V
686	EDL933_RS29525	chromosome	protein_coding	protein_coding	5	40	6	Neutral	hypothetical protein	WP_071525028.1	50.5208	---	Not Essential	---
687	EDL933_RS03310	chromosome	protein_coding	protein_coding	50	60	12.1	Neutral	alkyl hydroperoxide reductase subunit F	WP_000887629.1	52.8097	b0606	Not Essential	V
688	EDL933_RS03315	chromosome	protein_coding	protein_coding	18	72.2	20.9231	Neutral	universal stress protein G	WP_000278505.1	49.1841	b0607	Not Essential	T
689	EDL933_RS03320	chromosome	protein_coding	protein_coding	56	53.6	12.1	Neutral	glutathione-dependent formaldehyde dehydrogenase	WP_000646142.1	50.3632	b0608	Not Essential	---
690	EDL933_RS03325	chromosome	protein_coding	protein_coding	8	62.5	10.8	Neutral	hypothetical protein	WP_001301130.1	41.7989	---	Not Essential	---
691	EDL933_RS03330	chromosome	protein_coding	protein_coding	15	46.7	22.8571	Neutral	nucleoside diphosphate kinase regulator	WP_000089731.1	54.5012	b0610	Not Essential	K
692	EDL933_RS29530	chromosome	protein_coding	protein_coding	9	77.8	20.2857	Neutral	hypothetical protein	WP_001302951.1	45.1613	---	Not Essential	---
693	EDL933_RS03335	chromosome	protein_coding	protein_coding	30	70	16.0476	Neutral	ribonuclease I	WP_001301453.1	51.6729	b0611	Not Essential	J
694	EDL933_RS03340	chromosome	protein_coding	protein_coding	73	68.5	20.14	Neutral	anion permease	WP_000050323.1	50.6831	b0612	Not Essential	G
695	EDL933_RS03345	chromosome	protein_coding	protein_coding	34	55.9	14.3158	Neutral	2-(5''-triphosphoribosyl)-3'-dephosphocoenzyme-A synthase	WP_000062434.1	54.9488	b0613	Not Essential	H
696	EDL933_RS03350	chromosome	protein_coding	protein_coding	12	41.7	23.8	Neutral	apo-citrate lyase phosphoribosyl-dephospho-CoA transferase	WP_000550422.1	58.1522	b0614	Not Essential	HI
697	EDL933_RS03355	chromosome	protein_coding	protein_coding	47	48.9	17.1739	Neutral	citrate lyase subunit alpha	WP_001301873.1	55.9687	b0615	Not Essential	C
698	EDL933_RS03360	chromosome	protein_coding	protein_coding	25	56	16	Neutral	citrate lyase subunit beta	WP_001302766.1	57.2057	b0616	Not Essential	G
699	EDL933_RS03365	chromosome	protein_coding	protein_coding	10	70	17.4286	Neutral	citrate lyase ACP	WP_000700703.1	55.5556	b0617	Not Essential	C
700	EDL933_RS26870	chromosome	protein_coding	protein_coding	14	57.1	8.625	Regional	hypothetical protein	WP_001301712.1	47.8261	b4622	Not Essential	---
701	EDL933_RS03375	chromosome	protein_coding	protein_coding	66	50	23.7879	Neutral	sensor histidine kinase	WP_001301725.1	49.9699	b0619	Not Essential	T
702	EDL933_RS03380	chromosome	protein_coding	protein_coding	36	77.8	17.9643	Neutral	response regulator	WP_000126500.1	50.6608	b0620	Not Essential	KT
703	EDL933_RS03385	chromosome	protein_coding	protein_coding	66	66.7	17.1364	Neutral	anaerobic C4-dicarboxylate transporter DcuC	WP_000955063.1	50.938	b0621	Not Essential	C
704	EDL933_RS29535	chromosome	protein_coding	protein_coding	8	0	0	Underrepresented	hypothetical protein	WP_001302566.1	31.6667	---	Not Essential	---
705	EDL933_RS25590	chromosome	protein_coding	protein_coding	17	23.5	6.75	Regional	hypothetical protein	WP_001301971.1	33.7449	---	Not Essential	---
706	EDL933_RS03395	chromosome	protein_coding	protein_coding	13	53.8	7.57143	Neutral	cold-shock protein CspE	WP_000034825.1	43.8095	b0623	Not Essential	K
707	EDL933_RS03400	chromosome	protein_coding	protein_coding	14	64.3	20.5556	Neutral	fluoride efflux transporter CrcB	WP_000939738.1	49.4792	b0624	Not Essential	DP
708	EDL933_RS03405	chromosome	protein_coding	protein_coding	27	59.3	22.1875	Neutral	hydrolase YbeM	WP_000959109.1	54.1191	b4581	Not Essential	---
709	EDL933_RS03410	chromosome	protein_coding	protein_coding	9	88.9	10	Neutral	twin-arginine translocase subunit TatA	WP_000503931.1	50	b0627	Not Essential	U
710	EDL933_RS03415	chromosome	protein_coding	protein_coding	38	18.4	2.28571	Underrepresented	lipoyl synthase	WP_000042632.1	53.7267	b0628	Not Essential	H
711	EDL933_RS29540	chromosome	protein_coding	protein_coding	4	50	12	Neutral	hypothetical protein	WP_001302568.1	41.2281	---	Not Essential	---
712	EDL933_RS03420	chromosome	protein_coding	protein_coding	58	55.2	26.875	Neutral	LysR family transcriptional regulator	WP_000378056.1	44.6541	b0629	Not Essential	---
713	EDL933_RS03425	chromosome	protein_coding	protein_coding	12	16.7	2.5	Underrepresented	hypothetical protein	WP_000073515.1	38	---	Not Essential	---
714	EDL933_RS03430	chromosome	protein_coding	protein_coding	42	7.1	2.33333	Underrepresented	octanoyltransferase	WP_000284027.1	47.5078	b0630	Not Essential	H
715	EDL933_RS03435	chromosome	protein_coding	protein_coding	17	11.8	9	Underrepresented	hypothetical protein	WP_000850550.1	46.2121	b0631	Not Essential	T
716	EDL933_RS03440	chromosome	protein_coding	protein_coding	55	56.4	18.1613	Neutral	D-alanyl-D-alanine carboxypeptidase	WP_001092082.1	49.5875	b0632	Not Essential	M
717	EDL933_RS03445	chromosome	protein_coding	protein_coding	42	64.3	16.8148	Neutral	septal ring lytic transglycosylase RlpA	WP_001231402.1	57.3921	b0633	Not Essential	M
718	EDL933_RS03450	chromosome	protein_coding	protein_coding	53	0	0	Underrepresented	rod shape-determining protein RodA	WP_000131719.1	51.9317	b0634	Essential	D
719	EDL933_RS03455	chromosome	protein_coding	protein_coding	98	2	7.5	Underrepresented	penicillin-binding protein 2	WP_000776191.1	52.734	b0635	Essential	DM
720	EDL933_RS03460	chromosome	protein_coding	protein_coding	13	23.1	9.66667	Underrepresented	23S rRNA (pseudouridine(1915)-N(3))-methyltransferase RlmH	WP_000776104.1	58.547	b0636	Not Essential	J
721	EDL933_RS03465	chromosome	protein_coding	protein_coding	10	50	39.2	Neutral	ribosome silencing factor RsfS	WP_001161664.1	50.6289	b0637	Not Essential	J
722	EDL933_RS03470	chromosome	protein_coding	protein_coding	26	76.9	23.6	Neutral	adenosylcobalamin/alpha-ribazole phosphatase	WP_001241888.1	50.3268	b0638	Not Essential	G
723	EDL933_RS03475	chromosome	protein_coding	protein_coding	28	3.6	23	Underrepresented	nicotinate-nicotinamide nucleotide adenylyltransferase	WP_000838887.1	49.5327	b0639	Essential	H
724	EDL933_RS03480	chromosome	protein_coding	protein_coding	36	5.6	21.5	Underrepresented	DNA polymerase III subunit delta	WP_000620533.1	52.3256	b0640	Essential	L
725	EDL933_RS03485	chromosome	protein_coding	protein_coding	28	0	0	Underrepresented	hypothetical protein	WP_001269668.1	51.5464	b0641	Essential	M
726	EDL933_RS03490	chromosome	protein_coding	protein_coding	114	0	0	Underrepresented	leucine--tRNA ligase	WP_001301620.1	53.1165	b0642	Essential	J
727	EDL933_RS03495	chromosome	protein_coding	protein_coding	14	64.3	12.3333	Neutral	hypothetical protein	WP_001044880.1	52.588	b0643	Not Essential	---
728	EDL933_RS29545	chromosome	pseudogene	pseudogene	59	62.7	24.2703	Neutral	hypothetical protein	---	47.137	b0644	Not Essential	T
729	EDL933_RS03505	chromosome	protein_coding	protein_coding	46	56.5	11.8077	Neutral	DUF1266 domain-containing protein	WP_000367041.1	45.339	b0645	Not Essential	---
730	EDL933_RS03510	chromosome	protein_coding	protein_coding	72	59.7	18	Neutral	J domain-containing protein	WP_000786626.1	47.1989	b0646	Not Essential	---
731	EDL933_RS03515	chromosome	protein_coding	protein_coding	40	47.5	13.1579	Neutral	hypothetical protein	WP_001035683.1	42.7027	b0647	Not Essential	T
732	EDL933_RS24475	chromosome	protein_coding	protein_coding	14	35.7	11	Regional	hypothetical protein	WP_010917866.1	42.3077	---	Not Essential	---
733	EDL933_RS32005	chromosome	protein_coding	protein_coding	24	58.3	27	Neutral	J domain-containing protein	WP_000845190.1	45.0331	---	Not Essential	---
734	EDL933_RS32010	chromosome	protein_coding	protein_coding	47	70.2	23.6061	Neutral	hypothetical protein	WP_001181093.1	48.317	---	Not Essential	---
735	EDL933_RS03530	chromosome	protein_coding	protein_coding	81	53.1	20.8605	Neutral	molecular chaperone HscC	WP_000367870.1	50.1496	b0650	Not Essential	O
736	EDL933_RS03535	chromosome	protein_coding	protein_coding	42	57.1	12.1667	Neutral	pyrimidine-specific ribonucleoside hydrolase RihA	WP_001207527.1	50.8547	b0651	Not Essential	F
737	EDL933_RS03540	chromosome	protein_coding	protein_coding	18	66.7	20.5833	Neutral	glutamate/aspartate transport ATP-binding protein GltL	WP_000631384.1	51.1019	b0652	Not Essential	E
738	EDL933_RS03545	chromosome	protein_coding	protein_coding	30	70	16.8095	Neutral	glutamate ABC transporter permease	WP_000272824.1	50.8148	b0653	Not Essential	E
739	EDL933_RS03550	chromosome	protein_coding	protein_coding	38	68.4	26.9615	Neutral	amino acid ABC transporter permease	WP_000020947.1	52.4966	b0654	Not Essential	E
740	EDL933_RS03555	chromosome	protein_coding	protein_coding	26	65.4	14.9412	Neutral	amino acid ABC transporter substrate-binding protein	WP_001177084.1	48.7349	b0655	Not Essential	ET
741	EDL933_RS03560	chromosome	protein_coding	protein_coding	67	6	8	Underrepresented	apolipoprotein N-acyltransferase	WP_000853048.1	55.6205	b0657	Essential	M
742	EDL933_RS03565	chromosome	protein_coding	protein_coding	24	58.3	20.4286	Neutral	magnesium and cobalt efflux protein CorC	WP_001278605.1	51.6496	b0658	Not Essential	P
743	EDL933_RS03570	chromosome	protein_coding	protein_coding	15	13.3	12	Underrepresented	endoribonuclease YbeY	WP_000084465.1	51.9231	b0659	Not Essential	J
744	EDL933_RS03575	chromosome	protein_coding	protein_coding	43	48.8	14.7619	Neutral	PhoH-like protein	WP_001018040.1	54.1787	b0660	Not Essential	T
745	EDL933_RS03580	chromosome	protein_coding	protein_coding	53	64.2	16.4118	Neutral	tRNA (N6-isopentenyl adenosine(37)-C2)-methylthiotransferase MiaB	WP_000162740.1	54.0351	b0661	Not Essential	J
746	EDL933_RS03585	chromosome	protein_coding	protein_coding	44	6.8	15.3333	Underrepresented	2-octaprenyl-3-methyl-6-methoxy-1,4-benzoquinol hydroxylase	WP_000184606.1	56.2925	b0662	Not Essential	HC
747	EDL933_RS03590	chromosome	RNA	tRNA	3	0	0	Neutral	tRNA-Gln	---	58.6667	b0665	Not Essential	---
748	EDL933_RS03595	chromosome	RNA	tRNA	3	0	0	Neutral	tRNA-Gln	---	58.6667	b0665	Not Essential	---
749	EDL933_RS03600	chromosome	RNA	tRNA	5	40	20	Neutral	tRNA-Met	---	51.9481	b0673	Not Essential	---
750	EDL933_RS03605	chromosome	RNA	tRNA	4	0	0	Underrepresented	tRNA-Gln	---	57.3333	b0670	Not Essential	---
751	EDL933_RS03610	chromosome	RNA	tRNA	4	0	0	Underrepresented	tRNA-Gln	---	57.3333	b0670	Not Essential	---
752	EDL933_RS03615	chromosome	RNA	tRNA	2	0	0	Underrepresented	tRNA-Leu	---	60	b0672	Essential	---
753	EDL933_RS03620	chromosome	RNA	tRNA	5	40	14	Underrepresented	tRNA-Met	---	51.9481	b0673	Not Essential	---
754	EDL933_RS04420	chromosome	protein_coding	protein_coding	88	25	6.68182	Underrepresented	type III secretion system effector NleB	WP_000950813.1	33.843	---	Not Essential	X
755	EDL933_RS03625	chromosome	protein_coding	protein_coding	59	78	33.2174	Neutral	asparagine synthase B	WP_000337047.1	52.0721	b0674	Not Essential	E
756	EDL933_RS32015	chromosome	pseudogene	pseudogene	9	22.2	1.5	Neutral	asparagine synthase	---	34.6667	---	Not Essential	---
757	EDL933_RS03630	chromosome	protein_coding	protein_coding	32	62.5	32.55	Neutral	ribonucleotide monophosphatase NagD	WP_000153129.1	53.2537	b0675	Not Essential	F
758	EDL933_RS03635	chromosome	protein_coding	protein_coding	53	56.6	22.0667	Neutral	N-acetylglucosamine repressor	WP_000187594.1	53.1532	b0676	Not Essential	KG
759	EDL933_RS03640	chromosome	protein_coding	protein_coding	53	62.3	13.4545	Neutral	N-acetylglucosamine-6-phosphate deacetylase	WP_000271153.1	52.1323	b0677	Not Essential	G
760	EDL933_RS03645	chromosome	protein_coding	protein_coding	35	54.3	21.6842	Neutral	glucosamine-6-phosphate deaminase	WP_001237072.1	48.6891	b0678	Not Essential	G
761	EDL933_RS03650	chromosome	protein_coding	protein_coding	74	56.8	17.619	Neutral	PTS N-acetyl glucosamine transporter subunit IIABC	WP_001023104.1	54.8023	b0679	Not Essential	G
762	EDL933_RS03655	chromosome	protein_coding	protein_coding	73	0	0	Underrepresented	glutamine--tRNA ligase	WP_001287136.1	52.4324	b0680	Essential	J
763	EDL933_RS29565	chromosome	pseudogene	pseudogene	78	60.3	17.5957	Neutral	chitoporin	---	51.2802	b0681	Not Essential	---
764	EDL933_RS03670	chromosome	protein_coding	protein_coding	10	60	16.1667	Neutral	hypothetical protein	WP_000733592.1	49.5413	b0682	Not Essential	---
765	EDL933_RS03675	chromosome	protein_coding	protein_coding	21	38.1	8.375	Neutral	transcriptional repressor	WP_000131702.1	48.5459	b0683	Not Essential	P
766	EDL933_RS03680	chromosome	protein_coding	protein_coding	5	100	4.4	Neutral	Fur leader peptide	WP_001406816.1	40.2299	b4637	Not Essential	---
767	EDL933_RS03690	chromosome	protein_coding	protein_coding	14	0	0	Underrepresented	flavodoxin-1	WP_001018618.1	48.7759	b0684	Essential	C
768	EDL933_RS03695	chromosome	protein_coding	protein_coding	13	61.5	23.25	Neutral	LexA-regulated protein, CopB family	WP_001300829.1	53.0612	b0685	Not Essential	---
769	EDL933_RS03700	chromosome	protein_coding	protein_coding	36	61.1	21.5455	Neutral	acyl-CoA esterase	WP_000773276.1	50.5882	b0686	Not Essential	HR
770	EDL933_RS03705	chromosome	protein_coding	protein_coding	21	81	22.6471	Neutral	replication initiation regulator SeqA	WP_001302000.1	49.2674	b0687	Not Essential	L
771	EDL933_RS03710	chromosome	protein_coding	protein_coding	53	58.5	19.871	Neutral	alpha-D-glucose phosphate-specific phosphoglucomutase	WP_001302267.1	55.0884	b0688	Not Essential	G
772	EDL933_RS03715	chromosome	protein_coding	protein_coding	64	64.1	25	Neutral	putrescine-ornithine antiporter	WP_000075839.1	50.6818	b0692	Not Essential	E
773	EDL933_RS03720	chromosome	protein_coding	protein_coding	101	62.4	22.1587	Neutral	ornithine decarboxylase SpeF	WP_001292415.1	48.7494	b0693	Not Essential	E
774	EDL933_RS29570	chromosome	protein_coding	protein_coding	13	0	0	Underrepresented	hypothetical protein	WP_001299172.1	33.3333	---	Not Essential	---
775	EDL933_RS17990	chromosome	protein_coding	protein_coding	8	25	20.5	Regional	hypothetical protein	WP_001301444.1	48.6111	b2510	Not Essential	---
776	EDL933_RS03735	chromosome	protein_coding	protein_coding	82	45.1	21.8108	Neutral	two-component system sensor histidine kinase KdbD	WP_001301738.1	57.8026	b0695	Not Essential	T
777	EDL933_RS03740	chromosome	protein_coding	protein_coding	27	59.3	22	Neutral	potassium-transporting ATPase subunit C	WP_001301506.1	53.9267	b0696	Not Essential	P
778	EDL933_RS03745	chromosome	protein_coding	protein_coding	74	56.8	29.4524	Neutral	potassium-transporting ATPase subunit B	WP_000087992.1	55.9785	b0697	Not Essential	P
779	EDL933_RS03750	chromosome	protein_coding	protein_coding	57	63.2	18.4444	Neutral	potassium-transporting ATPase A chain	WP_000741164.1	55.2569	b0698	Not Essential	P
780	EDL933_RS03755	chromosome	protein_coding	protein_coding	5	80	10.5	Neutral	K(+)-transporting ATPase subunit F	WP_001322326.1	50	b4513	Not Essential	---
781	EDL933_RS03760	chromosome	protein_coding	protein_coding	10	50	12.4	Neutral	DUF2517 domain-containing protein	WP_000424924.1	50.7246	b0699	Not Essential	---
782	EDL933_RS03765	chromosome	protein_coding	protein_coding	151	76.8	23.569	Neutral	RHS element protein RhsA	WP_000015262.1	59.5476	---	Not Essential	---
783	EDL933_RS03770	chromosome	protein_coding	protein_coding	42	2.4	1	Underrepresented	hypothetical protein	WP_000578426.1	37.5691	b0704	Not Essential	---
784	EDL933_RS03775	chromosome	protein_coding	protein_coding	18	27.8	3.8	Underrepresented	hypothetical protein	WP_001162778.1	30.8458	---	Not Essential	---
785	EDL933_RS29575	chromosome	protein_coding	protein_coding	19	42.1	3	Underrepresented	hypothetical protein	WP_001451089.1	47.6852	---	Not Essential	---
786	EDL933_RS29580	chromosome	pseudogene	pseudogene	22	4.5	18	Underrepresented	hypothetical protein	---	26.749	---	Not Essential	---
787	EDL933_RS12290	chromosome	protein_coding	protein_coding	20	35	5.28571	Regional	DUF1627 domain-containing protein	WP_001304152.1	54.2342	---	Not Essential	---
788	EDL933_RS03785	chromosome	protein_coding	protein_coding	25	64	14.0625	Neutral	hypothetical protein	WP_001076003.1	50	b0707	Not Essential	---
789	EDL933_RS03790	chromosome	protein_coding	protein_coding	58	58.6	33.7059	Neutral	deoxyribodipyrimidine photo-lyase	WP_000207116.1	53.6998	b0708	Not Essential	L
790	EDL933_RS03795	chromosome	protein_coding	protein_coding	79	72.2	29.4912	Neutral	dipeptide permease D	WP_001032707.1	51.6869	b0709	Not Essential	E
791	EDL933_RS03800	chromosome	protein_coding	protein_coding	25	60	17.6	Neutral	Nif3-like dinuclear metal center hexameric protein	WP_000798871.1	53.4946	b0710	Not Essential	---
792	EDL933_RS03805	chromosome	protein_coding	protein_coding	20	60	29.5	Neutral	hypothetical protein	WP_001188343.1	57.5342	b0711	Not Essential	---
793	EDL933_RS03810	chromosome	protein_coding	protein_coding	34	61.8	31.4286	Neutral	hypothetical protein	WP_000912716.1	55.8414	b0712	Not Essential	---
794	EDL933_RS03815	chromosome	protein_coding	protein_coding	18	72.2	48.9231	Neutral	LamB/YcsF family protein	WP_000687164.1	56.7347	b0713	Not Essential	R
795	EDL933_RS03820	chromosome	protein_coding	protein_coding	32	53.1	11.7059	Neutral	endonuclease VIII	WP_001114031.1	52.1465	b0714	Not Essential	L
796	EDL933_RS03825	chromosome	protein_coding	protein_coding	47	63.8	22.7667	Neutral	AbrB family transcriptional regulator	WP_001302877.1	56.5425	b0715	Not Essential	R
797	EDL933_RS03830	chromosome	protein_coding	protein_coding	62	66.1	15.3902	Neutral	hypothetical protein	WP_001209721.1	46.8927	---	Not Essential	---
798	EDL933_RS03835	chromosome	protein_coding	protein_coding	33	75.8	11.44	Neutral	molecular chaperone	WP_000144795.1	52.5956	---	Not Essential	---
799	EDL933_RS11850	chromosome	protein_coding	protein_coding	13	46.2	7.83333	Regional	hypothetical protein	WP_001303291.1	44.1315	---	Not Essential	---
800	EDL933_RS03845	chromosome	protein_coding	protein_coding	30	46.7	12.1429	Neutral	type 1 fimbrial protein	WP_000472399.1	45.679	---	Not Essential	---
801	EDL933_RS08665	chromosome	protein_coding	protein_coding	21	38.1	16.5	Regional	DUF4222 domain-containing protein	WP_000770148.1	48	---	Not Essential	---
802	EDL933_RS03855	chromosome	protein_coding	protein_coding	11	27.3	6.33333	Neutral	hypothetical protein	WP_001295878.1	47.8495	---	Not Essential	---
803	EDL933_RS29585	chromosome	protein_coding	protein_coding	13	76.9	9	Neutral	hypothetical protein	WP_001308495.1	52.0833	---	Not Essential	---
804	EDL933_RS03860	chromosome	protein_coding	protein_coding	17	35.3	12.6667	Neutral	succinate dehydrogenase cytochrome b556 subunit	WP_001308496.1	48.9744	b0721	Not Essential	C
805	EDL933_RS03865	chromosome	protein_coding	protein_coding	14	71.4	28.6	Neutral	succinate dehydrogenase hydrophobic membrane anchor subunit	WP_000254360.1	51.7241	b0722	Not Essential	C
806	EDL933_RS03870	chromosome	protein_coding	protein_coding	61	60.7	19.3243	Neutral	succinate dehydrogenase flavoprotein subunit	WP_000775540.1	55.914	b0723	Not Essential	C
807	EDL933_RS03875	chromosome	protein_coding	protein_coding	30	46.7	23.5714	Neutral	succinate dehydrogenase iron-sulfur subunit	WP_001235263.1	51.7434	b0724	Not Essential	C
808	EDL933_RS03885	chromosome	protein_coding	protein_coding	83	20.5	7.11765	Underrepresented	2-oxoglutarate dehydrogenase subunit E1	WP_001181473.1	55.5675	b0726	Not Essential	C
809	EDL933_RS03890	chromosome	protein_coding	protein_coding	38	26.3	10.5	Underrepresented	dihydrolipoyllysine-residue succinyltransferase component of 2-oxoglutarate dehydrogenase complex	WP_000099823.1	55.665	b0727	Not Essential	C
810	EDL933_RS08655	chromosome	protein_coding	protein_coding	12	16.7	4	Regional	hypothetical protein	WP_000659212.1	42.7083	---	Not Essential	---
811	EDL933_RS07565	chromosome	protein_coding	protein_coding	18	44.4	7.375	Regional	hypothetical protein	WP_000922604.1	32.7869	---	Not Essential	---
812	EDL933_RS29590	chromosome	protein_coding	protein_coding	4	75	6.66667	Neutral	hypothetical protein	WP_001382938.1	50	---	Not Essential	---
813	EDL933_RS07095	chromosome	protein_coding	protein_coding	6	33.3	4.5	Regional	hypothetical protein	WP_000979516.1	35.7143	---	Not Essential	---
814	EDL933_RS06700	chromosome	protein_coding	protein_coding	24	54.2	8.53846	Regional	hypothetical protein	WP_000065377.1	38.4824	---	Not Essential	---
815	EDL933_RS03910	chromosome	protein_coding	protein_coding	22	54.5	34.6667	Neutral	cob(I)yrinic acid a,c-diamide adenosyltransferase	WP_000388207.1	53.068	---	Not Essential	H
816	EDL933_RS03915	chromosome	protein_coding	protein_coding	93	63.4	20.4576	Neutral	fumarate hydratase	WP_000042485.1	49.1228	---	Not Essential	C
817	EDL933_RS05490	chromosome	protein_coding	protein_coding	131	47.3	7.96774	Regional	helicase	WP_001304205.1	41.5399	---	Not Essential	---
818	EDL933_RS03925	chromosome	protein_coding	protein_coding	22	18.2	4.25	Underrepresented	DUF4387 domain-containing protein	WP_000813947.1	38.0503	---	Not Essential	---
819	EDL933_RS03930	chromosome	protein_coding	protein_coding	44	63.6	23.3571	Neutral	acyclic terpene utilization AtuA family protein	WP_000124268.1	54.9964	---	Not Essential	---
820	EDL933_RS03935	chromosome	protein_coding	protein_coding	57	64.9	16.9189	Neutral	methylaspartate ammonia-lyase	WP_000695038.1	53.4622	---	Not Essential	E
821	EDL933_RS03940	chromosome	protein_coding	protein_coding	59	61	22.4444	Neutral	glutamate mutase epsilon subunit	WP_000423320.1	52.6279	---	Not Essential	---
822	EDL933_RS03945	chromosome	protein_coding	protein_coding	59	52.5	18.7097	Neutral	glutamate mutase	WP_001167714.1	53.0598	---	Not Essential	---
823	EDL933_RS03950	chromosome	protein_coding	protein_coding	18	61.1	37.2727	Neutral	glutamate mutase sigma subunit	WP_000710390.1	49.7778	---	Not Essential	I
824	EDL933_RS03955	chromosome	protein_coding	protein_coding	14	0	0	Underrepresented	hypothetical protein	WP_010904533.1	27.9762	---	Not Essential	---
825	EDL933_RS03960	chromosome	protein_coding	protein_coding	28	25	10.8571	Underrepresented	hypothetical protein	WP_000613119.1	36.4066	---	Not Essential	---
826	EDL933_RS03965	chromosome	protein_coding	protein_coding	64	23.4	7.26667	Underrepresented	hypothetical protein	WP_001310136.1	38.2011	---	Not Essential	---
827	EDL933_RS03970	chromosome	protein_coding	protein_coding	62	56.5	14.0571	Neutral	cytochrome bd-I ubiquinol oxidase subunit 1	WP_000884361.1	52.8999	b0733	Not Essential	C
828	EDL933_RS03975	chromosome	protein_coding	protein_coding	46	43.5	12.35	Neutral	cytochrome bd-I ubiquinol oxidase subunit 2	WP_000568275.1	53.8596	b0734	Not Essential	C
829	EDL933_RS03980	chromosome	protein_coding	protein_coding	2	0	0	Neutral	cytochrome bd-I oxidase subunit CydX	WP_000270282.1	52.6316	b4515	Not Essential	---
830	EDL933_RS03985	chromosome	protein_coding	protein_coding	9	66.7	19.6667	Neutral	cyd operon protein YbgE	WP_000034602.1	50	b0735	Not Essential	---
831	EDL933_RS03990	chromosome	protein_coding	protein_coding	18	77.8	28.9286	Neutral	acyl-CoA thioester hydrolase YbgC	WP_001098384.1	49.3827	b0736	Not Essential	I
832	EDL933_RS03995	chromosome	protein_coding	protein_coding	33	39.4	13.8462	Neutral	protein TolQ	WP_000131314.1	50.2165	b0737	Not Essential	U
833	EDL933_RS04000	chromosome	protein_coding	protein_coding	17	58.8	11.7	Neutral	protein TolR	WP_000090097.1	51.5152	b0738	Not Essential	U
834	EDL933_RS04005	chromosome	protein_coding	protein_coding	35	74.3	9.84615	Neutral	cell envelope integrity protein TolA	WP_000030680.1	52.4051	b0739	Not Essential	M
835	EDL933_RS04010	chromosome	protein_coding	protein_coding	56	60.7	20.4706	Neutral	protein TolB	WP_001295307.1	53.3643	b0740	Not Essential	U
836	EDL933_RS04015	chromosome	protein_coding	protein_coding	20	70	20.9286	Neutral	peptidoglycan-associated lipoprotein	WP_001295306.1	51.341	b0741	Not Essential	M
837	EDL933_RS04020	chromosome	protein_coding	protein_coding	35	77.1	11.2593	Neutral	cell division protein CpoB	WP_000097561.1	49.4949	b0742	Not Essential	---
838	EDL933_RS04025	chromosome	RNA	tRNA	3	0	0	Neutral	tRNA-Lys	---	50	b2404	Not Essential	---
839	EDL933_RS04030	chromosome	RNA	tRNA	2	50	15	Neutral	tRNA-Val	---	63.1579	b2403	Not Essential	---
840	EDL933_RS04035	chromosome	RNA	tRNA	3	0	0	Neutral	tRNA-Lys	---	50	b2404	Not Essential	---
841	EDL933_RS04040	chromosome	RNA	tRNA	2	50	4	Neutral	tRNA-Val	---	63.1579	b2403	Not Essential	---
842	EDL933_RS04045	chromosome	RNA	tRNA	3	33.3	1	Neutral	tRNA-Lys	---	50	b2404	Not Essential	---
843	EDL933_RS04050	chromosome	RNA	tRNA	3	66.7	1.5	Neutral	tRNA-Lys	---	50	b2404	Not Essential	---
844	EDL933_RS04055	chromosome	protein_coding	protein_coding	40	57.5	16.3913	Neutral	quinolinate synthase	WP_000115278.1	50.8621	b0750	Not Essential	H
845	EDL933_RS04060	chromosome	protein_coding	protein_coding	36	80.6	17.6897	Neutral	nicotinamide riboside transporter PnuC	WP_000345402.1	47.7778	b0751	Not Essential	H
846	EDL933_RS04065	chromosome	protein_coding	protein_coding	32	75	35.9167	Neutral	zinc transporter ZitB	WP_000951313.1	53.4188	b0752	Not Essential	P
847	EDL933_RS04070	chromosome	protein_coding	protein_coding	18	44.4	27.75	Neutral	hypothetical protein	WP_000784348.1	51.706	b0753	Not Essential	---
848	EDL933_RS04075	chromosome	pseudogene	pseudogene	6	33.3	7.5	Neutral	glutamate decarboxylase	---	38.2114	---	Not Essential	---
849	EDL933_RS04080	chromosome	protein_coding	protein_coding	45	48.9	15.2727	Neutral	phospho-2-dehydro-3-deoxyheptonate aldolase Phe-sensitive	WP_001109196.1	51.567	b0754	Not Essential	E
850	EDL933_RS04085	chromosome	protein_coding	protein_coding	29	69	18.4	Neutral	2,3-bisphosphoglycerate-dependent phosphoglycerate mutase	WP_001295305.1	51.5272	b0755	Not Essential	G
851	EDL933_RS04090	chromosome	protein_coding	protein_coding	35	74.3	20.6154	Neutral	galactose-1-epimerase	WP_000931399.1	55.1393	b0756	Not Essential	G
852	EDL933_RS04095	chromosome	protein_coding	protein_coding	31	77.4	14.6667	Neutral	galactokinase	WP_000053415.1	52.6545	b0757	Not Essential	G
853	EDL933_RS04100	chromosome	protein_coding	protein_coding	33	45.5	8.46667	Neutral	galactose-1-phosphate uridylyltransferase	WP_000191541.1	55.1098	b0758	Not Essential	G
854	EDL933_RS04105	chromosome	protein_coding	protein_coding	47	46.8	23.0455	Neutral	UDP-glucose 4-epimerase GalE	WP_001265443.1	54.3756	b0759	Not Essential	M
855	EDL933_RS04110	chromosome	protein_coding	protein_coding	53	73.6	21.5385	Neutral	molybdate ABC transporter ATP-binding protein ModF	WP_000096891.1	52.4779	b0760	Not Essential	P
856	EDL933_RS04120	chromosome	protein_coding	protein_coding	39	61.5	14	Neutral	molybdenum-dependent transcriptional regulator	WP_001147439.1	52.4715	b0761	Not Essential	K
857	EDL933_RS04125	chromosome	protein_coding	protein_coding	7	85.7	12.1667	Neutral	multidrug efflux pump accessory protein AcrZ	WP_000891515.1	41.3333	b0762	Not Essential	---
858	EDL933_RS29600	chromosome	protein_coding	protein_coding	13	53.8	4.14286	Neutral	hypothetical protein	WP_001303847.1	40	---	Not Essential	---
859	EDL933_RS04130	chromosome	protein_coding	protein_coding	28	67.9	14.3158	Neutral	molybdate ABC transporter substrate-binding protein	WP_000101994.1	50.5168	b0763	Not Essential	P
860	EDL933_RS04135	chromosome	protein_coding	protein_coding	29	72.4	21.9524	Neutral	molybdenum ABC transporter permease	WP_000604034.1	54.058	b0764	Not Essential	P
861	EDL933_RS04140	chromosome	protein_coding	protein_coding	38	47.4	30.3889	Neutral	molybdenum import ATP-binding protein ModC	WP_000891683.1	53.3522	b0765	Not Essential	P
862	EDL933_RS04145	chromosome	protein_coding	protein_coding	35	54.3	23.1579	Neutral	Cof-type HAD-IIB family hydrolase	WP_001303848.1	51.7705	b0766	Not Essential	---
863	EDL933_RS04150	chromosome	protein_coding	protein_coding	42	73.8	17.5484	Neutral	6-phosphogluconolactonase	WP_000815433.1	54.6185	b0767	Not Essential	G
864	EDL933_RS05425	chromosome	protein_coding	protein_coding	67	61.2	9.17073	Regional	glucosyl transferase	WP_001231525.1	43.0222	---	Not Essential	---
865	EDL933_RS05380	chromosome	protein_coding	protein_coding	15	40	4.5	Regional	hypothetical protein	WP_000922604.1	32.7869	---	Not Essential	---
866	EDL933_RS04165	chromosome	protein_coding	protein_coding	92	54.3	16.78	Neutral	anion permease	WP_001036471.1	49.8605	b0770	Not Essential	G
867	EDL933_RS04170	chromosome	protein_coding	protein_coding	102	64.7	16.5	Neutral	hydratase	WP_000593900.1	51.1936	b0771	Not Essential	E
868	EDL933_RS04175	chromosome	protein_coding	protein_coding	55	76.4	31.7381	Neutral	pectinesterase	WP_001091577.1	53.6604	b0772	Not Essential	---
869	EDL933_RS29605	chromosome	pseudogene	pseudogene	54	64.8	19.6571	Neutral	integrase	---	45.0797	---	Not Essential	X
870	EDL933_RS04185	chromosome	protein_coding	protein_coding	8	62.5	24.6	Neutral	excisionase	WP_001303849.1	49.3151	---	Not Essential	---
871	EDL933_RS04190	chromosome	protein_coding	protein_coding	5	80	32.75	Neutral	hypothetical protein	WP_000545728.1	44.6429	---	Not Essential	X
872	EDL933_RS29610	chromosome	protein_coding	protein_coding	9	66.7	12.3333	Neutral	hypothetical protein	WP_071525073.1	43.5484	---	Not Essential	---
873	EDL933_RS29615	chromosome	protein_coding	protein_coding	16	6.2	5	Underrepresented	hypothetical protein	WP_071525070.1	35.9307	---	Not Essential	---
874	EDL933_RS24460	chromosome	protein_coding	protein_coding	28	46.4	17	Regional	type III secretion system LEE master regulator Ler	WP_001310359.1	40.7692	---	Not Essential	K
875	EDL933_RS04200	chromosome	protein_coding	protein_coding	7	100	12.1429	Neutral	conjugal transfer protein TraR	WP_000763363.1	48.1982	---	Not Essential	---
876	EDL933_RS04205	chromosome	protein_coding	protein_coding	11	54.5	18.5	Neutral	hypothetical protein	WP_023436627.1	48.227	---	Not Essential	X
877	EDL933_RS04215	chromosome	protein_coding	protein_coding	9	77.8	16.2857	Neutral	hypothetical protein	WP_000548536.1	44.2708	---	Not Essential	X
878	EDL933_RS04220	chromosome	protein_coding	protein_coding	10	80	13.625	Neutral	DUF1317 domain-containing protein	WP_000682316.1	49.1803	---	Not Essential	---
879	EDL933_RS04225	chromosome	protein_coding	protein_coding	22	86.4	28.2632	Neutral	exonuclease	WP_000186844.1	53.1571	---	Not Essential	X
880	EDL933_RS04230	chromosome	protein_coding	protein_coding	21	76.2	34.5	Neutral	phage recombination protein Bet	WP_072140972.1	51.5291	---	Not Essential	X
881	EDL933_RS04235	chromosome	protein_coding	protein_coding	6	83.3	5.8	Neutral	NinE family protein	WP_001254218.1	46.4481	---	Not Essential	---
882	EDL933_RS04240	chromosome	protein_coding	protein_coding	4	100	8	Neutral	protein ninF	WP_000567001.1	50.2924	---	Not Essential	---
883	EDL933_RS04245	chromosome	protein_coding	protein_coding	21	61.9	16.6154	Neutral	recombination protein NinG	WP_001108055.1	49.2754	---	Not Essential	X
884	EDL933_RS04250	chromosome	protein_coding	protein_coding	30	70	13.619	Neutral	serine/threonine protein phosphatase	WP_001028854.1	45.045	---	Not Essential	---
885	EDL933_RS32020	chromosome	pseudogene	pseudogene	3	66.7	7.5	Underrepresented	antitermination protein Q	---	47.2222	---	Not Essential	---
886	EDL933_RS24465	chromosome	protein_coding	protein_coding	76	67.1	24.6275	Regional	type III secretion system LEE effector EspG	WP_000604316.1	40.8521	---	Not Essential	---
887	EDL933_RS29620	chromosome	protein_coding	protein_coding	8	25	13	Neutral	hypothetical protein	WP_077249715.1	43.3333	---	Not Essential	---
888	EDL933_RS04260	chromosome	protein_coding	protein_coding	31	67.7	20.381	Neutral	Q antiterminator encoded by prophage CP-933P	WP_001097238.1	46.087	---	Not Essential	X
889	EDL933_RS24530	chromosome	protein_coding	protein_coding	73	49.3	17.0833	Regional	NCS2 family permease	WP_001304024.1	45.5307	---	Not Essential	F
890	EDL933_RS29170	chromosome	protein_coding	protein_coding	7	85.7	4	Neutral	membrane protein	WP_000499454.1	43.3962	---	Not Essential	X
891	EDL933_RS04275	chromosome	protein_coding	protein_coding	14	85.7	17.75	Neutral	holin	WP_000284524.1	47.2222	---	Not Essential	---
892	EDL933_RS04280	chromosome	protein_coding	protein_coding	25	60	38.1333	Neutral	lysozyme	WP_000075107.1	51.4056	b0555	Not Essential	X
893	EDL933_RS04285	chromosome	protein_coding	protein_coding	18	61.1	27.8182	Neutral	lysis protein	WP_000092302.1	51.7094	---	Not Essential	X
894	EDL933_RS04290	chromosome	protein_coding	protein_coding	7	57.1	2.75	Neutral	hypothetical protein	WP_001139679.1	47.0588	---	Not Essential	---
895	EDL933_RS04295	chromosome	protein_coding	protein_coding	8	50	21.5	Neutral	hypothetical protein	WP_001302660.1	50.3704	---	Not Essential	---
896	EDL933_RS29630	chromosome	pseudogene	pseudogene	2	0	0	Neutral	protein convertase	---	56.9892	---	Not Essential	---
897	EDL933_RS32025	chromosome	protein_coding	protein_coding	11	18.2	17	Neutral	hypothetical protein	WP_001303851.1	45.8781	---	Not Essential	X
898	EDL933_RS04310	chromosome	protein_coding	protein_coding	16	68.8	13.3636	Neutral	DUF1441 domain-containing protein	WP_000349509.1	51.626	---	Not Essential	X
899	EDL933_RS04315	chromosome	protein_coding	protein_coding	71	70.4	21.56	Neutral	DNA packaging protein	WP_000934137.1	54.5411	---	Not Essential	X
900	EDL933_RS04320	chromosome	protein_coding	protein_coding	8	37.5	11.3333	Neutral	hypothetical protein	WP_001309515.1	54.7945	---	Not Essential	---
901	EDL933_RS04325	chromosome	pseudogene	pseudogene	51	70.6	22.6667	Neutral	phage portal protein	---	55.2465	---	Not Essential	---
902	EDL933_RS04335	chromosome	protein_coding	protein_coding	86	73.3	17.5556	Neutral	peptidase S14	WP_001136597.1	51.4793	---	Not Essential	X
903	EDL933_RS04340	chromosome	protein_coding	protein_coding	10	80	14.375	Neutral	DUF2190 domain-containing protein	WP_001322266.1	51.7615	---	Not Essential	X
904	EDL933_RS04345	chromosome	protein_coding	protein_coding	10	70	23.8571	Neutral	DNA breaking-rejoining protein	WP_001283153.1	52.1739	---	Not Essential	X
905	EDL933_RS04350	chromosome	protein_coding	protein_coding	16	68.8	10.9091	Neutral	tail protein	WP_000677094.1	55.9585	---	Not Essential	X
906	EDL933_RS04355	chromosome	protein_coding	protein_coding	12	91.7	26.0909	Neutral	tail protein	WP_000774905.1	53.6232	---	Not Essential	X
907	EDL933_RS04360	chromosome	protein_coding	protein_coding	12	66.7	24.875	Neutral	tail protein	WP_000211123.1	55.7796	---	Not Essential	X
908	EDL933_RS04365	chromosome	protein_coding	protein_coding	8	100	26	Neutral	phage minor tail protein G	WP_001300035.1	52.9716	---	Not Essential	X
909	EDL933_RS04370	chromosome	protein_coding	protein_coding	6	16.7	17	Neutral	phage tail assembly protein T	WP_001161009.1	55.7576	---	Not Essential	X
910	EDL933_RS04375	chromosome	protein_coding	protein_coding	102	65.7	19.1343	Neutral	phage tail tape measure protein	WP_000371994.1	53.4573	---	Not Essential	X
911	EDL933_RS04380	chromosome	protein_coding	protein_coding	13	61.5	29	Neutral	tail protein	WP_000447253.1	52.4242	---	Not Essential	X
912	EDL933_RS04385	chromosome	protein_coding	protein_coding	20	70	17.7857	Neutral	phage minor tail protein L	WP_001152360.1	56.0801	---	Not Essential	X
913	EDL933_RS04390	chromosome	protein_coding	protein_coding	15	93.3	25.8571	Neutral	phage tail protein	WP_000194779.1	59.1398	---	Not Essential	X
914	EDL933_RS04395	chromosome	protein_coding	protein_coding	17	82.4	23.5714	Neutral	tail assembly protein	WP_000741571.1	59.2593	---	Not Essential	X
915	EDL933_RS04400	chromosome	protein_coding	protein_coding	121	73.6	19.3146	Neutral	host specificity protein J	WP_000515426.1	56.2976	---	Not Essential	X
916	EDL933_RS04405	chromosome	protein_coding	protein_coding	23	69.6	24.1875	Neutral	outer membrane protein	WP_001233141.1	54.1667	---	Not Essential	X
917	EDL933_RS04410	chromosome	protein_coding	protein_coding	27	66.7	10.1111	Neutral	tail fiber protein	WP_000741879.1	58.2384	---	Not Essential	X
918	EDL933_RS04415	chromosome	protein_coding	protein_coding	11	81.8	12.5556	Neutral	phage tail protein	WP_001024022.1	48.1481	---	Not Essential	X
919	EDL933_RS24560	chromosome	protein_coding	protein_coding	80	30	12.0833	Regional	hypothetical protein	WP_001415735.1	35.5488	---	Not Essential	---
920	EDL933_RS04425	chromosome	protein_coding	protein_coding	64	73.4	23.1064	Neutral	peptidase M85	WP_000701340.1	44.2095	---	Not Essential	X
921	EDL933_RS29635	chromosome	protein_coding	protein_coding	15	73.3	21.5455	Neutral	hypothetical protein	WP_071525071.1	41.4141	---	Not Essential	---
922	EDL933_RS09030	chromosome	protein_coding	protein_coding	9	11.1	5	Underrepresented	hypothetical protein	WP_000134810.1	47.541	---	Not Essential	X
923	EDL933_RS24840	chromosome	protein_coding	protein_coding	245	14.3	7.94286	Regional	hypothetical protein	WP_001303732.1	29.5597	---	Not Essential	---
924	EDL933_RS04440	chromosome	protein_coding	protein_coding	39	64.1	21.88	Neutral	hypothetical protein	WP_001247925.1	44.0629	---	Not Essential	X
925	EDL933_RS29645	chromosome	protein_coding	protein_coding	7	71.4	14.4	Neutral	hypothetical protein	WP_071525072.1	45	---	Not Essential	---
926	EDL933_RS04445	chromosome	protein_coding	protein_coding	26	50	26.7692	Neutral	kinase inhibitor	WP_000767391.1	52.8302	b0773	Not Essential	R
927	EDL933_RS04450	chromosome	protein_coding	protein_coding	36	72.2	15.0769	Neutral	adenosylmethionine--8-amino-7-oxononanoate transaminase	WP_001303857.1	55.969	b0774	Not Essential	H
928	EDL933_RS04455	chromosome	protein_coding	protein_coding	36	61.1	25.8636	Neutral	biotin synthase	WP_000951221.1	54.1787	b0775	Not Essential	H
929	EDL933_RS04460	chromosome	protein_coding	protein_coding	38	52.6	11.4	Neutral	8-amino-7-oxononanoate synthase	WP_000118816.1	57.9221	b0776	Not Essential	H
930	EDL933_RS04465	chromosome	protein_coding	protein_coding	27	59.3	27.4375	Neutral	malonyl-[acyl-carrier protein] O-methyltransferase BioC	WP_000246788.1	56.746	b0777	Not Essential	QR
931	EDL933_RS04470	chromosome	protein_coding	protein_coding	29	65.5	23.4211	Neutral	dethiobiotin synthase	WP_000044849.1	54.7198	b0778	Not Essential	H
932	EDL933_RS04475	chromosome	protein_coding	protein_coding	69	59.4	19.8537	Neutral	excinuclease ABC subunit B	WP_000042533.1	53.0168	b0779	Not Essential	L
933	EDL933_RS04480	chromosome	protein_coding	protein_coding	37	62.2	20.3913	Neutral	hypothetical protein	WP_001301716.1	51.8152	b0780	Not Essential	---
934	EDL933_RS04490	chromosome	protein_coding	protein_coding	36	58.3	14.381	Neutral	cyclic pyranopterin monophosphate synthase	WP_001295301.1	54.1414	b0781	Not Essential	H
935	EDL933_RS04495	chromosome	protein_coding	protein_coding	22	36.4	47.5	Neutral	molybdenum cofactor biosynthesis protein	WP_000084639.1	52.0468	b0782	Not Essential	H
936	EDL933_RS04500	chromosome	protein_coding	protein_coding	14	71.4	20	Neutral	cyclic pyranopterin monophosphate synthase MoaC	WP_000080885.1	56.1728	b0783	Not Essential	H
937	EDL933_RS04505	chromosome	protein_coding	protein_coding	7	42.9	2.33333	Neutral	molybdopterin synthase sulfur carrier subunit	WP_000598612.1	56.0976	b0784	Not Essential	H
938	EDL933_RS04510	chromosome	protein_coding	protein_coding	15	40	13.3333	Neutral	molybdopterin synthase catalytic subunit MoaE	WP_000852277.1	57.1744	b0785	Not Essential	H
939	EDL933_RS04515	chromosome	protein_coding	protein_coding	37	75.7	21.1786	Neutral	BAX inhibitor (BI)-1/YccA family protein	WP_001301793.1	48.227	b0786	Not Essential	R
940	EDL933_RS05330	chromosome	protein_coding	protein_coding	23	52.2	11.75	Regional	tellurium resistance protein TerZ	WP_000254140.1	50.5155	---	Not Essential	---
941	EDL933_RS04525	chromosome	protein_coding	protein_coding	50	70	25.5714	Neutral	hypothetical protein	WP_000045455.1	53.2915	b0788	Not Essential	S
942	EDL933_RS04530	chromosome	protein_coding	protein_coding	48	58.3	23	Neutral	cardiolipin synthase B	WP_000650337.1	54.4283	b0789	Not Essential	I
943	EDL933_RS04535	chromosome	protein_coding	protein_coding	26	42.3	31.0909	Neutral	EEP domain-containing protein	WP_001113348.1	55.3806	b0790	Not Essential	---
944	EDL933_RS04540	chromosome	protein_coding	protein_coding	16	62.5	27.5	Neutral	hypothetical protein	WP_000871982.1	54.5012	b0791	Not Essential	---
945	EDL933_RS04545	chromosome	protein_coding	protein_coding	42	57.1	17.5417	Neutral	inner membrane transport permease YbhR	WP_000469031.1	52.3939	b0792	Not Essential	V
946	EDL933_RS04550	chromosome	protein_coding	protein_coding	46	47.8	12.5909	Neutral	inner membrane transport permease YbhS	WP_000070131.1	55.2028	b0793	Not Essential	V
947	EDL933_RS04555	chromosome	protein_coding	protein_coding	48	64.6	15.9355	Neutral	ABC transporter ATP-binding protein	WP_000996092.1	55.6707	b0794	Not Essential	V
948	EDL933_RS04560	chromosome	protein_coding	protein_coding	35	60	29.6667	Neutral	secretion protein HlyD	WP_000976400.1	57.3574	b0795	Not Essential	MV
949	EDL933_RS04565	chromosome	protein_coding	protein_coding	19	73.7	14.4286	Neutral	DUF1956 domain-containing tetR family transcriptional regulator	WP_001296991.1	54.3155	b0796	Not Essential	---
950	EDL933_RS04570	chromosome	protein_coding	protein_coding	43	62.8	10.3704	Neutral	ATP-dependent RNA helicase RhlE	WP_000007095.1	56.2865	b0797	Not Essential	L
951	EDL933_RS04580	chromosome	protein_coding	protein_coding	158	15.2	9.29167	Underrepresented	type III effector	WP_000340624.1	34.774	---	Not Essential	---
952	EDL933_RS29650	chromosome	pseudogene	pseudogene	5	80	4.75	Neutral	Swarming motility protein ybiA	---	40.1961	---	Not Essential	---
953	EDL933_RS04585	chromosome	protein_coding	protein_coding	66	59.1	14.1282	Neutral	ATP-dependent helicase DinG	WP_001218659.1	53.7889	b0799	Not Essential	L
954	EDL933_RS04590	chromosome	protein_coding	protein_coding	31	64.5	24.6	Neutral	DNA-binding protein YbiB	WP_000386538.1	55.7632	b0800	Not Essential	---
955	EDL933_RS04595	chromosome	protein_coding	protein_coding	35	54.3	23	Neutral	dehydrogenase	WP_000443495.1	55.8011	b0801	Not Essential	C
956	EDL933_RS04600	chromosome	protein_coding	protein_coding	15	46.7	9.28571	Neutral	DUF1471 domain-containing protein	WP_000849297.1	50.1916	b0802	Not Essential	---
957	EDL933_RS04605	chromosome	protein_coding	protein_coding	13	46.2	38.6667	Neutral	DksA/TraR family C4-type zinc finger protein	WP_000146359.1	50.5618	b0803	Not Essential	---
958	EDL933_RS04610	chromosome	protein_coding	protein_coding	28	53.6	23.9333	Neutral	PKHD-type hydroxylase	WP_000990173.1	51.9651	b0804	Not Essential	R
959	EDL933_RS04615	chromosome	protein_coding	protein_coding	104	69.2	14.6528	Neutral	catecholate siderophore receptor Fiu	WP_000430049.1	53.7013	b0805	Not Essential	P
960	EDL933_RS32030	chromosome	protein_coding	protein_coding	24	50	8.91667	Neutral	DUF1471 domain-containing protein	WP_000558101.1	46.9136	---	Not Essential	---
961	EDL933_RS04625	chromosome	protein_coding	protein_coding	45	57.8	14.0769	Neutral	23S rRNA (adenine(1618)-N(6))-methyltransferase RlmF	WP_000526027.1	53.7698	b0807	Not Essential	J
962	EDL933_RS04630	chromosome	protein_coding	protein_coding	86	51.2	19.0909	Neutral	mechanosensitive channel protein	WP_001267208.1	53.4142	b0808	Not Essential	---
963	EDL933_RS04640	chromosome	protein_coding	protein_coding	15	33.3	7	Neutral	glutamine ABC transporter ATP-binding protein	WP_000569080.1	53.2503	b0809	Not Essential	E
964	EDL933_RS04645	chromosome	protein_coding	protein_coding	25	68	15.5294	Neutral	glutamine ABC transporter permease	WP_001159065.1	53.4848	b0810	Not Essential	E
965	EDL933_RS04650	chromosome	protein_coding	protein_coding	30	53.3	16.625	Neutral	amino acid ABC transporter substrate-binding protein	WP_000843866.1	49.1299	b0811	Not Essential	ET
966	EDL933_RS32035	chromosome	protein_coding	protein_coding	7	57.1	7.5	Neutral	hypothetical protein	WP_001307687.1	43.75	---	Not Essential	---
967	EDL933_RS04655	chromosome	pseudogene	pseudogene	15	53.3	18.375	Neutral	hypothetical protein	---	39.7959	---	Not Essential	---
968	EDL933_RS04660	chromosome	protein_coding	protein_coding	25	40	27.4	Neutral	DNA starvation/stationary phase protection protein	WP_000100800.1	48.6111	b0812	Not Essential	PV
969	EDL933_RS29655	chromosome	pseudogene	pseudogene	7	28.6	2	Underrepresented	transposase	---	34.7222	---	Not Essential	---
970	EDL933_RS04665	chromosome	protein_coding	protein_coding	34	61.8	20.7619	Neutral	threonine/homoserine exporter RhtA	WP_001295297.1	53.6036	b0813	Not Essential	E
971	EDL933_RS04670	chromosome	protein_coding	protein_coding	28	60.7	13.2941	Neutral	outer membrane protein X	WP_001295296.1	51.3566	b0814	Not Essential	M
972	EDL933_RS04675	chromosome	protein_coding	protein_coding	86	61.6	22.1887	Neutral	phosphoethanolamine transferase	WP_001054675.1	48.6111	b0815	Not Essential	---
973	EDL933_RS04680	chromosome	protein_coding	protein_coding	11	81.8	15.6667	Neutral	manganase accumulation protein MntS	WP_001001761.1	41.0853	b4705	Not Essential	---
974	EDL933_RS04685	chromosome	protein_coding	protein_coding	12	58.3	13	Neutral	transcriptional regulator MntR	WP_000091008.1	53.2051	b0817	Not Essential	K
975	EDL933_RS04690	chromosome	protein_coding	protein_coding	51	62.7	14.6875	Neutral	anion transporter	WP_000056468.1	52.1895	b0818	Not Essential	---
976	EDL933_RS04695	chromosome	protein_coding	protein_coding	43	62.8	23.3704	Neutral	transpeptidase	WP_001056384.1	53.3116	b0819	Not Essential	M
977	EDL933_RS04700	chromosome	protein_coding	protein_coding	55	58.2	17.5625	Neutral	ABC-F family ATPase	WP_000961458.1	52.6679	b0820	Not Essential	---
978	EDL933_RS04705	chromosome	protein_coding	protein_coding	41	63.4	34.3462	Neutral	DUF1479 domain-containing protein	WP_000168788.1	55.6082	b0821	Not Essential	---
979	EDL933_RS04710	chromosome	protein_coding	protein_coding	43	62.8	17.2222	Neutral	HAD family hydrolase	WP_000114286.1	46.3235	b0822	Not Essential	HR
980	EDL933_RS04715	chromosome	pseudogene	pseudogene	87	71.3	29.7903	Neutral	formate C-acetyltransferase/glycerol dehydratase family glycyl radical enzyme	---	54.852	b0823	Not Essential	---
981	EDL933_RS04720	chromosome	protein_coding	protein_coding	38	60.5	14.6522	Neutral	glycyl-radical enzyme activating protein	WP_000576975.1	54.6667	b0824	Not Essential	O
982	EDL933_RS04725	chromosome	protein_coding	protein_coding	31	67.7	16.9524	Neutral	fructose-6-phosphate aldolase 1	WP_000424894.1	53.6953	b0825	Not Essential	G
983	EDL933_RS04730	chromosome	protein_coding	protein_coding	19	63.2	40.5	Neutral	molybdopterin-synthase adenylyltransferase MoeB	WP_000829232.1	55.8667	b0826	Not Essential	H
984	EDL933_RS04735	chromosome	protein_coding	protein_coding	45	64.4	14.6207	Neutral	molybdopterin molybdotransferase	WP_000397387.1	56.7152	b0827	Not Essential	H
985	EDL933_RS04740	chromosome	protein_coding	protein_coding	9	55.6	28.6	Neutral	L-asparaginase	WP_000513757.1	56.0345	---	Not Essential	---
986	EDL933_RS04745	chromosome	protein_coding	protein_coding	27	55.6	9.26667	Neutral	L-asparaginase	WP_000972615.1	56.7657	---	Not Essential	---
987	EDL933_RS04750	chromosome	protein_coding	protein_coding	66	60.6	25.6	Neutral	glutathione import ATP-binding protein GsiA	WP_001301498.1	54.0598	b0829	Not Essential	O
988	EDL933_RS04755	chromosome	protein_coding	protein_coding	73	67.1	17.4694	Neutral	glutathione-binding protein GsiB	WP_000090133.1	52.2417	b0830	Not Essential	E
989	EDL933_RS04760	chromosome	protein_coding	protein_coding	44	68.2	21.8	Neutral	glutathione ABC transporter permease	WP_000936028.1	53.9631	b0831	Not Essential	EP
990	EDL933_RS04765	chromosome	protein_coding	protein_coding	35	51.4	15.3333	Neutral	glutathione ABC transporter permease	WP_001236044.1	52.6316	b0832	Not Essential	EP
991	EDL933_RS05175	chromosome	protein_coding	protein_coding	16	50	16	Regional	hypothetical protein	WP_000134927.1	45.6522	---	Not Essential	---
992	EDL933_RS04775	chromosome	protein_coding	protein_coding	89	47.2	7.95238	Neutral	GGDEF domain-containing protein	WP_000086905.1	43.4913	b0834	Not Essential	---
993	EDL933_RS04780	chromosome	protein_coding	protein_coding	13	38.5	20.8	Neutral	transcriptional regulator	WP_001280945.1	46.0606	---	Not Essential	---
994	EDL933_RS04785	chromosome	protein_coding	protein_coding	19	47.4	53.5556	Neutral	type II toxin-antitoxin system RelE/ParE family toxin	WP_000539519.1	41.0853	---	Not Essential	---
995	EDL933_RS04790	chromosome	protein_coding	protein_coding	44	61.4	17.2222	Neutral	30S ribosomal protein S12 methylthiotransferase RimO	WP_000049367.1	52.6395	b0835	Not Essential	J
996	EDL933_RS04795	chromosome	protein_coding	protein_coding	13	46.2	33.6667	Neutral	biofilm regulator BssR	WP_000497137.1	48.6979	b0836	Not Essential	---
997	EDL933_RS04800	chromosome	protein_coding	protein_coding	49	67.3	14.3939	Neutral	dehydrogenase	WP_000554959.1	51.7025	b0837	Not Essential	G
998	EDL933_RS04805	chromosome	protein_coding	protein_coding	20	55	13.5455	Neutral	glutathione S-transferase	WP_001295292.1	51.6746	b0838	Not Essential	O
999	EDL933_RS04810	chromosome	protein_coding	protein_coding	45	57.8	8.61538	Neutral	D-alanyl-D-alanine carboxypeptidase	WP_000195961.1	51.9534	b0839	Not Essential	M
1000	EDL933_RS04815	chromosome	protein_coding	protein_coding	32	50	9.875	Neutral	DeoR family transcriptional regulator	WP_000450121.1	50.3294	b0840	Not Essential	KG
1001	EDL933_RS04820	chromosome	protein_coding	protein_coding	26	57.7	17.2	Neutral	undecaprenyl-diphosphate phosphatase	WP_001301859.1	52.0938	b0841	Not Essential	I
1002	EDL933_RS04825	chromosome	protein_coding	protein_coding	55	72.7	17.1	Neutral	multidrug transporter MdfA	WP_001180089.1	52.2303	b0842	Not Essential	GEPR
1003	EDL933_RS04830	chromosome	protein_coding	protein_coding	11	72.7	23.875	Neutral	hypothetical protein	WP_000605477.1	52.6316	b0843	Not Essential	---
1004	EDL933_RS04835	chromosome	protein_coding	protein_coding	46	50	10.5217	Neutral	HAD family hydrolase	WP_001301593.1	45.7108	b0844	Not Essential	HR
1005	EDL933_RS04840	chromosome	protein_coding	protein_coding	51	52.9	37.7037	Neutral	MFS transporter	WP_000217879.1	55.335	b0845	Not Essential	---
1006	EDL933_RS04845	chromosome	protein_coding	protein_coding	27	40.7	16.4545	Neutral	DNA-binding transcriptional regulator	WP_001297003.1	51.3966	b0846	Not Essential	---
1007	EDL933_RS04850	chromosome	protein_coding	protein_coding	84	70.2	19.678	Neutral	transporter	WP_001024876.1	51.4828	b0847	Not Essential	R
1008	EDL933_RS04855	chromosome	protein_coding	protein_coding	12	66.7	9.625	Neutral	hypothetical protein	WP_000681108.1	48.9418	b0848	Not Essential	---
1009	EDL933_RS04860	chromosome	protein_coding	protein_coding	13	76.9	27.7	Neutral	GrxA family glutaredoxin	WP_001195231.1	45.7364	b0849	Not Essential	O
1010	EDL933_RS04865	chromosome	protein_coding	protein_coding	8	62.5	12.6	Neutral	hypothetical protein	WP_001201576.1	50.3472	b0850	Not Essential	---
1011	EDL933_RS04870	chromosome	protein_coding	protein_coding	33	60.6	15.85	Neutral	oxygen-insensitive NADPH nitroreductase	WP_000189187.1	52.4205	b0851	Not Essential	C
1012	EDL933_RS04875	chromosome	protein_coding	protein_coding	30	70	16.9524	Neutral	30S ribosomal protein S6--L-glutamate ligase	WP_000684321.1	56.1462	b0852	Not Essential	HJ
1013	EDL933_RS04880	chromosome	protein_coding	protein_coding	16	62.5	16.9	Neutral	YbjN domain-containing protein	WP_000203025.1	48.6373	b0853	Not Essential	---
1014	EDL933_RS04885	chromosome	protein_coding	protein_coding	12	50	4.66667	Neutral	hypothetical protein	WP_001303977.1	39.5062	---	Not Essential	---
1015	EDL933_RS04890	chromosome	protein_coding	protein_coding	46	56.5	21.0769	Neutral	spermidine/putrescine ABC transporter substrate-binding protein PotF	WP_000126068.1	50.9434	b0854	Not Essential	E
1016	EDL933_RS04895	chromosome	protein_coding	protein_coding	40	57.5	11.8261	Neutral	polyamine ABC transporter ATP-binding protein	WP_000996007.1	54.4092	b0855	Not Essential	E
1017	EDL933_RS04900	chromosome	protein_coding	protein_coding	46	67.4	20.0968	Neutral	putrescine ABC transporter permease	WP_000105427.1	51.0482	b0856	Not Essential	E
1018	EDL933_RS04905	chromosome	protein_coding	protein_coding	31	58.1	27.8889	Neutral	putrescine ABC transporter permease PotI	WP_001061662.1	54.8463	b0857	Not Essential	E
1019	EDL933_RS04910	chromosome	protein_coding	protein_coding	15	53.3	20.375	Neutral	hypothetical protein	WP_000389260.1	51.9427	b0858	Not Essential	---
1020	EDL933_RS04915	chromosome	protein_coding	protein_coding	52	61.5	17.2188	Neutral	23S rRNA (uracil(747)-C(5))-methyltransferase RlmC	WP_001149719.1	54.8759	b0859	Not Essential	J
1021	EDL933_RS05105	chromosome	protein_coding	protein_coding	71	40.8	8.7931	Regional	DUF3987 domain-containing protein	WP_000335698.1	42.6407	---	Not Essential	---
1022	EDL933_RS04925	chromosome	protein_coding	protein_coding	25	20	14.4	Underrepresented	PTS sugar transporter IIB	WP_000655510.1	38.0062	---	Not Essential	G
1023	EDL933_RS04930	chromosome	protein_coding	protein_coding	63	63.5	33.15	Neutral	sulfatase	WP_001201593.1	52.3617	---	Not Essential	---
1024	EDL933_RS04935	chromosome	protein_coding	protein_coding	41	68.3	15.9286	Neutral	arginine ABC transporter substrate-binding protein	WP_001301968.1	46.8579	b0860	Not Essential	ET
1025	EDL933_RS04940	chromosome	protein_coding	protein_coding	30	66.7	15.9	Neutral	arginine ABC transporter permease ArtM	WP_000464491.1	52.9148	b0861	Not Essential	E
1026	EDL933_RS04945	chromosome	protein_coding	protein_coding	22	63.6	15.2857	Neutral	arginine transporter permease subunit ArtQ	WP_001001697.1	54.6722	b0862	Not Essential	E
1027	EDL933_RS04950	chromosome	protein_coding	protein_coding	32	62.5	12.7	Neutral	arginine ABC transporter substrate-binding protein	WP_000756565.1	49.1803	b0863	Not Essential	ET
1028	EDL933_RS04955	chromosome	protein_coding	protein_coding	31	58.1	16.6111	Neutral	arginine ABC transporter ATP-binding protein ArtP	WP_000027205.1	52.5377	b0864	Not Essential	E
1029	EDL933_RS04960	chromosome	protein_coding	protein_coding	27	66.7	25.1667	Neutral	lipoprotein	WP_001270652.1	53.876	b0865	Not Essential	---
1030	EDL933_RS04965	chromosome	protein_coding	protein_coding	14	50	20.4286	Neutral	hypothetical protein	WP_001303862.1	39.3443	---	Not Essential	---
1031	EDL933_RS04970	chromosome	pseudogene	pseudogene	161	13	5.66667	Underrepresented	hypothetical protein	---	32.5955	---	Not Essential	---
1032	EDL933_RS04980	chromosome	protein_coding	protein_coding	16	56.2	11.4444	Neutral	hypothetical protein	WP_001458196.1	39.1534	---	Not Essential	---
1033	EDL933_RS04985	chromosome	protein_coding	protein_coding	15	33.3	21.6	Neutral	hypothetical protein	WP_001160737.1	54.6296	b0866	Not Essential	---
1034	EDL933_RS04990	chromosome	protein_coding	protein_coding	36	50	12.3889	Neutral	N-acetylmuramoyl-L-alanine amidase	WP_001255150.1	56.799	b0867	Not Essential	M
1035	EDL933_RS04995	chromosome	protein_coding	protein_coding	47	68.1	19.9375	Neutral	NAD(P)-dependent oxidoreductase	WP_001338420.1	54.4379	b0868	Not Essential	---
1036	EDL933_RS05000	chromosome	protein_coding	protein_coding	55	56.4	21.9355	Neutral	DUF2867 domain-containing protein	WP_001136533.1	54.2977	b0869	Not Essential	---
1037	EDL933_RS05005	chromosome	protein_coding	protein_coding	37	54.1	31.4	Neutral	low-specificity L-threonine aldolase	WP_000566359.1	55.988	b0870	Not Essential	E
1038	EDL933_RS05010	chromosome	protein_coding	protein_coding	66	56.1	20.4865	Neutral	ubiquinone-dependent pyruvate dehydrogenase	WP_000815358.1	54.3921	b0871	Not Essential	EH
1039	EDL933_RS05015	chromosome	protein_coding	protein_coding	40	72.5	27.2414	Neutral	NADH oxidoreductase	WP_000178647.1	55.418	b0872	Not Essential	C
1040	EDL933_RS05020	chromosome	protein_coding	protein_coding	53	73.6	19.7692	Neutral	hydroxylamine reductase	WP_000458817.1	54.507	b0873	Not Essential	PC
1041	EDL933_RS05025	chromosome	protein_coding	protein_coding	53	69.8	9.72973	Neutral	membrane protein	WP_000491140.1	48.7778	b0874	Not Essential	---
1042	EDL933_RS29660	chromosome	protein_coding	protein_coding	12	66.7	14.375	Neutral	hypothetical protein	WP_000491550.1	57.8667	---	Not Essential	---
1043	EDL933_RS05030	chromosome	protein_coding	protein_coding	33	69.7	11.4348	Neutral	aquaporin	WP_000488716.1	52.0115	b0875	Not Essential	G
1044	EDL933_RS05040	chromosome	protein_coding	protein_coding	51	60.8	16.6774	Neutral	ATP-dependent endonuclease	WP_000599788.1	52.8632	b0876	Not Essential	L
1045	EDL933_RS05045	chromosome	protein_coding	protein_coding	43	72.1	29.6452	Neutral	DUF535 domain-containing protein	WP_000241063.1	49.7482	b0877	Not Essential	S
1046	EDL933_RS05050	chromosome	protein_coding	protein_coding	39	59	18.2174	Neutral	MacA family efflux pump subunit	WP_000746446.1	53.405	b0878	Not Essential	MV
1047	EDL933_RS05055	chromosome	protein_coding	protein_coding	74	73	18.6481	Neutral	macrolide ABC transporter ATP-binding protein/permease MacB	WP_000188174.1	53.8264	b0879	Not Essential	V
1048	EDL933_RS05060	chromosome	protein_coding	protein_coding	9	77.8	22	Neutral	cold-shock protein CspD	WP_000410785.1	48.4444	b0880	Not Essential	K
1049	EDL933_RS05065	chromosome	protein_coding	protein_coding	17	70.6	24.9167	Neutral	ATP-dependent Clp protease adaptor ClpS	WP_000520781.1	45.1713	b0881	Not Essential	O
1050	EDL933_RS05070	chromosome	protein_coding	protein_coding	78	53.8	19.8571	Neutral	ATP-dependent Clp protease ATP-binding subunit ClpA	WP_000934041.1	52.6131	b0882	Not Essential	O
1051	EDL933_RS29665	chromosome	protein_coding	protein_coding	17	64.7	6.63636	Neutral	hypothetical protein	WP_001414119.1	39.6135	---	Not Essential	---
1052	EDL933_RS05075	chromosome	protein_coding	protein_coding	56	64.3	16.8889	Neutral	integrase	WP_000279869.1	48.9609	---	Not Essential	---
1053	EDL933_RS05080	chromosome	protein_coding	protein_coding	173	15.6	4.25926	Underrepresented	hypothetical protein	WP_000282209.1	32.4532	---	Not Essential	---
1054	EDL933_RS32040	chromosome	pseudogene	pseudogene	33	78.8	8.69231	Neutral	IS1 family transposase	---	46.3746	---	Not Essential	---
1055	EDL933_RS32045	chromosome	pseudogene	pseudogene	11	45.5	16.8	Neutral	hypothetical protein	---	39.6135	---	Not Essential	---
1056	EDL933_RS05095	chromosome	protein_coding	protein_coding	19	78.9	27.9333	Neutral	AlpA family transcriptional regulator	WP_001303889.1	45.4545	---	Not Essential	---
1057	EDL933_RS05100	chromosome	protein_coding	protein_coding	16	18.8	2	Underrepresented	DUF3987 domain-containing protein	WP_000579535.1	41.9192	---	Not Essential	---
1058	EDL933_RS11375	chromosome	protein_coding	protein_coding	13	61.5	5.25	Underrepresented	Rac prophage; conserved protein	WP_000079604.1	44.4444	b1346	Not Essential	X
1059	EDL933_RS29670	chromosome	pseudogene	pseudogene	17	11.8	3	Underrepresented	hypothetical protein	---	39.779	---	Not Essential	---
1060	EDL933_RS05110	chromosome	protein_coding	protein_coding	41	61	8.76	Neutral	inovirus Gp2 family protein	WP_000282084.1	44.1489	---	Not Essential	---
1061	EDL933_RS05115	chromosome	pseudogene	pseudogene	118	73.7	17.1379	Neutral	DEAD/DEAH box helicase	---	48.2861	---	Not Essential	---
1062	EDL933_RS05120	chromosome	pseudogene	pseudogene	46	82.6	22.6842	Neutral	IS66 family transposase	---	58.5065	---	Not Essential	---
1063	EDL933_RS05125	chromosome	pseudogene	pseudogene	11	81.8	8.88889	Neutral	transposase	---	56.9921	---	Not Essential	---
1064	EDL933_RS05130	chromosome	protein_coding	protein_coding	12	91.7	11.4545	Neutral	IS66 family insertion sequence hypothetical protein	WP_001171554.1	51.9685	---	Not Essential	---
1065	EDL933_RS05135	chromosome	pseudogene	pseudogene	15	100	20.1333	Neutral	IS30 family transposase	---	48.5149	---	Not Essential	---
1066	EDL933_RS29675	chromosome	pseudogene	pseudogene	3	100	6	Neutral	transposase	---	40.3509	---	Not Essential	---
1067	EDL933_RS05140	chromosome	pseudogene	pseudogene	41	80.5	20.2727	Neutral	IS3 family transposase	---	50.7246	---	Not Essential	---
1068	EDL933_RS05145	chromosome	protein_coding	protein_coding	27	63	17.3529	Neutral	complement resistance protein TraT	WP_010917782.1	48.3266	---	Not Essential	---
1069	EDL933_RS05150	chromosome	protein_coding	protein_coding	20	65	6	Neutral	hypothetical protein	WP_001303891.1	40.0794	---	Not Essential	---
1070	EDL933_RS05155	chromosome	protein_coding	protein_coding	22	40.9	1.66667	Neutral	hypothetical protein	WP_001304211.1	37.1134	---	Not Essential	---
1071	EDL933_RS05160	chromosome	protein_coding	protein_coding	7	71.4	10.4	Neutral	hypothetical protein	WP_001303893.1	46.7662	---	Not Essential	---
1072	EDL933_RS09025	chromosome	protein_coding	protein_coding	35	8.6	2.33333	Underrepresented	ferritin-like domain-containing protein	WP_001166090.1	37.9242	---	Not Essential	X
1073	EDL933_RS05165	chromosome	protein_coding	protein_coding	27	7.4	2	Underrepresented	diacylglycerol kinase	WP_000024297.1	40	---	Not Essential	---
1074	EDL933_RS05170	chromosome	protein_coding	protein_coding	161	11.2	4.38889	Underrepresented	phosphoethanolamine transferase	WP_000591997.1	32.8395	---	Not Essential	---
1075	EDL933_RS11370	chromosome	protein_coding	protein_coding	13	0	0	Underrepresented	hypothetical protein	WP_001302840.1	36.5079	---	Not Essential	X
1076	EDL933_RS29175	chromosome	protein_coding	protein_coding	12	66.7	19.75	Neutral	hypothetical protein	WP_001303894.1	44.1176	---	Not Essential	---
1077	EDL933_RS05180	chromosome	protein_coding	protein_coding	22	54.5	13.6667	Neutral	urease accessory protein	WP_000953262.1	53.4946	---	Not Essential	---
1078	EDL933_RS05185	chromosome	protein_coding	protein_coding	13	76.9	14	Neutral	urease subunit gamma	WP_000424145.1	53.7954	---	Not Essential	---
1079	EDL933_RS05190	chromosome	protein_coding	protein_coding	17	76.5	22.6923	Neutral	urease subunit beta	WP_000612150.1	52.3364	---	Not Essential	---
1080	EDL933_RS05195	chromosome	protein_coding	protein_coding	81	76.5	17.871	Neutral	urease subunit alpha	WP_001301487.1	54.2472	---	Not Essential	---
1081	EDL933_RS05200	chromosome	protein_coding	protein_coding	16	62.5	11.8	Neutral	urease accessory protein UreE	WP_000966485.1	54.8387	---	Not Essential	---
1082	EDL933_RS05205	chromosome	protein_coding	protein_coding	24	79.2	12.1053	Neutral	urease accessory protein UreF	WP_001142971.1	59.1111	---	Not Essential	---
1083	EDL933_RS05210	chromosome	protein_coding	protein_coding	22	77.3	34.6471	Neutral	urease accessory protein UreG	WP_001021389.1	53.7217	---	Not Essential	---
1084	EDL933_RS29685	chromosome	pseudogene	pseudogene	9	44.4	29.5	Neutral	outer membrane autotransporter barrel domain-containing protein	---	50.4167	---	Not Essential	---
1085	EDL933_RS05220	chromosome	protein_coding	protein_coding	13	69.2	6.55556	Neutral	transposase	WP_000088300.1	46.1988	---	Not Essential	---
1086	EDL933_RS05225	chromosome	protein_coding	protein_coding	2	50	4	Neutral	hypothetical protein	WP_000850448.1	44.186	---	Not Essential	---
1087	EDL933_RS05230	chromosome	protein_coding	protein_coding	19	89.5	9.52941	Neutral	50S ribosomal protein L31	WP_000803992.1	42.803	b0296	Not Essential	---
1088	EDL933_RS29690	chromosome	protein_coding	protein_coding	13	76.9	15.1	Neutral	hypothetical protein	WP_001310151.1	53.2213	---	Not Essential	---
1089	EDL933_RS05235	chromosome	protein_coding	protein_coding	5	60	45.3333	Neutral	hok/gef family protein	WP_001135715.1	48.9362	---	Not Essential	---
1090	EDL933_RS29695	chromosome	protein_coding	protein_coding	6	33.3	7	Neutral	hypothetical protein	WP_012817755.1	48.227	---	Not Essential	---
1091	EDL933_RS29700	chromosome	protein_coding	protein_coding	24	41.7	2.5	Underrepresented	hypothetical protein	WP_001302565.1	29.3651	---	Not Essential	---
1092	EDL933_RS05245	chromosome	protein_coding	protein_coding	76	13.2	4.1	Underrepresented	hypothetical protein	WP_000397129.1	29.9107	---	Not Essential	---
1093	EDL933_RS05250	chromosome	protein_coding	protein_coding	5	80	17	Neutral	hypothetical protein	WP_001303896.1	50.641	---	Not Essential	---
1094	EDL933_RS29705	chromosome	pseudogene	pseudogene	8	62.5	7.8	Neutral	hypothetical protein	---	53.9216	---	Not Essential	---
1095	EDL933_RS29180	chromosome	pseudogene	pseudogene	29	72.4	14.381	Neutral	IS66 family transposase	---	57.0479	---	Not Essential	---
1096	EDL933_RS05265	chromosome	protein_coding	protein_coding	18	61.1	5	Neutral	IS66 family insertion sequence hypothetical protein	WP_000435663.1	48.8263	---	Not Essential	---
1097	EDL933_RS05270	chromosome	protein_coding	protein_coding	13	84.6	21.2727	Neutral	IS66 family insertion sequence hypothetical protein	WP_000624701.1	52.9915	---	Not Essential	---
1098	EDL933_RS05275	chromosome	protein_coding	protein_coding	53	83	17.7273	Neutral	IS66 family transposase IS682	WP_000088522.1	54.2751	---	Not Essential	---
1099	EDL933_RS05280	chromosome	pseudogene	pseudogene	23	73.9	11.8824	Neutral	IS66 family transposase	---	54.272	---	Not Essential	---
1100	EDL933_RS05285	chromosome	protein_coding	protein_coding	14	71.4	19.3	Neutral	IS66 family insertion sequence hypothetical protein	WP_000957248.1	53.5088	---	Not Essential	---
1101	EDL933_RS05290	chromosome	protein_coding	protein_coding	8	75	4	Neutral	IS66 family insertion sequence hypothetical protein	WP_000042916.1	53.3333	---	Not Essential	---
1102	EDL933_RS05295	chromosome	protein_coding	protein_coding	23	73.9	7	Neutral	tellurium resistance protein TerW	WP_001176766.1	49.5726	---	Not Essential	---
1103	EDL933_RS05300	chromosome	protein_coding	protein_coding	47	68.1	20.5625	Neutral	DUF4236 domain-containing protein	WP_000506898.1	53.3499	---	Not Essential	---
1104	EDL933_RS05305	chromosome	protein_coding	protein_coding	29	79.3	29.913	Neutral	citrate lyase subunit beta	WP_000797372.1	54.1275	---	Not Essential	---
1105	EDL933_RS05310	chromosome	protein_coding	protein_coding	42	66.7	12.4643	Neutral	hypothetical protein	WP_001182418.1	53.9815	---	Not Essential	---
1106	EDL933_RS05315	chromosome	protein_coding	protein_coding	20	70	11.1429	Neutral	hypothetical protein	WP_001040060.1	53.6176	---	Not Essential	---
1107	EDL933_RS05320	chromosome	protein_coding	protein_coding	42	73.8	14.5484	Neutral	hypothetical protein	WP_001280118.1	54.4182	---	Not Essential	---
1108	EDL933_RS05325	chromosome	protein_coding	protein_coding	51	60.8	15.4516	Neutral	hypothetical protein	WP_001035166.1	50.2361	---	Not Essential	---
1109	EDL933_RS11365	chromosome	protein_coding	protein_coding	7	14.3	5	Underrepresented	restriction alleviation protein, Lar family	WP_001443846.1	43.3333	---	Not Essential	X
1110	EDL933_RS05335	chromosome	protein_coding	protein_coding	39	69.2	15.963	Neutral	tellurium resistance protein TerA	WP_001054789.1	54.7496	---	Not Essential	---
1111	EDL933_RS05340	chromosome	protein_coding	protein_coding	13	76.9	20.3	Neutral	hypothetical protein	WP_000007449.1	49.5614	---	Not Essential	---
1112	EDL933_RS05345	chromosome	protein_coding	protein_coding	39	71.8	19.25	Neutral	tellurium resistance protein TerC	WP_000255079.1	51.9693	---	Not Essential	---
1113	EDL933_RS05350	chromosome	protein_coding	protein_coding	17	70.6	25.4167	Neutral	tellurium resistance protein TerD	WP_000116680.1	53.1952	---	Not Essential	---
1114	EDL933_RS05355	chromosome	protein_coding	protein_coding	21	76.2	12.5	Neutral	tellurium resistance protein TerE	WP_000301248.1	50.6944	---	Not Essential	---
1115	EDL933_RS05360	chromosome	protein_coding	protein_coding	14	57.1	12.75	Neutral	hypothetical protein	WP_010917786.1	46.5686	---	Not Essential	---
1116	EDL933_RS05365	chromosome	protein_coding	protein_coding	15	46.7	10.4286	Neutral	protein TerF	WP_001053342.1	46.9256	---	Not Essential	---
1117	EDL933_RS29715	chromosome	pseudogene	pseudogene	1	100	8	Neutral	tellurium resistance protein TerD	---	46.0317	---	Not Essential	---
1118	EDL933_RS05370	chromosome	protein_coding	protein_coding	8	75	22.6667	Neutral	hypothetical protein	WP_000143884.1	53.3333	---	Not Essential	---
1119	EDL933_RS05375	chromosome	protein_coding	protein_coding	86	75.6	17.8462	Neutral	ligand-gated channel	WP_001223350.1	51.6978	---	Not Essential	---
1120	EDL933_RS11350	chromosome	protein_coding	protein_coding	13	0	0	Underrepresented	hypothetical protein	WP_001344816.1	38.7681	b1351	Not Essential	X
1121	EDL933_RS29730	chromosome	protein_coding	protein_coding	7	57.1	3.75	Underrepresented	hypothetical protein	WP_071525020.1	42.4731	---	Not Essential	---
1122	EDL933_RS05385	chromosome	protein_coding	protein_coding	28	14.3	5	Underrepresented	hypothetical protein	WP_010917787.1	31.5018	---	Not Essential	---
1123	EDL933_RS29735	chromosome	pseudogene	pseudogene	22	13.6	1.33333	Underrepresented	hypothetical protein	---	34.2222	---	Not Essential	---
1124	EDL933_RS29740	chromosome	protein_coding	protein_coding	26	19.2	3.2	Underrepresented	hypothetical protein	WP_001310149.1	42.5595	---	Not Essential	---
1125	EDL933_RS05400	chromosome	protein_coding	protein_coding	10	70	6	Neutral	hypothetical protein	WP_001004881.1	41.0256	---	Not Essential	---
1126	EDL933_RS32050	chromosome	protein_coding	protein_coding	15	80	14.5	Neutral	hypothetical protein	WP_001303897.1	45.3333	---	Not Essential	---
1127	EDL933_RS32055	chromosome	protein_coding	protein_coding	13	84.6	4.54545	Neutral	hypothetical protein	WP_001303898.1	47.2527	---	Not Essential	---
1128	EDL933_RS32060	chromosome	protein_coding	protein_coding	11	72.7	12.875	Neutral	hypothetical protein	WP_001303899.1	53.8462	---	Not Essential	---
1129	EDL933_RS05420	chromosome	protein_coding	protein_coding	9	88.9	27.625	Neutral	AlpA family transcriptional regulator	WP_000958487.1	47.4747	---	Not Essential	---
1130	EDL933_RS11340	chromosome	protein_coding	protein_coding	16	18.8	2.66667	Underrepresented	cell division protein FtsZ	WP_001324054.1	41.453	b1352	Not Essential	X
1131	EDL933_RS09020	chromosome	protein_coding	protein_coding	24	16.7	4	Underrepresented	ferritin-like domain-containing protein	WP_001079482.1	39.645	---	Not Essential	X
1132	EDL933_RS05430	chromosome	pseudogene	pseudogene	25	84	20.4762	Neutral	IS1 family transposase	---	53.1519	---	Not Essential	---
1133	EDL933_RS05440	chromosome	protein_coding	protein_coding	36	25	4.44444	Underrepresented	hypothetical protein	WP_001301456.1	37.4728	---	Not Essential	---
1134	EDL933_RS05445	chromosome	protein_coding	protein_coding	18	22.2	9.75	Underrepresented	hypothetical protein	WP_001303901.1	31.25	---	Not Essential	---
1135	EDL933_RS32065	chromosome	protein_coding	protein_coding	19	78.9	27.8667	Neutral	hypothetical protein	WP_001167434.1	51.5686	---	Not Essential	---
1136	EDL933_RS05455	chromosome	protein_coding	protein_coding	23	82.6	15.1579	Neutral	hypothetical protein	WP_001260384.1	54.1667	---	Not Essential	---
1137	EDL933_RS05460	chromosome	protein_coding	protein_coding	11	63.6	8.71429	Neutral	hypothetical protein	WP_000124179.1	48.2906	---	Not Essential	---
1138	EDL933_RS05465	chromosome	protein_coding	protein_coding	7	42.9	6.66667	Neutral	DUF4222 domain-containing protein	WP_001287881.1	48.9583	---	Not Essential	---
1139	EDL933_RS32070	chromosome	pseudogene	pseudogene	2	100	21	Neutral	AMP nucleosidase	---	49.3333	---	Not Essential	---
1140	EDL933_RS05470	chromosome	pseudogene	pseudogene	52	94.2	23.8571	Neutral	transposase	---	53.1301	---	Not Essential	---
1141	EDL933_RS05480	chromosome	protein_coding	protein_coding	37	73	18.3333	Neutral	ShlB/FhaC/HecB family hemolysin secretion/activation protein	WP_001345400.1	52.6266	---	Not Essential	---
1142	EDL933_RS05485	chromosome	protein_coding	protein_coding	36	25	3.77778	Underrepresented	hypothetical protein	WP_001304206.1	43.0233	---	Not Essential	---
1143	EDL933_RS11335	chromosome	protein_coding	protein_coding	36	16.7	6	Underrepresented	superinfection exclusion protein B	WP_001312793.1	37.2188	b1353	Not Essential	X
1144	EDL933_RS05495	chromosome	protein_coding	protein_coding	52	78.8	14.8293	Neutral	phosphoadenosine phosphosulfate reductase	WP_001285506.1	51.3382	---	Not Essential	---
1145	EDL933_RS05500	chromosome	protein_coding	protein_coding	18	77.8	12.7857	Neutral	transcriptional regulator	WP_000502842.1	52.5822	---	Not Essential	---
1146	EDL933_RS05505	chromosome	protein_coding	protein_coding	8	75	13	Neutral	PerC family transcriptional regulator	WP_000226520.1	54.8148	---	Not Essential	---
1147	EDL933_RS05510	chromosome	protein_coding	protein_coding	37	51.4	10.8947	Neutral	hypothetical protein	WP_001333354.1	41.7054	---	Not Essential	---
1148	EDL933_RS05515	chromosome	pseudogene	pseudogene	10	70	10.4286	Neutral	IS481 family transposase	---	50.2941	---	Not Essential	---
1149	EDL933_RS05525	chromosome	protein_coding	protein_coding	13	92.3	22.1667	Neutral	transposase	WP_000257139.1	50.6024	---	Not Essential	---
1150	EDL933_RS05530	chromosome	protein_coding	protein_coding	16	81.2	7.38462	Neutral	IS66 family insertion sequence hypothetical protein	WP_000422760.1	51.4085	---	Not Essential	---
1151	EDL933_RS05535	chromosome	protein_coding	protein_coding	17	17.6	7	Underrepresented	hypothetical protein	WP_000282125.1	35.5191	---	Not Essential	---
1152	EDL933_RS05540	chromosome	protein_coding	protein_coding	23	78.3	14.3889	Neutral	50S ribosome-binding GTPase	WP_077626203.1	57.3465	---	Not Essential	---
1153	EDL933_RS29765	chromosome	protein_coding	protein_coding	9	66.7	10.6667	Neutral	hypothetical protein	WP_001304203.1	49.4792	---	Not Essential	---
1154	EDL933_RS05545	chromosome	pseudogene	pseudogene	91	65.9	17.3833	Neutral	autotransporter adhesin Ag43	---	57.2331	---	Not Essential	---
1155	EDL933_RS05550	chromosome	pseudogene	pseudogene	71	66.2	12.8723	Neutral	dGTPase	---	52.0168	---	Not Essential	---
1156	EDL933_RS05560	chromosome	pseudogene	pseudogene	30	83.3	17.2	Neutral	chemotaxis protein	---	54.0331	---	Not Essential	---
1157	EDL933_RS05565	chromosome	protein_coding	protein_coding	35	74.3	20.5769	Neutral	phospholipase	WP_000102669.1	54.7152	---	Not Essential	---
1158	EDL933_RS05570	chromosome	protein_coding	protein_coding	8	75	10.3333	Neutral	hypothetical protein	WP_000504322.1	44.2424	---	Not Essential	---
1159	EDL933_RS29770	chromosome	protein_coding	protein_coding	4	75	3.66667	Neutral	cytoplasmic protein	WP_071525026.1	47.3118	---	Not Essential	---
1160	EDL933_RS05575	chromosome	protein_coding	protein_coding	28	78.6	18.7727	Neutral	DUF945 domain-containing protein	WP_001234682.1	54.7009	---	Not Essential	---
1161	EDL933_RS05580	chromosome	protein_coding	protein_coding	16	81.2	21.4615	Neutral	antirestriction protein	WP_000214398.1	55.144	---	Not Essential	---
1162	EDL933_RS05585	chromosome	protein_coding	protein_coding	10	50	8.4	Neutral	hypothetical protein	WP_001186738.1	58.9099	b2002	Not Essential	---
1163	EDL933_RS05590	chromosome	protein_coding	protein_coding	9	66.7	14.8333	Neutral	DUF987 domain-containing protein	WP_001220314.1	53.1532	b2003	Not Essential	---
1164	EDL933_RS05595	chromosome	protein_coding	protein_coding	2	100	70.5	Neutral	hypothetical protein	WP_000488330.1	57.0175	---	Not Essential	---
1165	EDL933_RS05600	chromosome	protein_coding	protein_coding	11	63.6	26.8571	Neutral	type IV toxin-antitoxin system YeeU family antitoxin	WP_001280954.1	57.3333	b2004	Not Essential	---
1166	EDL933_RS05605	chromosome	protein_coding	protein_coding	8	62.5	17.2	Neutral	hypothetical protein	WP_000854901.1	50	---	Not Essential	---
1167	EDL933_RS05610	chromosome	pseudogene	pseudogene	53	88.7	25.9787	Neutral	transposase	---	53.1301	---	Not Essential	---
1168	EDL933_RS05620	chromosome	protein_coding	protein_coding	11	63.6	10.2857	Neutral	hypothetical protein	WP_001258406.1	54.717	---	Not Essential	---
1169	EDL933_RS05625	chromosome	protein_coding	protein_coding	21	66.7	15.8571	Neutral	hypothetical protein	WP_001303906.1	53.1697	---	Not Essential	---
1170	EDL933_RS05630	chromosome	protein_coding	protein_coding	7	42.9	15.6667	Neutral	DUF957 domain-containing protein	WP_000839282.1	51.0101	---	Not Essential	---
1171	EDL933_RS05635	chromosome	protein_coding	protein_coding	32	71.9	13.1739	Neutral	DUF4942 domain-containing protein	WP_001280481.1	48.3986	---	Not Essential	---
1172	EDL933_RS05640	chromosome	RNA	tRNA	3	66.7	1.5	Neutral	tRNA-Ser	---	61.3636	b1032	Not Essential	---
1173	EDL933_RS05645	chromosome	protein_coding	protein_coding	11	18.2	2	Underrepresented	translation initiation factor IF-1	WP_001040187.1	48.4018	b0884	Essential	J
1174	EDL933_RS04265	chromosome	protein_coding	protein_coding	54	27.8	6.6	Underrepresented	hypothetical protein	WP_001299184.1	36.2622	---	Not Essential	X
1175	EDL933_RS05650	chromosome	protein_coding	protein_coding	29	65.5	14.6316	Neutral	leucyl/phenylalanyl-tRNA--protein transferase	WP_001241680.1	53.7589	b0885	Not Essential	O
1176	EDL933_RS05655	chromosome	protein_coding	protein_coding	68	55.9	8.31579	Neutral	cysteine/glutathione ABC transporter ATP-binding protein/permease CydC	WP_001202226.1	53.8328	b0886	Not Essential	CO
1177	EDL933_RS28780	plasmid	protein_coding	protein_coding	221	34.8	9.61039	Regional	enterohemolysin	WP_000217739.1	39.306	---	Not Essential	---
1178	EDL933_RS05665	chromosome	protein_coding	protein_coding	33	33.3	7.09091	Neutral	thioredoxin reductase	WP_000537418.1	53.2091	b0888	Not Essential	O
1179	EDL933_RS29785	chromosome	pseudogene	pseudogene	11	72.7	27	Neutral	hypothetical protein	---	48.7273	---	Not Essential	---
1180	EDL933_RS05670	chromosome	protein_coding	protein_coding	29	75.9	19.4091	Neutral	leucine-responsive regulatory protein	WP_000228473.1	47.6768	b0889	Not Essential	K
1181	EDL933_RS05675	chromosome	protein_coding	protein_coding	159	32.1	7.17647	Underrepresented	DNA translocase FtsK	WP_000076999.1	54.0333	b0890	Essential	D
1182	EDL933_RS05680	chromosome	protein_coding	protein_coding	23	17.4	23.5	Underrepresented	outer membrane lipoprotein carrier protein LolA	WP_001295343.1	50.9804	b0891	Essential	M
1183	EDL933_RS05685	chromosome	protein_coding	protein_coding	61	57.4	17.9429	Neutral	replication-associated recombination protein A	WP_000067755.1	53.2738	b0892	Not Essential	L
1184	EDL933_RS28785	plasmid	protein_coding	protein_coding	184	33.2	7.81967	Regional	alpha-hemolysin translocation ATP-binding protein HlyB	WP_000987091.1	37.388	---	Not Essential	V
1185	EDL933_RS05695	chromosome	protein_coding	protein_coding	105	61	24.5781	Neutral	dimethylsulfoxide reductase subunit A	WP_000850325.1	52.6789	b0894	Not Essential	C
1186	EDL933_RS05700	chromosome	protein_coding	protein_coding	27	63	31.0588	Neutral	dimethylsulfoxide reductase, chain B	WP_000213047.1	51.6181	b0895	Not Essential	C
1187	EDL933_RS05705	chromosome	protein_coding	protein_coding	31	71	34.6364	Neutral	dimethyl sulfoxide reductase	WP_000534648.1	55.3241	b0896	Not Essential	C
1188	EDL933_RS05710	chromosome	protein_coding	protein_coding	34	55.9	12.3158	Neutral	hydrolase	WP_000165876.1	46.0925	b0897	Not Essential	---
1189	EDL933_RS05715	chromosome	protein_coding	protein_coding	54	77.8	18.5	Neutral	MFS transporter	WP_000109295.1	52.3934	b0898	Not Essential	GEPR
1190	EDL933_RS05720	chromosome	protein_coding	protein_coding	88	63.6	16.8929	Neutral	amino acid permease	WP_000918514.1	47.7289	b0899	Not Essential	---
1191	EDL933_RS32075	chromosome	pseudogene	pseudogene	7	71.4	7	Neutral	transcriptional regulator	---	47.7477	---	Not Essential	---
1192	EDL933_RS05725	chromosome	protein_coding	protein_coding	29	62.1	7.83333	Neutral	pyruvate formate lyase-activating protein	WP_000111043.1	49.5277	b0902	Not Essential	O
1193	EDL933_RS05730	chromosome	pseudogene	pseudogene	136	68.4	24.9355	Neutral	formate acetyltransferase	---	50.4916	---	Not Essential	C/P
1194	EDL933_RS05740	chromosome	protein_coding	protein_coding	74	71.6	12.9057	Neutral	30S ribosomal protein S12 methylthiotransferase accessory protein YcaO	WP_001301741.1	50.8234	b0905	Not Essential	J
1195	EDL933_RS05745	chromosome	protein_coding	protein_coding	32	81.2	19.3846	Neutral	DUF421 domain-containing protein	WP_000642854.1	47.4747	b0906	Not Essential	---
1196	EDL933_RS05750	chromosome	protein_coding	protein_coding	45	64.4	12.5862	Neutral	3-phosphoserine/phosphohydroxythreonine aminotransferase	WP_000057165.1	50.3214	b0907	Not Essential	HE
1197	EDL933_RS05755	chromosome	protein_coding	protein_coding	66	69.7	18.3478	Neutral	3-phosphoshikimate 1-carboxyvinyltransferase	WP_000445231.1	50.3115	b0908	Not Essential	E
1198	EDL933_RS05760	chromosome	protein_coding	protein_coding	35	62.9	20.6818	Neutral	metalloprotease	WP_000799175.1	50.1961	b0909	Not Essential	O
1199	EDL933_RS05765	chromosome	protein_coding	protein_coding	23	13	2.66667	Underrepresented	cytidylate kinase	WP_000125016.1	53.655	b0910	Not Essential	F
1200	EDL933_RS05770	chromosome	protein_coding	protein_coding	56	7.1	9.25	Underrepresented	30S ribosomal protein S1	WP_000140327.1	51.1947	b0911	Essential	J
1201	EDL933_RS05775	chromosome	protein_coding	protein_coding	15	40	4.83333	Neutral	integration host factor subunit beta	WP_000167336.1	49.1228	b0912	Not Essential	L
1202	EDL933_RS05780	chromosome	protein_coding	protein_coding	105	61	26.4219	Neutral	ComEC family protein	WP_000705685.1	49.6689	b0913	Not Essential	R
1203	EDL933_RS05785	chromosome	protein_coding	protein_coding	67	16.4	5.63636	Underrepresented	lipid A export ATP-binding/permease MsbA	WP_000551270.1	50.829	b0914	Essential	V
1204	EDL933_RS05790	chromosome	protein_coding	protein_coding	32	25	9.875	Underrepresented	tetraacyldisaccharide 4'-kinase	WP_000570541.1	55.2178	b0915	Essential	M
1205	EDL933_RS05795	chromosome	protein_coding	protein_coding	51	62.7	13.25	Neutral	winged helix-turn-helix domain-containing protein	WP_000056545.1	52.3114	b0916	Not Essential	R
1206	EDL933_RS05800	chromosome	protein_coding	protein_coding	4	0	0	Underrepresented	protein YcaR	WP_000350058.1	48.0874	b0917	Not Essential	S
1207	EDL933_RS05805	chromosome	protein_coding	protein_coding	25	8	8.5	Underrepresented	3-deoxy-manno-octulosonate cytidylyltransferase	WP_000011613.1	53.6814	b0918	Essential	M
1208	EDL933_RS05810	chromosome	protein_coding	protein_coding	34	61.8	21.7143	Neutral	protein kinase-like domain protein	WP_000436922.1	52.2371	b0919	Not Essential	---
1209	EDL933_RS05815	chromosome	protein_coding	protein_coding	34	61.8	12.0476	Neutral	envelope biogenesis factor ElyC	WP_000899600.1	51.9231	b0920	Not Essential	---
1210	EDL933_RS05820	chromosome	protein_coding	protein_coding	29	72.4	25.7143	Neutral	tRNA uridine 5-oxyacetic acid(34) methyltransferase CmoM	WP_001301572.1	51.6539	b0921	Not Essential	QR
1211	EDL933_RS05825	chromosome	protein_coding	protein_coding	44	18.2	6.625	Underrepresented	chromosome partition protein MukF	WP_001288845.1	52.5321	b0922	Essential	D
1212	EDL933_RS05830	chromosome	protein_coding	protein_coding	23	4.3	11	Underrepresented	condensin subunit E	WP_001302273.1	51.4894	b0923	Essential	D
1213	EDL933_RS05835	chromosome	protein_coding	protein_coding	119	11.8	6.78571	Underrepresented	chromosome partition protein MukB	WP_000572668.1	55.8171	b0924	Essential	D
1214	EDL933_RS05840	chromosome	protein_coding	protein_coding	81	70.4	18.2105	Neutral	L,D-transpeptidase	WP_000925977.1	53.0844	b0925	Not Essential	M
1215	EDL933_RS29790	chromosome	pseudogene	pseudogene	11	72.7	12.375	Neutral	hypothetical protein	---	49.2823	---	Not Essential	---
1216	EDL933_RS05845	chromosome	protein_coding	protein_coding	33	63.6	15.5714	Neutral	DUF882 domain-containing protein	WP_001295932.1	49.9089	b0926	Not Essential	---
1217	EDL933_RS05850	chromosome	protein_coding	protein_coding	19	73.7	18.2143	Neutral	MBL fold metallo-hydrolase	WP_001109453.1	52.0062	b0927	Not Essential	---
1218	EDL933_RS05855	chromosome	protein_coding	protein_coding	43	58.1	18.92	Neutral	aspartate/tyrosine/aromatic aminotransferase	WP_000462673.1	52.3929	b0928	Not Essential	E
1219	EDL933_RS05865	chromosome	protein_coding	protein_coding	66	68.2	28.3556	Neutral	phosphoporin PhoE	WP_000977914.1	47.6584	b0929	Not Essential	M
1220	EDL933_RS32955	plasmid	protein_coding	protein_coding	15	40	19	Regional	hypothetical protein	WP_010891288.1	43.7229	---	Not Essential	---
1221	EDL933_RS05875	chromosome	protein_coding	protein_coding	53	67.9	19	Neutral	nicotinate phosphoribosyltransferase	WP_001301736.1	51.1222	b0931	Not Essential	H
1222	EDL933_RS05880	chromosome	protein_coding	protein_coding	92	62	21.4737	Neutral	aminopeptidase N	WP_000193803.1	53.6165	b0932	Not Essential	E
1223	EDL933_RS05885	chromosome	protein_coding	protein_coding	23	69.6	11.8125	Neutral	aliphatic sulfonate ABC transporter ATP-binding protein	WP_001090506.1	55.3385	b0933	Not Essential	P
1224	EDL933_RS05890	chromosome	protein_coding	protein_coding	25	92	15.8261	Neutral	sulfonate ABC transporter	WP_000235211.1	55.1768	b0934	Not Essential	P
1225	EDL933_RS05895	chromosome	protein_coding	protein_coding	33	48.5	16.75	Neutral	alkanesulfonate monooxygenase	WP_000055981.1	57.5044	b0935	Not Essential	HR
1226	EDL933_RS05900	chromosome	protein_coding	protein_coding	45	71.1	22.8125	Neutral	aliphatic sulfonate ABC transporter substrate-binding protein	WP_001244347.1	52.5	b0936	Not Essential	P
1227	EDL933_RS05905	chromosome	protein_coding	protein_coding	23	43.5	19.6	Neutral	NADPH-dependent FMN reductase	WP_001263919.1	53.8194	b0937	Not Essential	C
1228	EDL933_RS32080	chromosome	pseudogene	pseudogene	4	25	6	Underrepresented	transposase	---	41.9048	---	Not Essential	---
1229	EDL933_RS28875	plasmid	protein_coding	protein_coding	54	59.3	8.71875	Regional	protein SopB	WP_000817031.1	45.9877	---	Not Essential	D
1230	EDL933_RS00095	chromosome	protein_coding	protein_coding	43	32.6	9.35714	Regional	hypothetical protein	WP_001302845.1	36.9318	---	Not Essential	---
1231	EDL933_RS05920	chromosome	pseudogene	pseudogene	148	70.3	20.5865	Neutral	outer membrane usher protein	---	47.6154	b0940	Not Essential	---
1232	EDL933_RS05925	chromosome	protein_coding	protein_coding	59	66.1	18.8974	Neutral	fimbrial protein	WP_001165677.1	49.0316	b0941	Not Essential	---
1233	EDL933_RS29800	chromosome	protein_coding	protein_coding	9	33.3	5.66667	Neutral	hypothetical protein	WP_001451254.1	42.1569	---	Not Essential	---
1234	EDL933_RS05930	chromosome	protein_coding	protein_coding	27	59.3	24.25	Neutral	fimbrial protein	WP_077626202.1	47.7273	b0942	Not Essential	---
1235	EDL933_RS05935	chromosome	protein_coding	protein_coding	26	46.2	30.9167	Neutral	type 1 fimbrial protein	WP_000919493.1	47.4806	b0943	Not Essential	---
1236	EDL933_RS05940	chromosome	pseudogene	pseudogene	34	67.6	27.3913	Neutral	pili assembly chaperone	---	51.6901	b0944	Not Essential	---
1237	EDL933_RS05945	chromosome	protein_coding	protein_coding	59	35.6	9.28571	Neutral	dihydroorotate dehydrogenase (quinone)	WP_001295352.1	46.3897	b0945	Not Essential	---
1238	EDL933_RS05950	chromosome	protein_coding	protein_coding	21	71.4	17	Neutral	cell division protein ZapC	WP_001301917.1	49.1713	b0946	Not Essential	---
1239	EDL933_RS05955	chromosome	protein_coding	protein_coding	42	78.6	21.2121	Neutral	hypothetical protein	WP_000224291.1	50.1802	b0947	Not Essential	R
1240	EDL933_RS05960	chromosome	protein_coding	protein_coding	71	63.4	16.9111	Neutral	ribosomal RNA large subunit methyltransferase K/L	WP_001086511.1	54.2437	b0948	Not Essential	J
1241	EDL933_RS05965	chromosome	protein_coding	protein_coding	64	50	10.1875	Neutral	ABC transporter ATP-binding protein	WP_000053083.1	53.0922	b0949	Not Essential	R
1242	EDL933_RS05970	chromosome	protein_coding	protein_coding	47	55.3	23.7308	Neutral	paraquat-inducible protein A	WP_000333170.1	52.1531	b0950	Not Essential	S
1243	EDL933_RS05975	chromosome	protein_coding	protein_coding	58	48.3	16.0357	Neutral	paraquat-inducible protein B	WP_000445550.1	50.3352	b0951	Not Essential	S
1244	EDL933_RS05980	chromosome	protein_coding	protein_coding	25	60	12.8	Neutral	hypothetical protein	WP_000759107.1	52.6596	b0952	Not Essential	S
1245	EDL933_RS05985	chromosome	protein_coding	protein_coding	4	75	17.6667	Neutral	ribosome modulation factor	WP_000828648.1	54.1667	b0953	Not Essential	J
1246	EDL933_RS05990	chromosome	protein_coding	protein_coding	22	13.6	2.33333	Underrepresented	beta-hydroxydecanoyl-ACP dehydratase	WP_000227927.1	53.1792	b0954	Essential	I
1247	EDL933_RS05995	chromosome	protein_coding	protein_coding	65	64.6	10.881	Neutral	ATP-dependent protease	WP_000156526.1	51.9591	b0955	Not Essential	O
1248	EDL933_RS06000	chromosome	protein_coding	protein_coding	15	53.3	15.625	Neutral	macrodomain Ter protein	WP_000877161.1	46.3576	b0956	Not Essential	L
1249	EDL933_RS06005	chromosome	protein_coding	protein_coding	42	50	14.9048	Neutral	outer membrane protein A	WP_000750416.1	53.6023	b0957	Not Essential	M
1250	EDL933_RS06010	chromosome	protein_coding	protein_coding	11	36.4	3.75	Neutral	hypothetical protein	WP_001326464.1	36.9863	---	Not Essential	---
1251	EDL933_RS06015	chromosome	protein_coding	protein_coding	26	50	33.8462	Neutral	cell division inhibitor SulA	WP_000288710.1	48.2353	b0958	Not Essential	D
1252	EDL933_RS06020	chromosome	protein_coding	protein_coding	29	65.5	18.3684	Neutral	Crp/Fnr family transcriptional regulator	WP_000839159.1	47.9365	b0959	Not Essential	K
1253	EDL933_RS06025	chromosome	protein_coding	protein_coding	94	70.2	30.4242	Neutral	TIGR01666 family membrane protein	WP_001372774.1	52.182	b0960	Not Essential	---
1254	EDL933_RS06030	chromosome	protein_coding	protein_coding	20	50	27.5	Neutral	YccF domain-containing protein	WP_001261230.1	48.5459	b0961	Not Essential	---
1255	EDL933_RS06035	chromosome	protein_coding	protein_coding	68	58.8	16.875	Neutral	DNA helicase IV	WP_001301436.1	52.7981	b0962	Not Essential	L
1256	EDL933_RS06040	chromosome	protein_coding	protein_coding	17	52.9	45.4444	Neutral	methylglyoxal synthase	WP_000424181.1	52.7233	b0963	Not Essential	G
1257	EDL933_RS06045	chromosome	protein_coding	protein_coding	24	58.3	14.9286	Neutral	DUF2057 domain-containing protein	WP_000847791.1	50.5279	b0964	Not Essential	S
1258	EDL933_RS06055	chromosome	protein_coding	protein_coding	15	66.7	5.3	Neutral	CoA-binding protein	WP_000665217.1	55.5556	b0965	Not Essential	R
1259	EDL933_RS06060	chromosome	protein_coding	protein_coding	15	46.7	34.4286	Neutral	heat-shock protein HspQ	WP_001295356.1	55.9748	b0966	Not Essential	O
1260	EDL933_RS06065	chromosome	protein_coding	protein_coding	54	61.1	19.8788	Neutral	ribosomal RNA large subunit methyltransferase I	WP_000116288.1	51.9731	b0967	Not Essential	J
1261	EDL933_RS00160	chromosome	protein_coding	protein_coding	35	60	18.619	Regional	non-specific ribonucleoside hydrolase RihC	WP_001239143.1	55.6284	b0030	Not Essential	F
1262	EDL933_RS06075	chromosome	protein_coding	protein_coding	17	17.6	6.33333	Underrepresented	sulfurtransferase TusE	WP_000904442.1	46.6667	b0969	Not Essential	P
1263	EDL933_RS06080	chromosome	protein_coding	protein_coding	38	55.3	28.1429	Neutral	transmembrane protein	WP_000375128.1	50.303	b0970	Not Essential	R
1264	EDL933_RS06085	chromosome	protein_coding	protein_coding	57	80.7	20.4565	Neutral	integrase	WP_001299351.1	44.5098	---	Not Essential	X
1265	EDL933_RS06090	chromosome	protein_coding	protein_coding	11	81.8	13.3333	Neutral	DUF4224 domain-containing protein	WP_000273151.1	43.6214	---	Not Essential	---
1266	EDL933_RS06095	chromosome	protein_coding	protein_coding	80	71.3	13.7544	Neutral	exonuclease	WP_000034474.1	49.1909	---	Not Essential	X
1267	EDL933_RS06100	chromosome	protein_coding	protein_coding	14	57.1	7.25	Neutral	DUF1482 domain-containing protein	WP_001098307.1	40.625	---	Not Essential	X
1268	EDL933_RS32085	chromosome	protein_coding	protein_coding	9	44.4	24	Neutral	cell division inhibition protein DicB	WP_000413705.1	40.7407	---	Not Essential	X
1269	EDL933_RS06110	chromosome	protein_coding	protein_coding	17	29.4	7.8	Underrepresented	hypothetical protein	WP_001303875.1	50.3268	---	Not Essential	---
1270	EDL933_RS24870	chromosome	protein_coding	protein_coding	42	47.6	16.3	Regional	phosphate ABC transporter permease	WP_000741620.1	55	b3727	Not Essential	P
1271	EDL933_RS24920	chromosome	protein_coding	protein_coding	15	13.3	7	Regional	ATP synthase epsilon chain	WP_001251961.1	55	b3731	Not Essential	C
1272	EDL933_RS32090	chromosome	protein_coding	protein_coding	6	66.7	7	Neutral	hypothetical protein	WP_000344963.1	45.7364	b1572	Not Essential	X
1273	EDL933_RS06125	chromosome	protein_coding	protein_coding	7	100	23.8571	Neutral	DUF1391 domain-containing protein	WP_000379575.1	48.0769	b1571	Not Essential	X
1274	EDL933_RS32095	chromosome	pseudogene	pseudogene	5	80	10.75	Neutral	hypothetical protein	---	43.3333	---	Not Essential	---
1275	EDL933_RS29810	chromosome	protein_coding	protein_coding	10	50	10.6	Neutral	hypothetical protein	WP_071525099.1	44.7489	---	Not Essential	---
1276	EDL933_RS06130	chromosome	protein_coding	protein_coding	21	85.7	24.8333	Neutral	type II toxin-antitoxin system RelE/ParE family toxin	WP_001303876.1	45.8333	---	Not Essential	---
1277	EDL933_RS06135	chromosome	protein_coding	protein_coding	11	72.7	20.5	Neutral	hypothetical protein	WP_000536233.1	43.2292	---	Not Essential	X
1278	EDL933_RS24970	chromosome	protein_coding	protein_coding	70	38.6	13.7407	Regional	tRNA uridine-5-carboxymethylaminomethyl(34) synthesis enzyme MnmG	WP_000499793.1	54.4444	b3741	Not Essential	J
1279	EDL933_RS25075	chromosome	protein_coding	protein_coding	44	65.9	13.2069	Regional	transcriptional regulator	WP_000379246.1	48.4524	b4480	Not Essential	---
1280	EDL933_RS25300	chromosome	protein_coding	protein_coding	120	49.2	13.4407	Regional	adenylate cyclase	WP_000281680.1	52.022	b3806	Not Essential	F
1281	EDL933_RS25370	chromosome	protein_coding	protein_coding	15	60	9.77778	Regional	hypothetical protein	WP_001301726.1	43.9394	---	Not Essential	---
1282	EDL933_RS06160	chromosome	protein_coding	protein_coding	30	60	10.6111	Neutral	hypothetical protein	WP_001205823.1	53.3883	---	Not Essential	X
1283	EDL933_RS06165	chromosome	protein_coding	protein_coding	22	54.5	9.16667	Neutral	replication protein	WP_000788751.1	51.9411	---	Not Essential	X
1284	EDL933_RS06170	chromosome	protein_coding	protein_coding	25	44	4.90909	Neutral	DUF1627 domain-containing protein	WP_000450992.1	53.048	---	Not Essential	---
1285	EDL933_RS31570	chromosome	protein_coding	protein_coding	24	25	34	Regional	hypothetical protein	WP_001302955.1	35.1254	---	Not Essential	---
1286	EDL933_RS25575	chromosome	protein_coding	protein_coding	30	36.7	7.72727	Regional	protein disulfide oxidoreductase DsbA	WP_000725337.1	47.8469	b3860	Not Essential	O
1287	EDL933_RS06185	chromosome	protein_coding	protein_coding	11	72.7	22.125	Neutral	Hok/Gef family protein	WP_001013642.1	52.1127	---	Not Essential	X
1288	EDL933_RS32105	chromosome	protein_coding	protein_coding	11	54.5	8.16667	Neutral	hypothetical protein	WP_001341388.1	54.1219	---	Not Essential	---
1289	EDL933_RS06195	chromosome	protein_coding	protein_coding	37	70.3	14.1154	Neutral	DUF968 domain-containing protein	WP_001265172.1	53.0476	---	Not Essential	X
1290	EDL933_RS06200	chromosome	protein_coding	protein_coding	15	73.3	9.54545	Neutral	endodeoxyribonuclease	WP_001217436.1	53.4946	---	Not Essential	X
1291	EDL933_RS25685	chromosome	protein_coding	protein_coding	50	56	21.8929	Regional	aldose 1-epimerase	WP_001167549.1	48.1728	b3879	Not Essential	G
1292	EDL933_RS25740	chromosome	protein_coding	protein_coding	57	35.1	13.1	Regional	hypothetical protein	WP_001304016.1	40.9836	---	Not Essential	---
1293	EDL933_RS06215	chromosome	pseudogene	pseudogene	9	77.8	13.2857	Neutral	TrmB family transcriptional regulator	---	52.2843	---	Not Essential	X
1294	EDL933_RS06220	chromosome	protein_coding	protein_coding	41	65.9	18.7778	Neutral	transcriptional regulator	WP_001302296.1	42.0068	---	Not Essential	X
1295	EDL933_RS06225	chromosome	RNA	tRNA	1	100	9	Neutral	tRNA-Arg	---	62.3377	---	Not Essential	---
1296	EDL933_RS06230	chromosome	RNA	tRNA	3	100	15.6667	Neutral	tRNA-Arg	---	53.2468	---	Not Essential	---
1297	EDL933_RS32110	chromosome	pseudogene	pseudogene	6	50	25	Neutral	hypothetical protein	---	48.1481	---	Not Essential	---
1298	EDL933_RS06240	chromosome	protein_coding	protein_coding	76	80.3	17.3934	Neutral	9-O-acetyl-N-acetylneuraminic acid deacetylase	WP_000874392.1	55.4835	---	Not Essential	X
1299	EDL933_RS29185	chromosome	pseudogene	pseudogene	43	86	26.4054	Neutral	transposase	---	53.5312	---	Not Essential	---
1300	EDL933_RS29830	chromosome	pseudogene	pseudogene	6	50	9.33333	Neutral	DUF3950 domain-containing protein	---	33.3333	---	Not Essential	---
1301	EDL933_RS06260	chromosome	protein_coding	protein_coding	13	69.2	32.3333	Neutral	PerC family transcriptional regulator	WP_001303878.1	49.2063	---	Not Essential	---
1302	EDL933_RS29835	chromosome	protein_coding	protein_coding	15	20	6.33333	Underrepresented	hypothetical protein	WP_001096930.1	34.7518	---	Not Essential	---
1303	EDL933_RS06265	chromosome	protein_coding	protein_coding	20	70	16.6429	Neutral	lysis protein	WP_001082637.1	54.4872	---	Not Essential	X
1304	EDL933_RS06270	chromosome	protein_coding	protein_coding	3	66.7	12.5	Neutral	hypothetical protein	WP_000675931.1	50.8772	---	Not Essential	X
1305	EDL933_RS06275	chromosome	protein_coding	protein_coding	17	76.5	8.30769	Neutral	lysozyme	WP_001003118.1	54.3071	---	Not Essential	X
1306	EDL933_RS32115	chromosome	protein_coding	protein_coding	16	75	15.75	Neutral	hypothetical protein	WP_001303879.1	35.8974	---	Not Essential	---
1307	EDL933_RS06280	chromosome	protein_coding	protein_coding	13	53.8	17.4286	Neutral	hypothetical protein	WP_001360224.1	40.5063	---	Not Essential	X
1308	EDL933_RS06285	chromosome	protein_coding	protein_coding	16	68.8	6.54545	Neutral	hypothetical protein	WP_001303880.1	42.3188	---	Not Essential	---
1309	EDL933_RS06290	chromosome	protein_coding	protein_coding	9	88.9	16.875	Neutral	holin	WP_000411791.1	52.657	---	Not Essential	X
1310	EDL933_RS06295	chromosome	protein_coding	protein_coding	6	66.7	3.75	Neutral	hypothetical protein	WP_000075205.1	48.1481	---	Not Essential	X
1311	EDL933_RS06305	chromosome	protein_coding	protein_coding	14	78.6	19.0909	Neutral	hypothetical protein	WP_000235421.1	49.2754	---	Not Essential	X
1312	EDL933_RS06310	chromosome	protein_coding	protein_coding	11	90.9	10.8	Neutral	IS66 family insertion sequence hypothetical protein	WP_001171554.1	51.9685	---	Not Essential	---
1313	EDL933_RS06315	chromosome	protein_coding	protein_coding	9	88.9	10.625	Neutral	IS66 family insertion sequence hypothetical protein	WP_000612591.1	58.6207	---	Not Essential	---
1314	EDL933_RS06320	chromosome	protein_coding	protein_coding	44	81.8	22.7778	Neutral	IS66 family transposase ISEc8	WP_000998048.1	58.4795	---	Not Essential	---
1315	EDL933_RS29840	chromosome	protein_coding	protein_coding	19	84.2	14.5625	Neutral	DNA packaging protein	WP_046416132.1	45	---	Not Essential	---
1316	EDL933_RS06325	chromosome	protein_coding	protein_coding	56	75	20.119	Neutral	terminase	WP_001302857.1	52.929	---	Not Essential	---
1317	EDL933_RS06330	chromosome	protein_coding	protein_coding	9	55.6	7.6	Neutral	head-tail joining protein	WP_000259002.1	56.0386	---	Not Essential	---
1318	EDL933_RS06335	chromosome	protein_coding	protein_coding	48	72.9	21.5143	Neutral	phage portal protein	WP_000831796.1	56.7483	---	Not Essential	---
1319	EDL933_RS06340	chromosome	protein_coding	protein_coding	28	60.7	17.5294	Neutral	scaffold protein	WP_001254002.1	60.4914	---	Not Essential	---
1320	EDL933_RS06345	chromosome	protein_coding	protein_coding	12	66.7	19.625	Neutral	head decoration protein	WP_000256723.1	56.3218	---	Not Essential	---
1321	EDL933_RS06350	chromosome	protein_coding	protein_coding	11	63.6	9.71429	Neutral	minor capsid protein E	WP_001301534.1	52.4345	---	Not Essential	---
1322	EDL933_RS06355	chromosome	protein_coding	protein_coding	29	72.4	19.8095	Neutral	tail fiber protein	WP_029208397.1	55.0607	---	Not Essential	---
1323	EDL933_RS06360	chromosome	protein_coding	protein_coding	10	90	14.8889	Neutral	phage minor tail protein G	WP_000479117.1	53.2407	---	Not Essential	---
1324	EDL933_RS06365	chromosome	protein_coding	protein_coding	12	66.7	21	Neutral	phage tail assembly protein T	WP_000533402.1	56.2802	---	Not Essential	---
1325	EDL933_RS06370	chromosome	pseudogene	pseudogene	57	75.4	11.6512	Neutral	phage tail tape measure protein	---	58.9763	---	Not Essential	---
1326	EDL933_RS06375	chromosome	protein_coding	protein_coding	7	57.1	7.75	Neutral	tail protein	WP_000847304.1	57.5758	---	Not Essential	X
1327	EDL933_RS06380	chromosome	protein_coding	protein_coding	20	80	12.625	Neutral	phage minor tail protein L	WP_001151078.1	57.6538	---	Not Essential	X
1328	EDL933_RS06385	chromosome	protein_coding	protein_coding	18	88.9	23.9375	Neutral	phage tail protein	WP_000194760.1	57.3925	---	Not Essential	---
1329	EDL933_RS06390	chromosome	protein_coding	protein_coding	15	60	21.2222	Neutral	tail assembly protein	WP_001418600.1	59.9119	---	Not Essential	X
1330	EDL933_RS06395	chromosome	protein_coding	protein_coding	9	88.9	13.125	Neutral	hypothetical protein	WP_001303882.1	47.8261	---	Not Essential	---
1331	EDL933_RS06400	chromosome	protein_coding	protein_coding	11	54.5	6.16667	Neutral	superoxide dismutase	WP_000649830.1	53.0303	---	Not Essential	X
1332	EDL933_RS06405	chromosome	protein_coding	protein_coding	102	67.6	22.5942	Neutral	host specificity protein J	WP_000515108.1	57.6569	---	Not Essential	---
1333	EDL933_RS06410	chromosome	protein_coding	protein_coding	22	54.5	14.0833	Neutral	outer membrane protein	WP_001230444.1	55.3333	---	Not Essential	---
1334	EDL933_RS06415	chromosome	protein_coding	protein_coding	18	77.8	13	Neutral	tail fiber protein	WP_000268862.1	60.0457	---	Not Essential	X
1335	EDL933_RS06420	chromosome	protein_coding	protein_coding	13	92.3	14.3333	Neutral	phage tail protein	WP_001023352.1	48.8889	---	Not Essential	X
1336	EDL933_RS06425	chromosome	protein_coding	protein_coding	28	75	15.7619	Neutral	molecular chaperone Tir	WP_071525018.1	52.6119	---	Not Essential	X
1337	EDL933_RS06435	chromosome	protein_coding	protein_coding	6	83.3	8.6	Neutral	hypothetical protein	WP_001303884.1	49.7268	---	Not Essential	X
1338	EDL933_RS06445	chromosome	protein_coding	protein_coding	42	61.9	18.6154	Neutral	hydrogenase	WP_001301613.1	55.0492	b0972	Not Essential	C
1339	EDL933_RS06450	chromosome	protein_coding	protein_coding	50	66	19.8788	Neutral	hydrogenase 2 large subunit	WP_000107391.1	56.5775	b0973	Not Essential	C
1340	EDL933_RS06455	chromosome	protein_coding	protein_coding	35	77.1	25.7407	Neutral	Ni/Fe-hydrogenase B-type cytochrome subunit	WP_001186424.1	51.8362	b0974	Not Essential	C
1341	EDL933_RS06460	chromosome	protein_coding	protein_coding	16	62.5	35.2	Neutral	hydrogenase 1 maturation protease	WP_000003653.1	58.5034	b0975	Not Essential	C
1342	EDL933_RS06465	chromosome	protein_coding	protein_coding	13	46.2	13.8333	Neutral	hydrogenase-1 operon protein HyaE	WP_000063969.1	55.8897	b0976	Not Essential	---
1343	EDL933_RS06470	chromosome	protein_coding	protein_coding	31	58.1	49.6667	Neutral	hydrogenase expression/formation protein	WP_000004940.1	54.7786	b0977	Not Essential	---
1344	EDL933_RS06475	chromosome	protein_coding	protein_coding	64	62.5	16.65	Neutral	cytochrome bd-II ubiquinol oxidase subunit I	WP_000263572.1	54.11	b0978	Not Essential	C
1345	EDL933_RS06480	chromosome	protein_coding	protein_coding	35	57.1	24.4	Neutral	cytochrome bd oxidase subunit II	WP_000460778.1	53.2102	b0979	Not Essential	C
1346	EDL933_RS06485	chromosome	protein_coding	protein_coding	4	50	8.5	Neutral	cytochrome bd-II oxidase subunit CbdX	WP_000270305.1	45.1613	b4592	Not Essential	---
1347	EDL933_RS06490	chromosome	protein_coding	protein_coding	47	51.1	19.5	Neutral	phytase AppA	WP_001301957.1	53.8697	b0980	Not Essential	---
1348	EDL933_RS06495	chromosome	protein_coding	protein_coding	100	71	23.4648	Neutral	tyrosine-protein kinase etk	WP_000208668.1	50.7107	b0981	Not Essential	D
1349	EDL933_RS06500	chromosome	protein_coding	protein_coding	16	37.5	33.6667	Neutral	protein-tyrosine-phosphatase	WP_000057871.1	52.349	b0982	Not Essential	T
1350	EDL933_RS06505	chromosome	protein_coding	protein_coding	47	57.4	22.7778	Neutral	O-antigen capsule outer membrane auxillary protein export channel	WP_001295357.1	50.8772	b0983	Not Essential	M
1351	EDL933_RS06510	chromosome	protein_coding	protein_coding	105	69.5	21.0685	Neutral	YjbH domain-containing protein	WP_000742329.1	52.0744	b0984	Not Essential	---
1352	EDL933_RS06515	chromosome	protein_coding	protein_coding	37	70.3	18.0385	Neutral	hypothetical protein	WP_001038071.1	52.075	b0985	Not Essential	---
1353	EDL933_RS06520	chromosome	protein_coding	protein_coding	36	47.2	19.2353	Neutral	YjbF family lipoprotein	WP_001301846.1	48.2171	b0986	Not Essential	---
1354	EDL933_RS00230	chromosome	protein_coding	protein_coding	28	64.3	10.2222	Regional	protein FixA	WP_000692204.1	52.1401	b0041	Not Essential	C
1355	EDL933_RS06530	chromosome	protein_coding	protein_coding	10	30	11	Underrepresented	cold-shock protein CspH	WP_000087763.1	47.4178	b0989	Not Essential	K
1356	EDL933_RS06535	chromosome	protein_coding	protein_coding	11	45.5	26.4	Neutral	cold-shock protein CspG	WP_000066490.1	43.662	b0990	Not Essential	K
1357	EDL933_RS29845	chromosome	protein_coding	protein_coding	7	42.9	8	Neutral	cold-shock protein	WP_071524879.1	45.5026	---	Not Essential	---
1358	EDL933_RS06540	chromosome	protein_coding	protein_coding	19	52.6	7.9	Neutral	cold-shock protein	WP_001303885.1	39.8268	b0991	Not Essential	---
1359	EDL933_RS29850	chromosome	protein_coding	protein_coding	4	50	19	Neutral	addiction module toxin, GnsA/GnsB family	WP_050554528.1	42.2222	---	Not Essential	---
1360	EDL933_RS06545	chromosome	protein_coding	protein_coding	62	69.4	14.5581	Neutral	4Fe-4S binding protein	WP_000818441.1	48.7896	b0992	Not Essential	---
1361	EDL933_RS06550	chromosome	protein_coding	protein_coding	95	64.2	13.6393	Neutral	hybrid sensor histidine kinase/response regulator	WP_001054754.1	54.3898	b0993	Not Essential	---
1362	EDL933_RS06555	chromosome	protein_coding	protein_coding	42	57.1	17.7917	Neutral	TMAO reductase system periplasmic protein TorT	WP_001264927.1	53.3528	b0994	Not Essential	G
1363	EDL933_RS06560	chromosome	protein_coding	protein_coding	32	40.6	11.7692	Neutral	two-component system response regulator TorR	WP_001120119.1	53.1025	b0995	Not Essential	TK
1364	EDL933_RS06565	chromosome	protein_coding	protein_coding	47	53.2	24.28	Neutral	pentaheme c-type cytochrome TorC	WP_001230236.1	51.3214	b0996	Not Essential	C
1365	EDL933_RS06570	chromosome	protein_coding	protein_coding	92	66.3	18.5246	Neutral	trimethylamine-N-oxide reductase TorA	WP_001063176.1	55.2022	b0997	Not Essential	C
1366	EDL933_RS06575	chromosome	protein_coding	protein_coding	16	75	16.5	Neutral	molecular chaperone TorD	WP_000209883.1	52.5	b0998	Not Essential	O
1367	EDL933_RS06580	chromosome	protein_coding	protein_coding	10	70	15.8571	Neutral	chaperone modulatory protein CbpM	WP_000024560.1	54.5752	b0999	Not Essential	---
1368	EDL933_RS06585	chromosome	protein_coding	protein_coding	30	46.7	13.2857	Neutral	curved DNA-binding protein	WP_000420639.1	53.203	b1000	Not Essential	K
1369	EDL933_RS06590	chromosome	pseudogene	pseudogene	113	8.8	7.4	Underrepresented	hypothetical protein	---	33.9428	b1001	Not Essential	---
1370	EDL933_RS06595	chromosome	protein_coding	protein_coding	54	74.1	18.6	Neutral	bifunctional glucose-1-phosphatase/inositol phosphatase	WP_001044286.1	51.9324	b1002	Not Essential	---
1371	EDL933_RS06600	chromosome	protein_coding	protein_coding	8	50	9.25	Neutral	hypothetical protein	WP_001143120.1	47.807	b1003	Not Essential	---
1372	EDL933_RS06605	chromosome	protein_coding	protein_coding	26	53.8	14.2857	Neutral	NAD(P)H:quinone oxidoreductase	WP_000607020.1	54.0587	b1004	Not Essential	C
1373	EDL933_RS06610	chromosome	protein_coding	protein_coding	63	63.5	16.25	Neutral	integrase	WP_000013654.1	46.987	---	Not Essential	LX
1374	EDL933_RS06615	chromosome	protein_coding	protein_coding	17	94.1	21.375	Neutral	DNA-binding protein	WP_001208773.1	44.5614	---	Not Essential	---
1375	EDL933_RS06620	chromosome	protein_coding	protein_coding	19	52.6	23.7	Neutral	hypothetical protein	WP_000425217.1	43.2692	---	Not Essential	---
1376	EDL933_RS32120	chromosome	protein_coding	protein_coding	17	76.5	11.5385	Neutral	ASCH domain-containing protein	WP_010917774.1	46.6667	---	Not Essential	---
1377	EDL933_RS06630	chromosome	protein_coding	protein_coding	34	67.6	21.6522	Neutral	DUF551 domain-containing protein	WP_000206752.1	47.5962	---	Not Essential	---
1378	EDL933_RS06635	chromosome	protein_coding	protein_coding	15	60	28.3333	Neutral	hypothetical protein	WP_000212746.1	49.6528	---	Not Essential	---
1379	EDL933_RS06640	chromosome	protein_coding	protein_coding	17	52.9	16.3333	Neutral	hypothetical protein	WP_001142590.1	38.3562	---	Not Essential	---
1380	EDL933_RS06645	chromosome	protein_coding	protein_coding	12	66.7	17.625	Neutral	hypothetical protein	WP_010917775.1	48.6111	---	Not Essential	---
1381	EDL933_RS06650	chromosome	protein_coding	protein_coding	6	66.7	8.75	Neutral	hypothetical protein	WP_001158252.1	48.3092	---	Not Essential	---
1382	EDL933_RS06655	chromosome	protein_coding	protein_coding	36	75	19.7407	Neutral	hypothetical protein	WP_001289936.1	47.5452	---	Not Essential	---
1383	EDL933_RS29855	chromosome	protein_coding	protein_coding	7	100	13	Neutral	conjugal transfer protein TraR	WP_000774248.1	49.0991	---	Not Essential	---
1384	EDL933_RS06660	chromosome	protein_coding	protein_coding	11	72.7	16.375	Neutral	cell division protein ZapA	WP_001444000.1	47.8723	---	Not Essential	---
1385	EDL933_RS06665	chromosome	protein_coding	protein_coding	6	83.3	22.2	Neutral	hypothetical protein	WP_000548547.1	46.3542	---	Not Essential	---
1386	EDL933_RS06670	chromosome	protein_coding	protein_coding	12	83.3	15.3	Neutral	DUF1317 domain-containing protein	WP_001303590.1	46.4481	---	Not Essential	---
1387	EDL933_RS06675	chromosome	protein_coding	protein_coding	24	91.7	25.3182	Neutral	exonuclease	WP_000186740.1	51.9174	---	Not Essential	---
1388	EDL933_RS06680	chromosome	protein_coding	protein_coding	21	85.7	39.5556	Neutral	phage recombination protein Bet	WP_000100847.1	52.2901	---	Not Essential	---
1389	EDL933_RS06685	chromosome	protein_coding	protein_coding	9	88.9	25	Neutral	host-nuclease inhibitor protein Gam	WP_000995439.1	50.1684	---	Not Essential	---
1390	EDL933_RS29865	chromosome	protein_coding	protein_coding	2	0	0	Neutral	hypothetical protein	WP_015983550.1	41.8301	---	Not Essential	---
1391	EDL933_RS32125	chromosome	protein_coding	protein_coding	17	29.4	12.8	Neutral	host cell division inhibitory peptide Kil	WP_001130924.1	42.5926	---	Not Essential	---
1392	EDL933_RS29050	chromosome	protein_coding	protein_coding	20	0	0	Underrepresented	transcriptional regulator	WP_000233319.1	40.4762	---	Not Essential	X
1393	EDL933_RS06705	chromosome	protein_coding	protein_coding	28	14.3	11.5	Underrepresented	hypothetical protein	WP_000167595.1	35.6688	---	Not Essential	---
1394	EDL933_RS06710	chromosome	protein_coding	protein_coding	22	72.7	14.625	Neutral	hypothetical protein	WP_000198444.1	49.2188	---	Not Essential	---
1395	EDL933_RS00605	chromosome	protein_coding	protein_coding	107	36.4	5.89744	Regional	pyruvate dehydrogenase E1 component	WP_000003820.1	53.0781	b0114	Not Essential	C
1396	EDL933_RS06720	chromosome	protein_coding	protein_coding	43	25.6	13	Underrepresented	hypothetical protein	WP_001221211.1	34.8485	---	Not Essential	---
1397	EDL933_RS06725	chromosome	protein_coding	protein_coding	17	94.1	17.375	Neutral	DUF3024 domain-containing protein	WP_000885203.1	44.4444	---	Not Essential	---
1398	EDL933_RS06730	chromosome	protein_coding	protein_coding	32	25	6.75	Underrepresented	phage repressor protein C	WP_000250473.1	45.1977	---	Not Essential	---
1399	EDL933_RS06735	chromosome	protein_coding	protein_coding	10	50	16.6	Neutral	transcriptional regulator	WP_001180318.1	42.1053	---	Not Essential	---
1400	EDL933_RS06740	chromosome	protein_coding	protein_coding	12	50	9	Neutral	hypothetical protein	WP_000438541.1	44.7811	---	Not Essential	---
1401	EDL933_RS06745	chromosome	protein_coding	protein_coding	36	77.8	14.1786	Neutral	Replication protein O	WP_000185454.1	47.4973	---	Not Essential	---
1402	EDL933_RS06750	chromosome	protein_coding	protein_coding	26	80.8	14.381	Neutral	Replication protein P	WP_000788928.1	53.2764	---	Not Essential	---
1403	EDL933_RS06755	chromosome	protein_coding	protein_coding	18	77.8	30.1429	Neutral	protein ren	WP_000145931.1	50.5155	b0542	Not Essential	---
1404	EDL933_RS06760	chromosome	protein_coding	protein_coding	11	81.8	22.3333	Neutral	hypothetical protein	WP_001000127.1	45.5197	---	Not Essential	---
1405	EDL933_RS32130	chromosome	pseudogene	pseudogene	14	71.4	27.9	Neutral	ninB protein	---	49.6487	---	Not Essential	X
1406	EDL933_RS06770	chromosome	protein_coding	protein_coding	12	75	31.6667	Neutral	recombination protein NinB	WP_000814575.1	52.7964	---	Not Essential	---
1407	EDL933_RS06775	chromosome	protein_coding	protein_coding	20	90	33.6111	Neutral	phage N-6-adenine-methyltransferase	WP_000153288.1	50.7576	---	Not Essential	---
1408	EDL933_RS29880	chromosome	protein_coding	protein_coding	3	66.7	15	Neutral	NinE family protein	WP_001254211.1	43.1373	---	Not Essential	---
1409	EDL933_RS06780	chromosome	protein_coding	protein_coding	61	47.5	19.069	Neutral	hypothetical protein	WP_000335902.1	42.6667	---	Not Essential	---
1410	EDL933_RS06785	chromosome	protein_coding	protein_coding	28	71.4	24.45	Neutral	DNA-binding protein	WP_001004020.1	46.6113	---	Not Essential	---
1411	EDL933_RS06790	chromosome	protein_coding	protein_coding	19	63.2	18.1667	Neutral	recombination protein NinG	WP_001107955.1	49.835	---	Not Essential	---
1412	EDL933_RS06795	chromosome	protein_coding	protein_coding	11	63.6	15.8571	Neutral	protein ninH	WP_000144764.1	45.641	---	Not Essential	---
1413	EDL933_RS06800	chromosome	protein_coding	protein_coding	18	83.3	45.6667	Neutral	antitermination protein	WP_001204880.1	50.5747	---	Not Essential	---
1414	EDL933_RS29885	chromosome	protein_coding	protein_coding	26	61.5	6.25	Neutral	hypothetical protein	WP_015967940.1	38.6179	---	Not Essential	---
1415	EDL933_RS06810	chromosome	protein_coding	protein_coding	4	75	11	Neutral	hypothetical protein	WP_001304085.1	55.5556	---	Not Essential	---
1416	EDL933_RS06815	chromosome	RNA	tRNA	2	100	10.5	Neutral	tRNA-Met	---	57.8947	---	Not Essential	---
1417	EDL933_RS06820	chromosome	RNA	tRNA	1	100	85	Neutral	tRNA-Arg	---	66.2338	---	Not Essential	---
1418	EDL933_RS06825	chromosome	RNA	tRNA	2	50	35	Neutral	tRNA-Arg	---	54.5455	---	Not Essential	---
1419	EDL933_RS00865	chromosome	protein_coding	protein_coding	105	21.9	10.8696	Regional	bifunctional uridylyltransferase/uridylyl-removing protein	WP_001094581.1	53.1612	b0167	Not Essential	OT
1420	EDL933_RS06835	chromosome	protein_coding	protein_coding	14	57.1	6.625	Neutral	Shiga toxin Stx2 subunit B	WP_000738068.1	41.4815	---	Not Essential	---
1421	EDL933_RS06840	chromosome	protein_coding	protein_coding	69	68.1	30.2979	Neutral	hypothetical protein	WP_000874499.1	55.2632	---	Not Essential	X
1422	EDL933_RS06845	chromosome	protein_coding	protein_coding	6	83.3	26.6	Neutral	DUF1378 domain-containing protein	WP_000143458.1	52.2222	---	Not Essential	---
1423	EDL933_RS06850	chromosome	protein_coding	protein_coding	5	60	63.6667	Neutral	DUF826 domain-containing protein	WP_001290212.1	54.2125	---	Not Essential	---
1424	EDL933_RS06855	chromosome	protein_coding	protein_coding	9	77.8	22.7143	Neutral	holin	WP_000284506.1	53.7037	---	Not Essential	---
1425	EDL933_RS06860	chromosome	protein_coding	protein_coding	19	78.9	11.9333	Neutral	lysozyme	WP_000087728.1	54.1199	---	Not Essential	---
1426	EDL933_RS06865	chromosome	protein_coding	protein_coding	30	83.3	13	Neutral	hypothetical protein	WP_001056806.1	46.3158	---	Not Essential	---
1427	EDL933_RS32135	chromosome	protein_coding	protein_coding	17	82.4	11.6429	Neutral	lysis protein	WP_001082608.1	54.4086	---	Not Essential	X
1428	EDL933_RS06880	chromosome	protein_coding	protein_coding	15	93.3	12.7143	Neutral	hypothetical protein	WP_000738505.1	42.517	b0557	Not Essential	---
1429	EDL933_RS29905	chromosome	protein_coding	protein_coding	7	57.1	13	Neutral	hypothetical protein	WP_001303607.1	50	---	Not Essential	---
1430	EDL933_RS06885	chromosome	protein_coding	protein_coding	23	43.5	20.6	Neutral	terminase	WP_001086069.1	48.6989	---	Not Essential	---
1431	EDL933_RS06890	chromosome	protein_coding	protein_coding	64	71.9	28.087	Neutral	terminase	WP_000143988.1	49.6192	---	Not Essential	---
1432	EDL933_RS06895	chromosome	protein_coding	protein_coding	74	78.4	22.5517	Neutral	portal protein	WP_000787519.1	52.3077	---	Not Essential	---
1433	EDL933_RS06900	chromosome	protein_coding	protein_coding	28	60.7	15.6471	Neutral	hypothetical protein	WP_000345010.1	53.1746	---	Not Essential	---
1434	EDL933_RS06905	chromosome	protein_coding	protein_coding	39	79.5	19.871	Neutral	N4-gp56 family major capsid protein	WP_000214474.1	51.6872	---	Not Essential	---
1435	EDL933_RS06910	chromosome	protein_coding	protein_coding	19	68.4	40.9231	Neutral	hypothetical protein	WP_001140442.1	52.8205	---	Not Essential	---
1436	EDL933_RS06915	chromosome	protein_coding	protein_coding	8	37.5	45.6667	Neutral	hypothetical protein	WP_001290743.1	53.6797	---	Not Essential	---
1437	EDL933_RS06920	chromosome	protein_coding	protein_coding	21	66.7	46.2143	Neutral	hypothetical protein	WP_000829200.1	52.6596	---	Not Essential	---
1438	EDL933_RS06925	chromosome	protein_coding	protein_coding	27	59.3	46	Neutral	hypothetical protein	WP_000207924.1	51.3057	---	Not Essential	---
1439	EDL933_RS06930	chromosome	protein_coding	protein_coding	33	66.7	17.9545	Neutral	tail fiber protein	WP_000117994.1	60.6295	---	Not Essential	---
1440	EDL933_RS06935	chromosome	protein_coding	protein_coding	11	81.8	8.77778	Neutral	phage tail protein	WP_001024006.1	48.8889	---	Not Essential	---
1441	EDL933_RS06940	chromosome	protein_coding	protein_coding	15	60	27.3333	Neutral	hypothetical protein	WP_001452034.1	41.1523	---	Not Essential	---
1442	EDL933_RS06945	chromosome	protein_coding	protein_coding	64	65.6	29.0952	Neutral	hypothetical protein	WP_001146326.1	52.1525	---	Not Essential	---
1443	EDL933_RS06950	chromosome	protein_coding	protein_coding	49	67.3	17.7879	Neutral	host specificity protein J	WP_000197192.1	49.7242	---	Not Essential	---
1444	EDL933_RS06955	chromosome	protein_coding	protein_coding	25	60	8.33333	Neutral	outer membrane protein	WP_000455634.1	40.8602	---	Not Essential	---
1445	EDL933_RS00945	chromosome	protein_coding	protein_coding	14	42.9	40.8333	Regional	ribonuclease HII	WP_000569419.1	56.6164	b0183	Not Essential	L
1446	EDL933_RS06965	chromosome	protein_coding	protein_coding	39	64.1	18.68	Neutral	outer membrane protein	WP_000835360.1	46.3946	---	Not Essential	---
1447	EDL933_RS29910	chromosome	protein_coding	protein_coding	13	46.2	9.5	Neutral	hypothetical protein	WP_015967893.1	54.4715	---	Not Essential	---
1448	EDL933_RS06980	chromosome	protein_coding	protein_coding	5	60	60.6667	Neutral	Hok/Gef family protein	WP_000078907.1	48.227	---	Not Essential	---
1449	EDL933_RS06985	chromosome	protein_coding	protein_coding	15	53.3	7.875	Neutral	hypothetical protein	WP_000035558.1	50.995	---	Not Essential	---
1450	EDL933_RS06990	chromosome	protein_coding	protein_coding	28	60.7	24.4706	Neutral	hypothetical protein	WP_000509481.1	53.1202	---	Not Essential	---
1451	EDL933_RS06995	chromosome	protein_coding	protein_coding	17	70.6	19.5	Neutral	hypothetical protein	WP_000455644.1	56.3758	---	Not Essential	---
1452	EDL933_RS07000	chromosome	protein_coding	protein_coding	11	54.5	29.8333	Neutral	bacteriocin	WP_000540391.1	51.5873	---	Not Essential	---
1453	EDL933_RS07005	chromosome	protein_coding	protein_coding	53	64.2	26.9706	Neutral	hypothetical protein	WP_000012450.1	49.763	---	Not Essential	---
1454	EDL933_RS07010	chromosome	protein_coding	protein_coding	290	65.2	26.2857	Neutral	hypothetical protein	WP_000331673.1	54.2711	---	Not Essential	---
1455	EDL933_RS07015	chromosome	protein_coding	protein_coding	11	54.5	9.66667	Neutral	hypothetical protein	WP_001444621.1	47.8495	---	Not Essential	---
1456	EDL933_RS07020	chromosome	protein_coding	protein_coding	15	60	8.44444	Neutral	TIGR00156 family protein	WP_000756595.1	43.4783	---	Not Essential	---
1457	EDL933_RS07025	chromosome	protein_coding	protein_coding	11	81.8	30.3333	Neutral	Hok/Gef family protein	WP_000935259.1	50.7042	---	Not Essential	---
1458	EDL933_RS07030	chromosome	protein_coding	protein_coding	14	85.7	14	Neutral	hypothetical protein	WP_000426668.1	46.7172	---	Not Essential	---
1459	EDL933_RS07035	chromosome	protein_coding	protein_coding	35	68.6	30.7083	Neutral	hypothetical protein	WP_001289938.1	50	---	Not Essential	---
1460	EDL933_RS07040	chromosome	protein_coding	protein_coding	8	87.5	32.8571	Neutral	conjugal transfer protein TraR	WP_000763352.1	49.5495	---	Not Essential	---
1461	EDL933_RS07045	chromosome	protein_coding	protein_coding	31	61.3	30.2105	Neutral	phage antirepressor Ant	WP_000203859.1	47.3016	---	Not Essential	X
1462	EDL933_RS32140	chromosome	pseudogene	pseudogene	17	70.6	24.6667	Neutral	hypothetical protein	---	48.7179	---	Not Essential	---
1463	EDL933_RS32145	chromosome	protein_coding	protein_coding	15	46.7	9.71429	Neutral	hypothetical protein	WP_024177246.1	34.7826	---	Not Essential	---
1464	EDL933_RS29915	chromosome	protein_coding	protein_coding	2	100	12	Neutral	hypothetical protein	WP_001273654.1	50.9259	---	Not Essential	---
1465	EDL933_RS07050	chromosome	protein_coding	protein_coding	55	52.7	20.1379	Neutral	pyrimidine utilization transport protein G	WP_001301708.1	53.6494	b1006	Not Essential	F
1466	EDL933_RS07055	chromosome	protein_coding	protein_coding	11	63.6	16.4286	Neutral	FMN reductase	WP_001028088.1	58.9899	b1007	Not Essential	C
1467	EDL933_RS07060	chromosome	protein_coding	protein_coding	20	55	23.2727	Neutral	nitroreductase family protein	WP_001001189.1	56.0068	b1008	Not Essential	C
1468	EDL933_RS07065	chromosome	protein_coding	protein_coding	32	53.1	18.7647	Neutral	acetyltransferase	WP_001301780.1	57.8027	b1009	Not Essential	HR
1469	EDL933_RS07070	chromosome	protein_coding	protein_coding	15	46.7	25	Neutral	aminoacrylate peracid reductase	WP_001126784.1	53.7468	b1010	Not Essential	V
1470	EDL933_RS07075	chromosome	protein_coding	protein_coding	21	42.9	17.5556	Neutral	peroxyureidoacrylate/ureidoacrylate amidohydrolase RutB	WP_001303888.1	54.9784	b1011	Not Essential	HR
1471	EDL933_RS07080	chromosome	protein_coding	protein_coding	36	75	21.0741	Neutral	pyrimidine monooxygenase	WP_001310193.1	55.2654	b1012	Not Essential	HR
1472	EDL933_RS07085	chromosome	protein_coding	protein_coding	20	50	9.4	Neutral	transcriptional regulator	WP_001302258.1	51.0172	b1013	Not Essential	K
1473	EDL933_RS07090	chromosome	protein_coding	protein_coding	144	59	20.7882	Neutral	trifunctional transcriptional regulator/proline dehydrogenase/L-glutamate gamma-semialdehyde dehydrogenase	WP_001302260.1	56.5733	b1014	Not Essential	E
1474	EDL933_RS11325	chromosome	protein_coding	protein_coding	14	21.4	6.33333	Underrepresented	hypothetical protein	WP_001072342.1	39.6078	---	Not Essential	X
1475	EDL933_RS29925	chromosome	protein_coding	protein_coding	12	25	7	Underrepresented	hypothetical protein	WP_001336560.1	39.0625	---	Not Essential	---
1476	EDL933_RS07100	chromosome	protein_coding	protein_coding	61	65.6	14.35	Neutral	sodium/proline symporter PutP	WP_001018503.1	54.0755	b1015	Not Essential	E
1477	EDL933_RS07105	chromosome	protein_coding	protein_coding	57	70.2	22.15	Neutral	hypothetical protein	WP_001247490.1	49.7024	---	Not Essential	---
1478	EDL933_RS07110	chromosome	protein_coding	protein_coding	15	13.3	2	Underrepresented	hypothetical protein	WP_001189178.1	30.6122	---	Not Essential	---
1479	EDL933_RS07115	chromosome	protein_coding	protein_coding	20	55	18.9091	Neutral	ferrous iron permease EfeU	WP_000497942.1	54.5126	b4490	Not Essential	P
1480	EDL933_RS07120	chromosome	protein_coding	protein_coding	39	64.1	18.08	Neutral	iron uptake system component EfeO	WP_000154396.1	51.0638	b1018	Not Essential	P
1481	EDL933_RS07125	chromosome	protein_coding	protein_coding	38	47.4	18.2778	Neutral	deferrochelatase/peroxidase EfeB	WP_001199176.1	53.695	b1019	Not Essential	P
1482	EDL933_RS07130	chromosome	protein_coding	protein_coding	15	66.7	8.5	Neutral	hypothetical protein	WP_001448978.1	42.4242	---	Not Essential	---
1483	EDL933_RS07135	chromosome	protein_coding	protein_coding	43	74.4	21.4062	Neutral	phosphate starvation protein PhoH	WP_000258765.1	52.0188	b1020	Not Essential	T
1484	EDL933_RS07140	chromosome	protein_coding	protein_coding	28	50	7.5	Neutral	poly-beta-1,6-N-acetyl-D-glucosamine biosynthesis protein PgaD	WP_001061095.1	43.9614	b1021	Not Essential	---
1485	EDL933_RS07145	chromosome	protein_coding	protein_coding	77	50.6	9.51282	Neutral	poly-beta-1,6 N-acetyl-D-glucosamine synthase	WP_000610461.1	46.7572	b1022	Not Essential	N
1486	EDL933_RS01265	chromosome	protein_coding	protein_coding	62	45.2	7.64286	Regional	ISAs1 family transposase	WP_000420837.1	41.7766	b3484	Not Essential	---
1487	EDL933_RS07155	chromosome	protein_coding	protein_coding	146	49.3	17.6528	Neutral	poly-beta-1,6 N-acetyl-D-glucosamine export porin PgaA	WP_000287458.1	47.3185	b1024	Not Essential	---
1488	EDL933_RS07160	chromosome	protein_coding	protein_coding	106	22.6	6.33333	Underrepresented	GGDEF domain-containing protein	WP_000409847.1	38.5578	b1025	Not Essential	---
1489	EDL933_RS07165	chromosome	protein_coding	protein_coding	132	17.4	9.08696	Underrepresented	cyclic diguanylate phosphodiesterase	WP_010917779.1	36.5297	---	Not Essential	---
1490	EDL933_RS07170	chromosome	protein_coding	protein_coding	41	4.9	5.5	Underrepresented	hypothetical protein	WP_000194260.1	33.5366	---	Not Essential	---
1491	EDL933_RS07175	chromosome	protein_coding	protein_coding	72	9.7	5.28571	Underrepresented	transcriptional regulator	WP_000639305.1	33.7023	---	Not Essential	---
1492	EDL933_RS07180	chromosome	protein_coding	protein_coding	59	30.5	9.61111	Underrepresented	oxidoreductase	WP_000010422.1	42.2733	---	Not Essential	---
1493	EDL933_RS07185	chromosome	protein_coding	protein_coding	41	61	13.56	Neutral	molecular chaperone	WP_001356408.1	46.1905	---	Not Essential	---
1494	EDL933_RS07190	chromosome	protein_coding	protein_coding	78	69.2	18.5926	Neutral	outer membrane protein	WP_001302256.1	49.1386	---	Not Essential	---
1495	EDL933_RS07195	chromosome	protein_coding	protein_coding	126	77.8	18.1429	Neutral	fimbrial biogenesis outer membrane usher protein	WP_001043728.1	51.2881	---	Not Essential	NW
1496	EDL933_RS07200	chromosome	protein_coding	protein_coding	43	69.8	17.7	Neutral	molecular chaperone	WP_010904609.1	45.7815	---	Not Essential	---
1497	EDL933_RS07205	chromosome	protein_coding	protein_coding	34	52.9	13.8889	Neutral	type 1 fimbrial protein	WP_000493084.1	51.1586	---	Not Essential	N
1498	EDL933_RS32150	chromosome	protein_coding	protein_coding	59	5.1	3.66667	Underrepresented	hypothetical protein	WP_001039007.1	31.891	---	Not Essential	---
1499	EDL933_RS07215	chromosome	protein_coding	protein_coding	237	55.3	19.4885	Neutral	hemagglutinin	WP_001417799.1	49.2251	---	Not Essential	---
1500	EDL933_RS01360	chromosome	protein_coding	protein_coding	19	63.2	7.25	Regional	type II toxin-antitoxin system YafO family toxin	WP_001263495.1	43.1078	b0233	Not Essential	---
1501	EDL933_RS07225	chromosome	protein_coding	protein_coding	25	8	10	Underrepresented	holo-ACP synthase	WP_001219671.1	42.2764	---	Not Essential	I
1502	EDL933_RS07230	chromosome	protein_coding	protein_coding	33	45.5	13.7333	Neutral	NAD(P)-dependent oxidoreductase	WP_000280159.1	51.3228	---	Not Essential	---
1503	EDL933_RS07235	chromosome	protein_coding	protein_coding	30	56.7	10.9412	Neutral	beta-hydroxyacyl-ACP dehydratase	WP_000049967.1	48.0874	---	Not Essential	---
1504	EDL933_RS07240	chromosome	protein_coding	protein_coding	16	31.2	8.4	Neutral	acyl carrier protein	WP_001301894.1	40.6593	---	Not Essential	IQ
1505	EDL933_RS07245	chromosome	protein_coding	protein_coding	54	63	19.5588	Neutral	aminomethyltransferase	WP_000838077.1	49.2679	---	Not Essential	---
1506	EDL933_RS07250	chromosome	protein_coding	protein_coding	95	60	22.0702	Neutral	beta-ketoacyl-ACP synthase	WP_000856330.1	53.5365	---	Not Essential	---
1507	EDL933_RS07255	chromosome	protein_coding	protein_coding	45	62.2	22.9286	Neutral	beta-ketoacyl synthase	WP_000367826.1	52.7778	---	Not Essential	---
1508	EDL933_RS07260	chromosome	protein_coding	protein_coding	47	53.2	17.2	Neutral	hypothetical protein	WP_001414137.1	48.9437	---	Not Essential	---
1509	EDL933_RS01400	chromosome	protein_coding	protein_coding	65	46.2	9.43333	Regional	phosphoporin PhoE	WP_000749881.1	45.0758	b0241	Not Essential	M
1510	EDL933_RS07270	chromosome	protein_coding	protein_coding	29	62.1	16.6667	Neutral	hypothetical protein	WP_000192888.1	53.5769	---	Not Essential	---
1511	EDL933_RS29410	chromosome	pseudogene	pseudogene	14	28.6	6	Regional	hypothetical protein	---	38.0488	---	Not Essential	---
1512	EDL933_RS01750	chromosome	protein_coding	protein_coding	51	49	13.16	Regional	aldo/keto reductase	WP_000398812.1	43.1638	---	Not Essential	---
1513	EDL933_RS07285	chromosome	protein_coding	protein_coding	66	60.6	19.425	Neutral	hypothetical protein	WP_000831622.1	52.5558	---	Not Essential	---
1514	EDL933_RS01755	chromosome	protein_coding	protein_coding	35	51.4	15.1667	Regional	DUF417 domain-containing protein	WP_000417405.1	45.1178	b0301	Not Essential	---
1515	EDL933_RS07295	chromosome	protein_coding	protein_coding	69	24.6	9.35294	Underrepresented	hypothetical protein	WP_000611868.1	40.6282	b1029	Not Essential	---
1516	EDL933_RS07300	chromosome	protein_coding	protein_coding	56	66.1	15.8378	Neutral	integrase	WP_000279869.1	48.9609	---	Not Essential	---
1517	EDL933_RS02215	chromosome	protein_coding	protein_coding	16	18.8	2	Regional	hypothetical protein	WP_001300163.1	34.8039	---	Not Essential	---
1518	EDL933_RS32155	chromosome	pseudogene	pseudogene	33	78.8	9.92308	Neutral	IS1 family transposase	---	46.3746	---	Not Essential	X
1519	EDL933_RS32160	chromosome	pseudogene	pseudogene	11	54.5	20.3333	Neutral	hypothetical protein	---	39.6135	---	Not Essential	---
1520	EDL933_RS29945	chromosome	protein_coding	protein_coding	19	78.9	28.7333	Neutral	AlpA family transcriptional regulator	WP_001303889.1	45.4545	---	Not Essential	KX
1521	EDL933_RS07315	chromosome	protein_coding	protein_coding	16	12.5	3.5	Underrepresented	DUF3987 domain-containing protein	WP_000579535.1	41.9192	---	Not Essential	---
1522	EDL933_RS28565	plasmid	protein_coding	protein_coding	25	64	21.5625	Regional	endonuclease	WP_001233853.1	49.1342	---	Not Essential	---
1523	EDL933_RS29950	chromosome	pseudogene	pseudogene	17	17.6	2	Underrepresented	hypothetical protein	---	39.779	---	Not Essential	---
1524	EDL933_RS07325	chromosome	protein_coding	protein_coding	41	58.5	8.5	Neutral	inovirus Gp2 family protein	WP_000282084.1	44.1489	---	Not Essential	---
1525	EDL933_RS29955	chromosome	protein_coding	protein_coding	9	77.8	17.4286	Neutral	helicase	WP_071884446.1	49.6454	---	Not Essential	---
1526	EDL933_RS32165	chromosome	protein_coding	protein_coding	47	66	16.6774	Neutral	hypothetical protein	WP_077766652.1	47.0238	---	Not Essential	---
1527	EDL933_RS29965	chromosome	protein_coding	protein_coding	17	76.5	17.2308	Neutral	hypothetical protein	WP_071884443.1	50	---	Not Essential	---
1528	EDL933_RS29970	chromosome	pseudogene	pseudogene	1	100	3	Neutral	hypothetical protein	---	47.1698	---	Not Essential	---
1529	EDL933_RS29975	chromosome	pseudogene	pseudogene	21	61.9	21.6923	Neutral	helicase	---	46.9432	---	Not Essential	---
1530	EDL933_RS07340	chromosome	pseudogene	pseudogene	46	82.6	21.7105	Neutral	IS66 family transposase	---	58.3496	---	Not Essential	---
1531	EDL933_RS07345	chromosome	protein_coding	protein_coding	9	100	11.5556	Neutral	IS66 family insertion sequence hypothetical protein	WP_000612591.1	58.6207	---	Not Essential	---
1532	EDL933_RS07350	chromosome	protein_coding	protein_coding	12	83.3	11	Neutral	IS66 family insertion sequence hypothetical protein	WP_001171554.1	51.9685	---	Not Essential	---
1533	EDL933_RS07355	chromosome	pseudogene	pseudogene	15	100	21.0667	Neutral	IS30 family transposase	---	48.5149	---	Not Essential	X
1534	EDL933_RS29990	chromosome	pseudogene	pseudogene	2	100	5.5	Neutral	transposase	---	40.3509	---	Not Essential	---
1535	EDL933_RS07360	chromosome	pseudogene	pseudogene	38	81.6	22.9355	Neutral	IS3 family transposase	---	50.7246	---	Not Essential	X
1536	EDL933_RS07365	chromosome	protein_coding	protein_coding	31	71	14.0909	Neutral	complement resistance protein TraT	WP_010917782.1	48.3266	---	Not Essential	---
1537	EDL933_RS29995	chromosome	protein_coding	protein_coding	20	70	6.14286	Neutral	hypothetical protein	WP_001303891.1	40.0794	---	Not Essential	---
1538	EDL933_RS07370	chromosome	protein_coding	protein_coding	22	45.5	2.4	Neutral	hypothetical protein	WP_001304211.1	37.1134	---	Not Essential	---
1539	EDL933_RS30000	chromosome	protein_coding	protein_coding	7	57.1	10.75	Neutral	hypothetical protein	WP_001303893.1	46.7662	---	Not Essential	---
1540	EDL933_RS08885	chromosome	protein_coding	protein_coding	37	13.5	6.2	Underrepresented	DUF1398 domain-containing protein	WP_000079504.1	32.1168	b0558	Not Essential	X
1541	EDL933_RS07375	chromosome	protein_coding	protein_coding	27	18.5	2	Underrepresented	diacylglycerol kinase	WP_000024297.1	40	---	Not Essential	I
1542	EDL933_RS07380	chromosome	protein_coding	protein_coding	161	16.1	3.80769	Underrepresented	phosphoethanolamine transferase	WP_000591997.1	32.8395	---	Not Essential	M
1543	EDL933_RS28575	plasmid	protein_coding	protein_coding	16	68.8	28.3636	Regional	hypothetical protein	WP_000766796.1	48.6726	---	Not Essential	---
1544	EDL933_RS30010	chromosome	protein_coding	protein_coding	12	75	17	Neutral	hypothetical protein	WP_001303894.1	44.1176	---	Not Essential	---
1545	EDL933_RS07390	chromosome	protein_coding	protein_coding	22	63.6	14.2143	Neutral	urease accessory protein	WP_000953262.1	53.4946	---	Not Essential	O
1546	EDL933_RS07395	chromosome	protein_coding	protein_coding	13	76.9	11.7	Neutral	urease subunit gamma	WP_000424145.1	53.7954	---	Not Essential	E
1547	EDL933_RS07400	chromosome	protein_coding	protein_coding	18	77.8	21.6429	Neutral	urease subunit beta	WP_000612150.1	52.3364	---	Not Essential	E
1548	EDL933_RS07405	chromosome	protein_coding	protein_coding	80	71.3	20.2456	Neutral	urease subunit alpha	WP_001301487.1	54.2472	---	Not Essential	E
1549	EDL933_RS07410	chromosome	protein_coding	protein_coding	16	62.5	12	Neutral	urease accessory protein UreE	WP_000966485.1	54.8387	---	Not Essential	O
1550	EDL933_RS07415	chromosome	protein_coding	protein_coding	24	75	10.5556	Neutral	urease accessory protein UreF	WP_001142971.1	59.1111	---	Not Essential	O
1551	EDL933_RS07420	chromosome	protein_coding	protein_coding	22	86.4	29.4737	Neutral	urease accessory protein UreG	WP_001021389.1	53.7217	---	Not Essential	O
1552	EDL933_RS30015	chromosome	pseudogene	pseudogene	7	57.1	24	Neutral	outer membrane autotransporter barrel domain-containing protein	---	50.4167	---	Not Essential	---
1553	EDL933_RS07430	chromosome	protein_coding	protein_coding	15	60	8.77778	Neutral	transposase	WP_000088300.1	46.1988	---	Not Essential	X
1554	EDL933_RS07435	chromosome	protein_coding	protein_coding	2	50	7	Neutral	hypothetical protein	WP_000850448.1	44.186	---	Not Essential	---
1555	EDL933_RS07440	chromosome	protein_coding	protein_coding	18	94.4	10.1176	Neutral	50S ribosomal protein L31	WP_000803992.1	42.803	b0296	Not Essential	J
1556	EDL933_RS30020	chromosome	protein_coding	protein_coding	14	71.4	15.5	Neutral	hypothetical protein	WP_001310151.1	53.2213	---	Not Essential	---
1557	EDL933_RS07445	chromosome	protein_coding	protein_coding	2	100	71	Neutral	hok/gef family protein	WP_001135715.1	48.9362	---	Not Essential	---
1558	EDL933_RS30025	chromosome	protein_coding	protein_coding	9	33.3	9.33333	Neutral	hypothetical protein	WP_012817755.1	48.227	---	Not Essential	---
1559	EDL933_RS30030	chromosome	protein_coding	protein_coding	24	29.2	3.71429	Underrepresented	hypothetical protein	WP_001302565.1	29.3651	---	Not Essential	---
1560	EDL933_RS07450	chromosome	protein_coding	protein_coding	76	14.5	2.63636	Underrepresented	hypothetical protein	WP_000397129.1	29.9107	---	Not Essential	---
1561	EDL933_RS30035	chromosome	protein_coding	protein_coding	5	100	11.8	Neutral	hypothetical protein	WP_001303896.1	50.641	---	Not Essential	---
1562	EDL933_RS30040	chromosome	pseudogene	pseudogene	8	75	6.33333	Neutral	hypothetical protein	---	53.9216	---	Not Essential	---
1563	EDL933_RS30045	chromosome	pseudogene	pseudogene	29	75.9	11.0909	Neutral	IS66 family transposase	---	57.0479	---	Not Essential	X
1564	EDL933_RS07460	chromosome	protein_coding	protein_coding	18	66.7	5.66667	Neutral	IS66 family insertion sequence hypothetical protein	WP_000435663.1	48.8263	---	Not Essential	X
1565	EDL933_RS07465	chromosome	protein_coding	protein_coding	13	92.3	19.4167	Neutral	IS66 family insertion sequence hypothetical protein	WP_000624701.1	52.9915	---	Not Essential	X
1566	EDL933_RS07470	chromosome	protein_coding	protein_coding	53	86.8	16.1087	Neutral	IS66 family transposase IS682	WP_000088522.1	54.2751	---	Not Essential	X
1567	EDL933_RS07475	chromosome	pseudogene	pseudogene	23	78.3	11.7778	Neutral	IS66 family transposase	---	54.272	---	Not Essential	X
1568	EDL933_RS07480	chromosome	protein_coding	protein_coding	14	71.4	20.1	Neutral	IS66 family insertion sequence hypothetical protein	WP_000957248.1	53.5088	---	Not Essential	X
1569	EDL933_RS07485	chromosome	protein_coding	protein_coding	8	50	4	Neutral	IS66 family insertion sequence hypothetical protein	WP_000042916.1	53.3333	---	Not Essential	---
1570	EDL933_RS07490	chromosome	protein_coding	protein_coding	23	73.9	6.05882	Neutral	tellurium resistance protein TerW	WP_001176766.1	49.5726	---	Not Essential	---
1571	EDL933_RS07495	chromosome	protein_coding	protein_coding	47	68.1	17.7812	Neutral	DUF4236 domain-containing protein	WP_000506898.1	53.3499	---	Not Essential	---
1572	EDL933_RS07500	chromosome	protein_coding	protein_coding	29	79.3	28.3478	Neutral	citrate lyase subunit beta	WP_000797372.1	54.1275	---	Not Essential	---
1573	EDL933_RS07505	chromosome	protein_coding	protein_coding	42	71.4	12.0333	Neutral	hypothetical protein	WP_001182418.1	53.9815	---	Not Essential	---
1574	EDL933_RS07510	chromosome	protein_coding	protein_coding	20	75	9.66667	Neutral	hypothetical protein	WP_001040060.1	53.6176	---	Not Essential	---
1575	EDL933_RS07515	chromosome	protein_coding	protein_coding	42	76.2	15.1875	Neutral	hypothetical protein	WP_001280118.1	54.4182	---	Not Essential	---
1576	EDL933_RS07520	chromosome	protein_coding	protein_coding	51	58.8	16.2333	Neutral	hypothetical protein	WP_001035166.1	50.2361	---	Not Essential	---
1577	EDL933_RS28595	plasmid	protein_coding	protein_coding	11	18.2	7.5	Regional	ribbon-helix-helix protein, CopG family	WP_001178089.1	54.7368	---	Not Essential	---
1578	EDL933_RS07530	chromosome	protein_coding	protein_coding	39	66.7	17.6154	Neutral	tellurium resistance protein TerA	WP_001054789.1	54.7496	---	Not Essential	T
1579	EDL933_RS07535	chromosome	protein_coding	protein_coding	13	76.9	24.5	Neutral	hypothetical protein	WP_000007449.1	49.5614	---	Not Essential	P
1580	EDL933_RS07540	chromosome	protein_coding	protein_coding	39	71.8	18.8929	Neutral	tellurium resistance protein TerC	WP_000255079.1	51.9693	---	Not Essential	P
1581	EDL933_RS07545	chromosome	protein_coding	protein_coding	17	70.6	24.9167	Neutral	tellurium resistance protein TerD	WP_000116680.1	53.1952	---	Not Essential	T
1582	EDL933_RS07550	chromosome	protein_coding	protein_coding	21	71.4	14.8	Neutral	tellurium resistance protein TerE	WP_000301248.1	50.6944	---	Not Essential	T
1583	EDL933_RS30055	chromosome	protein_coding	protein_coding	14	64.3	11.5556	Neutral	hypothetical protein	WP_010917786.1	46.5686	---	Not Essential	---
1584	EDL933_RS07555	chromosome	protein_coding	protein_coding	15	46.7	9.28571	Neutral	protein TerF	WP_001053342.1	46.9256	---	Not Essential	---
1585	EDL933_RS30060	chromosome	pseudogene	pseudogene	1	100	10	Neutral	tellurium resistance protein TerD	---	46.0317	---	Not Essential	---
1586	EDL933_RS30065	chromosome	protein_coding	protein_coding	8	75	23	Neutral	hypothetical protein	WP_000143884.1	53.3333	---	Not Essential	---
1587	EDL933_RS07560	chromosome	protein_coding	protein_coding	83	77.1	17.6875	Neutral	ligand-gated channel	WP_001223350.1	51.6978	---	Not Essential	P
1588	EDL933_RS11320	chromosome	protein_coding	protein_coding	14	7.1	3	Underrepresented	hypothetical protein	WP_000693803.1	52.0095	b1358	Not Essential	X
1589	EDL933_RS30080	chromosome	protein_coding	protein_coding	7	42.9	7	Underrepresented	hypothetical protein	WP_071525020.1	42.4731	---	Not Essential	---
1590	EDL933_RS07570	chromosome	protein_coding	protein_coding	28	17.9	4	Underrepresented	hypothetical protein	WP_010917787.1	31.5018	---	Not Essential	---
1591	EDL933_RS30085	chromosome	pseudogene	pseudogene	22	0	0	Underrepresented	hypothetical protein	---	34.2222	---	Not Essential	---
1592	EDL933_RS30090	chromosome	protein_coding	protein_coding	26	30.8	2.25	Underrepresented	hypothetical protein	WP_001310149.1	42.5595	---	Not Essential	---
1593	EDL933_RS07575	chromosome	protein_coding	protein_coding	10	70	6.28571	Neutral	hypothetical protein	WP_001004881.1	41.0256	---	Not Essential	---
1594	EDL933_RS32170	chromosome	protein_coding	protein_coding	15	73.3	15.0909	Neutral	hypothetical protein	WP_001303897.1	45.3333	---	Not Essential	---
1595	EDL933_RS32175	chromosome	protein_coding	protein_coding	13	61.5	6.125	Neutral	hypothetical protein	WP_001303898.1	47.2527	---	Not Essential	---
1596	EDL933_RS32180	chromosome	protein_coding	protein_coding	11	63.6	20.5714	Neutral	hypothetical protein	WP_001303899.1	53.8462	---	Not Essential	---
1597	EDL933_RS07590	chromosome	protein_coding	protein_coding	9	77.8	32.1429	Neutral	AlpA family transcriptional regulator	WP_000958487.1	47.4747	---	Not Essential	---
1598	EDL933_RS07595	chromosome	protein_coding	protein_coding	67	61.2	10.4146	Neutral	glucosyl transferase	WP_001231525.1	43.0222	---	Not Essential	---
1599	EDL933_RS28645	plasmid	protein_coding	protein_coding	206	71.4	23.7007	Regional	serine protease EspP	WP_001034100.1	44.2993	---	Not Essential	---
1600	EDL933_RS07600	chromosome	pseudogene	pseudogene	25	88	19.7273	Neutral	IS1 family transposase	---	53.1519	---	Not Essential	X
1601	EDL933_RS30115	chromosome	protein_coding	protein_coding	36	27.8	4.7	Underrepresented	hypothetical protein	WP_001301456.1	37.4728	---	Not Essential	---
1602	EDL933_RS30120	chromosome	protein_coding	protein_coding	18	22.2	8.75	Underrepresented	hypothetical protein	WP_001303901.1	31.25	---	Not Essential	---
1603	EDL933_RS32185	chromosome	protein_coding	protein_coding	19	89.5	25	Neutral	hypothetical protein	WP_001167434.1	51.5686	---	Not Essential	---
1604	EDL933_RS07610	chromosome	protein_coding	protein_coding	23	73.9	19.9412	Neutral	hypothetical protein	WP_001260384.1	54.1667	---	Not Essential	---
1605	EDL933_RS07615	chromosome	protein_coding	protein_coding	11	72.7	8.625	Neutral	hypothetical protein	WP_000124179.1	48.2906	---	Not Essential	---
1606	EDL933_RS07620	chromosome	protein_coding	protein_coding	7	42.9	9.66667	Neutral	DUF4222 domain-containing protein	WP_001287881.1	48.9583	---	Not Essential	---
1607	EDL933_RS32190	chromosome	pseudogene	pseudogene	2	100	19.5	Neutral	AMP nucleosidase	---	49.3333	---	Not Essential	---
1608	EDL933_RS07625	chromosome	pseudogene	pseudogene	52	94.2	25.1837	Neutral	transposase	---	53.1301	---	Not Essential	---
1609	EDL933_RS07635	chromosome	protein_coding	protein_coding	37	73	18.2593	Neutral	ShlB/FhaC/HecB family hemolysin secretion/activation protein	WP_001345400.1	52.6266	---	Not Essential	---
1610	EDL933_RS07640	chromosome	protein_coding	protein_coding	36	19.4	5.71429	Underrepresented	hypothetical protein	WP_001304206.1	43.0233	---	Not Essential	---
1611	EDL933_RS28700	plasmid	protein_coding	protein_coding	71	53.5	13.7105	Regional	type II secretion system protein GspC	WP_001302175.1	42.3516	---	Not Essential	U
1612	EDL933_RS07650	chromosome	protein_coding	protein_coding	52	76.9	15.4	Neutral	phosphoadenosine phosphosulfate reductase	WP_001285506.1	51.3382	---	Not Essential	---
1613	EDL933_RS07655	chromosome	protein_coding	protein_coding	18	77.8	13.7143	Neutral	transcriptional regulator	WP_000502842.1	52.5822	---	Not Essential	---
1614	EDL933_RS07660	chromosome	protein_coding	protein_coding	8	75	10	Neutral	PerC family transcriptional regulator	WP_000226520.1	54.8148	---	Not Essential	---
1615	EDL933_RS07665	chromosome	protein_coding	protein_coding	37	51.4	9.84211	Neutral	hypothetical protein	WP_001333354.1	41.7054	---	Not Essential	---
1616	EDL933_RS07670	chromosome	pseudogene	pseudogene	10	70	9.42857	Neutral	IS481 family transposase	---	50.2941	---	Not Essential	---
1617	EDL933_RS07675	chromosome	protein_coding	protein_coding	13	92.3	22.5833	Neutral	transposase	WP_000257139.1	50.6024	---	Not Essential	X
1618	EDL933_RS07680	chromosome	protein_coding	protein_coding	16	56.2	10.3333	Neutral	IS66 family insertion sequence hypothetical protein	WP_000422760.1	51.4085	---	Not Essential	X
1619	EDL933_RS07685	chromosome	protein_coding	protein_coding	17	17.6	8.66667	Underrepresented	hypothetical protein	WP_000282125.1	35.5191	---	Not Essential	---
1620	EDL933_RS07690	chromosome	protein_coding	protein_coding	23	78.3	13.3889	Neutral	50S ribosome-binding GTPase	WP_077626203.1	57.3465	---	Not Essential	R
1621	EDL933_RS30140	chromosome	protein_coding	protein_coding	9	66.7	10.8333	Neutral	hypothetical protein	WP_001304203.1	49.4792	---	Not Essential	---
1622	EDL933_RS07695	chromosome	protein_coding	protein_coding	76	65.8	17.08	Neutral	autotransporter adhesin Ag43	WP_077766653.1	56.3659	---	Not Essential	---
1623	EDL933_RS32195	chromosome	pseudogene	pseudogene	5	60	11.6667	Neutral	autotransporter outer membrane beta-barrel domain-containing protein	---	56.2189	---	Not Essential	---
1624	EDL933_RS32200	chromosome	protein_coding	protein_coding	10	50	16.6	Neutral	autotransporter domain-containing protein	WP_001496080.1	58.5586	---	Not Essential	---
1625	EDL933_RS07700	chromosome	pseudogene	pseudogene	71	64.8	17.9348	Neutral	dGTPase	---	52.183	---	Not Essential	---
1626	EDL933_RS07705	chromosome	protein_coding	protein_coding	30	76.7	19.6522	Neutral	chemotaxis protein	WP_000203541.1	54.0839	---	Not Essential	---
1627	EDL933_RS07710	chromosome	protein_coding	protein_coding	35	71.4	21.6	Neutral	phospholipase	WP_000102669.1	54.7152	---	Not Essential	R
1628	EDL933_RS07715	chromosome	protein_coding	protein_coding	8	87.5	8.57143	Neutral	hypothetical protein	WP_000504322.1	44.2424	---	Not Essential	---
1629	EDL933_RS30145	chromosome	protein_coding	protein_coding	4	75	2.33333	Neutral	cytoplasmic protein	WP_071525026.1	47.3118	---	Not Essential	---
1630	EDL933_RS07720	chromosome	protein_coding	protein_coding	28	78.6	19.2273	Neutral	DUF945 domain-containing protein	WP_001234682.1	54.7009	---	Not Essential	---
1631	EDL933_RS07725	chromosome	protein_coding	protein_coding	16	81.2	20.6154	Neutral	antirestriction protein	WP_000214398.1	55.144	---	Not Essential	---
1632	EDL933_RS07730	chromosome	protein_coding	protein_coding	10	50	8.4	Neutral	hypothetical protein	WP_001186738.1	58.9099	b2002	Not Essential	L
1633	EDL933_RS07735	chromosome	protein_coding	protein_coding	9	77.8	11.5714	Neutral	DUF987 domain-containing protein	WP_001220314.1	53.1532	b2003	Not Essential	---
1634	EDL933_RS07740	chromosome	protein_coding	protein_coding	2	100	70	Neutral	hypothetical protein	WP_000488330.1	57.0175	---	Not Essential	---
1635	EDL933_RS07745	chromosome	protein_coding	protein_coding	11	72.7	17.25	Neutral	type IV toxin-antitoxin system YeeU family antitoxin	WP_001280954.1	57.3333	b2004	Not Essential	---
1636	EDL933_RS07750	chromosome	protein_coding	protein_coding	8	62.5	16.6	Neutral	hypothetical protein	WP_000854901.1	50	---	Not Essential	---
1637	EDL933_RS07755	chromosome	pseudogene	pseudogene	53	92.5	26.6735	Neutral	transposase	---	53.1301	---	Not Essential	X
1638	EDL933_RS07765	chromosome	protein_coding	protein_coding	11	81.8	9	Neutral	hypothetical protein	WP_001258406.1	54.717	---	Not Essential	---
1639	EDL933_RS07770	chromosome	protein_coding	protein_coding	21	61.9	17.6154	Neutral	hypothetical protein	WP_001303906.1	53.1697	---	Not Essential	---
1640	EDL933_RS07775	chromosome	protein_coding	protein_coding	7	42.9	20.3333	Neutral	DUF957 domain-containing protein	WP_000839282.1	51.0101	---	Not Essential	---
1641	EDL933_RS07780	chromosome	protein_coding	protein_coding	32	71.9	12.2174	Neutral	DUF4942 domain-containing protein	WP_001280481.1	48.3986	---	Not Essential	---
1642	EDL933_RS07785	chromosome	RNA	tRNA	3	66.7	2	Neutral	tRNA-Ser	---	61.3636	b1032	Not Essential	---
1643	EDL933_RS01805	chromosome	protein_coding	protein_coding	67	34.3	7.26087	Regional	adhesin	WP_000798051.1	42.6484	---	Not Essential	---
1644	EDL933_RS07795	chromosome	protein_coding	protein_coding	35	80	29.7857	Neutral	phosphatase	WP_000283664.1	48.5095	b1034	Not Essential	ER
1645	EDL933_RS07800	chromosome	protein_coding	protein_coding	17	58.8	12.6	Neutral	molecular chaperone	WP_001001917.1	53.5135	b1035	Not Essential	---
1646	EDL933_RS07805	chromosome	protein_coding	protein_coding	22	68.2	14.4667	Neutral	DUF1097 domain-containing protein	WP_001301587.1	53.6585	b1036	Not Essential	---
1647	EDL933_RS07810	chromosome	protein_coding	protein_coding	38	42.1	13.125	Neutral	curli production assembly/transport component CsgG	WP_001189321.1	50.3597	b1037	Not Essential	M
1648	EDL933_RS07815	chromosome	protein_coding	protein_coding	32	31.2	4.5	Underrepresented	curli production assembly/transport component CsgF	WP_001264088.1	41.9664	b1038	Not Essential	---
1649	EDL933_RS07820	chromosome	protein_coding	protein_coding	23	52.2	5.33333	Neutral	curli production assembly/transport component CsgE	WP_000833288.1	42.8205	b1039	Not Essential	---
1650	EDL933_RS01875	chromosome	protein_coding	protein_coding	43	32.6	8.71429	Regional	ankyrin repeat domain-containing protein	WP_000023640.1	46.0396	b0318	Not Essential	T
1651	EDL933_RS30155	chromosome	pseudogene	pseudogene	20	10	6	Underrepresented	hypothetical protein	---	26.1111	---	Not Essential	---
1652	EDL933_RS07830	chromosome	protein_coding	protein_coding	17	5.9	5	Underrepresented	hypothetical protein	WP_001301521.1	38.3333	---	Not Essential	---
1653	EDL933_RS02025	chromosome	protein_coding	protein_coding	75	57.3	17.0698	Regional	MFS transporter	WP_000291541.1	45.933	b0343	Not Essential	GEPR
1654	EDL933_RS02170	chromosome	protein_coding	protein_coding	55	34.5	9.26316	Regional	transcriptional regulator	WP_001295335.1	39.4231	b0375	Not Essential	---
1655	EDL933_RS07845	chromosome	protein_coding	protein_coding	18	72.2	11.6154	Neutral	curli assembly protein CsgC	WP_000992818.1	42.9429	b1043	Not Essential	---
1656	EDL933_RS07850	chromosome	protein_coding	protein_coding	16	62.5	14.6	Neutral	type 1 fimbrial protein	WP_000489578.1	44.2308	b1044	Not Essential	---
1657	EDL933_RS07855	chromosome	protein_coding	protein_coding	28	78.6	19.2727	Neutral	O-acetyl-ADP-ribose deacetylase	WP_000857405.1	51.1236	b1045	Not Essential	---
1658	EDL933_RS07860	chromosome	protein_coding	protein_coding	67	59.7	23.825	Neutral	cardiolipin synthase C	WP_001301680.1	50.7736	b1046	Not Essential	I
1659	EDL933_RS02335	chromosome	protein_coding	protein_coding	92	29.3	15.4815	Regional	hypothetical protein	WP_000155946.1	36.7911	---	Not Essential	---
1660	EDL933_RS30160	chromosome	pseudogene	pseudogene	10	50	18	Neutral	hypothetical protein	---	47.5524	---	Not Essential	---
1661	EDL933_RS07870	chromosome	protein_coding	protein_coding	9	66.7	8.66667	Neutral	hypothetical protein	WP_012601956.1	45.9119	---	Not Essential	---
1662	EDL933_RS07875	chromosome	protein_coding	protein_coding	62	51.6	10.7812	Neutral	glucan biosynthesis protein G	WP_001300662.1	49.7396	b1048	Not Essential	M
1663	EDL933_RS07880	chromosome	protein_coding	protein_coding	94	47.9	14.4444	Neutral	glucan biosynthesis protein H	WP_001295445.1	54.5597	b1049	Not Essential	MG
1664	EDL933_RS02450	chromosome	protein_coding	protein_coding	7	42.9	4	Regional	exodeoxyribonuclease 7 small subunit	WP_001124935.1	55.5556	b0422	Not Essential	L
1665	EDL933_RS07890	chromosome	protein_coding	protein_coding	11	72.7	18	Neutral	acidic protein MsyB	WP_000180056.1	50.4	b1051	Not Essential	---
1666	EDL933_RS07900	chromosome	pseudogene	pseudogene	60	53.3	15.5625	Neutral	multidrug transporter subunit MdtG	---	52.4042	b1053	Not Essential	---
1667	EDL933_RS07905	chromosome	protein_coding	protein_coding	35	40	7.57143	Neutral	lipid A biosynthesis lauroyltransferase	WP_000183364.1	52.7687	b1054	Not Essential	I
1668	EDL933_RS07910	chromosome	protein_coding	protein_coding	50	56	11.9286	Neutral	rhodanese domain-containing protein	WP_001301877.1	49.1928	b1055	Not Essential	R
1669	EDL933_RS07915	chromosome	protein_coding	protein_coding	28	64.3	9.61111	Neutral	hypothetical protein	WP_000749261.1	46.3542	b1056	Not Essential	---
1670	EDL933_RS07920	chromosome	protein_coding	protein_coding	31	51.6	15.625	Neutral	cytochrome b	WP_000011108.1	50.97	b1057	Not Essential	---
1671	EDL933_RS07925	chromosome	protein_coding	protein_coding	12	50	5	Neutral	DUF2770 domain-containing protein	WP_001323065.1	37.5887	b1058	Not Essential	---
1672	EDL933_RS07930	chromosome	protein_coding	protein_coding	51	52.9	13.8519	Neutral	N-methyl-L-tryptophan oxidase	WP_000872798.1	52.3682	b1059	Not Essential	E
1673	EDL933_RS07935	chromosome	protein_coding	protein_coding	13	46.2	40.3333	Neutral	biofilm formation regulatory protein BssS	WP_000414437.1	45.4902	b1060	Not Essential	---
1674	EDL933_RS07940	chromosome	protein_coding	protein_coding	15	53.3	6.75	Neutral	DNA-damage-inducible protein I	WP_001217754.1	47.9675	b1061	Not Essential	---
1675	EDL933_RS07945	chromosome	protein_coding	protein_coding	44	52.3	10.3043	Neutral	dihydroorotase	WP_000126564.1	53.1041	b1062	Not Essential	F
1676	EDL933_RS07950	chromosome	protein_coding	protein_coding	21	38.1	19.125	Neutral	lipoprotein	WP_001301892.1	47.4153	b1063	Not Essential	---
1677	EDL933_RS07955	chromosome	protein_coding	protein_coding	30	56.7	16.9412	Neutral	glutaredoxin 2	WP_000780912.1	48.9198	b1064	Not Essential	O
1678	EDL933_RS07960	chromosome	protein_coding	protein_coding	40	57.5	23.913	Neutral	MFS transporter	WP_000092209.1	55.7486	b1065	Not Essential	GEPR
1679	EDL933_RS07965	chromosome	protein_coding	protein_coding	28	57.1	27.25	Neutral	30S ribosomal protein S5 alanine N-acetyltransferase	WP_000468186.1	49.7436	b1066	Not Essential	JO
1680	EDL933_RS07970	chromosome	protein_coding	protein_coding	22	68.2	16.2	Neutral	DUF480 domain-containing protein	WP_000877099.1	52.1605	b1067	Not Essential	S
1681	EDL933_RS07975	chromosome	protein_coding	protein_coding	33	60.6	28.45	Neutral	gfo/Idh/MocA family oxidoreductase	WP_000736151.1	54.6537	b1068	Not Essential	R
1682	EDL933_RS07980	chromosome	protein_coding	protein_coding	56	1.8	30	Underrepresented	lipid II flippase MurJ	WP_001050683.1	53.2552	b1069	Essential	M
1683	EDL933_RS07985	chromosome	protein_coding	protein_coding	17	70.6	7.33333	Neutral	flagella biosynthesis chaperone FlgN	WP_000197360.1	47.9616	b1070	Not Essential	NU
1684	EDL933_RS07990	chromosome	protein_coding	protein_coding	10	50	7.2	Neutral	anti-sigma-28 factor FlgM	WP_000020884.1	51.7007	b1071	Not Essential	KN
1685	EDL933_RS07995	chromosome	protein_coding	protein_coding	32	59.4	10.0526	Neutral	flagellar basal body P-ring formation protein FlgA	WP_000879706.1	52.2727	b1072	Not Essential	N
1686	EDL933_RS08000	chromosome	protein_coding	protein_coding	17	35.3	7.16667	Neutral	flagellar basal body rod protein FlgB	WP_000884708.1	53.2374	b1073	Not Essential	N
1687	EDL933_RS08005	chromosome	protein_coding	protein_coding	19	52.6	4.6	Neutral	flagellar basal body rod protein FlgC	WP_001196460.1	52.8395	b1074	Not Essential	N
1688	EDL933_RS08010	chromosome	protein_coding	protein_coding	25	64	18.8125	Neutral	flagellar hook assembly protein FlgD	WP_000020484.1	54.5977	b1075	Not Essential	N
1689	EDL933_RS08015	chromosome	protein_coding	protein_coding	56	57.1	15.5938	Neutral	flagellar hook protein FlgE	WP_000885860.1	51.7413	b1076	Not Essential	N
1690	EDL933_RS08020	chromosome	protein_coding	protein_coding	20	55	21.9091	Neutral	flagellar basal body rod protein FlgF	WP_000349287.1	59.3915	b1077	Not Essential	N
1691	EDL933_RS08025	chromosome	protein_coding	protein_coding	25	68	15.4118	Neutral	flagellar basal body rod protein FlgG	WP_000625837.1	54.023	b1078	Not Essential	N
1692	EDL933_RS08030	chromosome	protein_coding	protein_coding	36	63.9	15.3043	Neutral	flagellar L-ring protein	WP_001295442.1	53.0758	b1079	Not Essential	N
1693	EDL933_RS08035	chromosome	protein_coding	protein_coding	41	63.4	20.3077	Neutral	flagellar P-ring protein	WP_000589319.1	54.1894	b1080	Not Essential	N
1694	EDL933_RS08040	chromosome	protein_coding	protein_coding	30	66.7	18.15	Neutral	flagellar assembly peptidoglycan hydrolase FlgJ	WP_001301817.1	54.7771	b1081	Not Essential	MN
1695	EDL933_RS08045	chromosome	protein_coding	protein_coding	77	57.1	18.8864	Neutral	flagellar hook-associated protein FlgK	WP_000096470.1	51.8248	b1082	Not Essential	N
1696	EDL933_RS08050	chromosome	protein_coding	protein_coding	45	53.3	20	Neutral	flagellar hook-filament junction protein FlgL	WP_001212790.1	50.9434	b1083	Not Essential	N
1697	EDL933_RS02645	chromosome	protein_coding	protein_coding	24	70.8	11.2941	Regional	Hha toxicity modulator TomB	WP_000344800.1	40.2667	b0461	Not Essential	---
1698	EDL933_RS08060	chromosome	protein_coding	protein_coding	18	55.6	15.3	Neutral	DUF2655 domain-containing protein	WP_001295962.1	44.5483	b1085	Not Essential	---
1699	EDL933_RS08065	chromosome	protein_coding	protein_coding	39	56.4	23.0909	Neutral	ribosomal large subunit pseudouridine synthase C	WP_000846342.1	51.875	b1086	Not Essential	J
1700	EDL933_RS08070	chromosome	protein_coding	protein_coding	27	51.9	6.21429	Neutral	septum formation inhibitor Maf	WP_001125199.1	49.7436	b1087	Not Essential	---
1701	EDL933_RS08075	chromosome	protein_coding	protein_coding	24	25	4.83333	Underrepresented	hypothetical protein	WP_001174481.1	49.4253	b1088	Not Essential	S
1702	EDL933_RS08080	chromosome	protein_coding	protein_coding	7	14.3	1	Underrepresented	50S ribosomal protein L32	WP_000290727.1	54.023	b1089	Not Essential	J
1703	EDL933_RS02920	chromosome	protein_coding	protein_coding	92	35.9	13.6364	Regional	allantoin permease	WP_000401141.1	47.6293	b0511	Not Essential	FH
1704	EDL933_RS08090	chromosome	protein_coding	protein_coding	31	3.2	6	Underrepresented	3-oxoacyl-ACP synthase III	WP_000288132.1	54.8218	b1091	Not Essential	I
1705	EDL933_RS08095	chromosome	protein_coding	protein_coding	30	3.3	1	Underrepresented	malonyl CoA-ACP transacylase	WP_000191362.1	54.8387	b1092	Essential	I
1706	EDL933_RS08100	chromosome	protein_coding	protein_coding	28	3.6	24	Underrepresented	3-oxoacyl-ACP reductase FabG	WP_001008537.1	51.2925	b1093	Essential	IQR
1707	EDL933_RS08105	chromosome	protein_coding	protein_coding	10	0	0	Underrepresented	acyl carrier protein	WP_000103754.1	47.6793	b1094	Essential	IQ
1708	EDL933_RS08110	chromosome	protein_coding	protein_coding	54	22.2	6.25	Underrepresented	beta-ketoacyl-[acyl-carrier-protein] synthase II	WP_000044679.1	53.1401	b1095	Not Essential	IQ
1709	EDL933_RS08115	chromosome	protein_coding	protein_coding	41	51.2	14.381	Neutral	aminodeoxychorismate lyase	WP_000478717.1	50.4938	b1096	Not Essential	EH
1710	EDL933_RS08120	chromosome	protein_coding	protein_coding	54	53.7	12.3448	Neutral	cell division protein YceG	WP_000756855.1	50.3421	b1097	Not Essential	D
1711	EDL933_RS08125	chromosome	protein_coding	protein_coding	30	0	0	Underrepresented	thymidylate kinase	WP_001256997.1	53.7383	b1098	Essential	F
1712	EDL933_RS08130	chromosome	protein_coding	protein_coding	42	7.1	8.33333	Underrepresented	DNA polymerase III subunit delta'	WP_001267941.1	54.6269	b1099	Essential	L
1713	EDL933_RS08135	chromosome	protein_coding	protein_coding	33	60.6	15.1	Neutral	DNAse	WP_000480245.1	51.2531	b1100	Not Essential	N
1714	EDL933_RS08140	chromosome	protein_coding	protein_coding	66	47	9.67742	Neutral	PTS glucose EIICB component	WP_000475719.1	52.4407	b1101	Not Essential	G
1715	EDL933_RS08145	chromosome	protein_coding	protein_coding	117	65.8	21.2597	Neutral	TonB-dependent siderophore receptor	WP_000953457.1	49.9087	b1102	Not Essential	P
1716	EDL933_RS30165	chromosome	protein_coding	protein_coding	12	50	15.1667	Neutral	hypothetical protein	WP_001301946.1	39.6825	---	Not Essential	---
1717	EDL933_RS08150	chromosome	protein_coding	protein_coding	16	62.5	8.3	Neutral	histidine triad nucleotide-binding protein	WP_000807125.1	50.8333	b1103	Not Essential	FGR
1718	EDL933_RS08155	chromosome	protein_coding	protein_coding	16	43.8	5.85714	Neutral	DUF1425 domain-containing protein	WP_001225281.1	50	b1104	Not Essential	---
1719	EDL933_RS08160	chromosome	protein_coding	protein_coding	28	53.6	18.5333	Neutral	penicillin-binding protein activator LpoB	WP_000164439.1	56.2305	b1105	Not Essential	M
1720	EDL933_RS08165	chromosome	protein_coding	protein_coding	39	66.7	15.5769	Neutral	thiamine kinase	WP_001116570.1	52.9697	b1106	Not Essential	H
1721	EDL933_RS08170	chromosome	protein_coding	protein_coding	36	63.9	17.3478	Neutral	beta-hexosaminidase	WP_000529292.1	53.2164	b1107	Not Essential	G
1722	EDL933_RS08175	chromosome	protein_coding	protein_coding	26	57.7	15.6	Neutral	hypothetical protein	WP_000587933.1	47.3297	b1108	Not Essential	R
1723	EDL933_RS08180	chromosome	protein_coding	protein_coding	53	56.6	16.3667	Neutral	NAD(P)/FAD-dependent oxidoreductase	WP_001301763.1	52.2605	b1109	Not Essential	C
1724	EDL933_RS32205	chromosome	protein_coding	protein_coding	9	77.8	10.7143	Neutral	hypothetical protein	WP_076033897.1	50.4505	---	Not Essential	---
1725	EDL933_RS08185	chromosome	protein_coding	protein_coding	25	52	10.7692	Neutral	glycine zipper 2TM domain-containing protein	WP_001301696.1	53.1481	b1110	Not Essential	---
1726	EDL933_RS08190	chromosome	protein_coding	protein_coding	20	50	12.1	Neutral	TetR/AcrR family transcriptional regulator	WP_001301779.1	51.0269	b1111	Not Essential	---
1727	EDL933_RS08195	chromosome	protein_coding	protein_coding	12	66.7	4.25	Neutral	multiple stress resistance protein BhsA	WP_000800153.1	47.2868	b1112	Not Essential	---
1728	EDL933_RS08200	chromosome	protein_coding	protein_coding	39	46.2	7.5	Neutral	peptidoglycan-binding protein LysM	WP_001300895.1	53.271	b1113	Not Essential	M
1729	EDL933_RS08205	chromosome	protein_coding	protein_coding	111	55	18.7213	Neutral	transcription-repair coupling factor	WP_001302008.1	54.9463	b1114	Not Essential	LK
1730	EDL933_RS08210	chromosome	protein_coding	protein_coding	54	53.7	19.5172	Neutral	membrane protein	WP_000810293.1	48.8827	b1115	Not Essential	---
1731	EDL933_RS08215	chromosome	protein_coding	protein_coding	52	0	0	Underrepresented	lipoprotein-releasing system protein LolC	WP_000284714.1	54.25	b1116	Essential	M
1732	EDL933_RS08220	chromosome	protein_coding	protein_coding	20	0	0	Underrepresented	lipoprotein-releasing system ATP-binding protein LolD	WP_001033699.1	55.1282	b1117	Essential	M
1733	EDL933_RS08225	chromosome	protein_coding	protein_coding	61	3.3	8	Underrepresented	lipoprotein-releasing system transmembrane subunit LolE	WP_001251367.1	51.6466	b1118	Essential	M
1734	EDL933_RS08230	chromosome	protein_coding	protein_coding	38	52.6	16.35	Neutral	N-acetyl-D-glucosamine kinase	WP_000291263.1	53.3991	b1119	Not Essential	---
1735	EDL933_RS08235	chromosome	protein_coding	protein_coding	32	43.8	22.5714	Neutral	NAD-dependent deacylase	WP_000952736.1	51.2165	---	Not Essential	O
1736	EDL933_RS08240	chromosome	protein_coding	protein_coding	47	51.1	20.375	Neutral	spermidine/putrescine ABC transporter substrate-binding protein PotD	WP_000759316.1	51.1939	b1123	Not Essential	E
1737	EDL933_RS08245	chromosome	protein_coding	protein_coding	39	46.2	18.4444	Neutral	spermidine/putrescine ABC transporter permease	WP_000580316.1	50.4403	b1124	Not Essential	E
1738	EDL933_RS08250	chromosome	protein_coding	protein_coding	61	60.7	14.9189	Neutral	integrase	WP_000074985.1	45.3083	---	Not Essential	X
1739	EDL933_RS08255	chromosome	protein_coding	protein_coding	11	81.8	16	Neutral	excisionase	WP_000003742.1	47.037	---	Not Essential	X
1740	EDL933_RS08260	chromosome	protein_coding	protein_coding	15	80	17.3333	Neutral	3'-5' exoribonuclease	WP_000241021.1	48.8584	---	Not Essential	X
1741	EDL933_RS30175	chromosome	pseudogene	pseudogene	8	75	16.5	Neutral	hypothetical protein	---	48.1283	---	Not Essential	---
1742	EDL933_RS08265	chromosome	protein_coding	protein_coding	28	64.3	9.22222	Neutral	hypothetical protein	WP_001302538.1	41.0394	---	Not Essential	X
1743	EDL933_RS08270	chromosome	protein_coding	protein_coding	6	66.7	29	Neutral	DUF1391 domain-containing protein	WP_001414141.1	49.6732	b1571	Not Essential	X
1744	EDL933_RS32210	chromosome	pseudogene	pseudogene	4	50	10.5	Neutral	hypothetical protein	---	51.5152	---	Not Essential	---
1745	EDL933_RS25655	chromosome	protein_coding	protein_coding	81	60.5	20.3469	Regional	MFS transporter	WP_000956328.1	45.4976	b3874	Not Essential	---
1746	EDL933_RS08280	chromosome	protein_coding	protein_coding	12	83.3	41.5	Neutral	transcriptional regulator	WP_000711018.1	42.9012	---	Not Essential	X
1747	EDL933_RS08285	chromosome	protein_coding	protein_coding	13	46.2	11	Neutral	Rha family transcriptional regulator	WP_000693915.1	52.8169	---	Not Essential	X
1748	EDL933_RS32215	chromosome	protein_coding	protein_coding	6	66.7	16.25	Neutral	hypothetical protein	WP_072128917.1	50.7463	---	Not Essential	---
1749	EDL933_RS32220	chromosome	protein_coding	protein_coding	6	66.7	3.75	Neutral	hypothetical protein	WP_072141963.1	55.8824	---	Not Essential	---
1750	EDL933_RS32225	chromosome	protein_coding	protein_coding	13	53.8	18	Neutral	replication protein	WP_010904617.1	57.0136	---	Not Essential	X
1751	EDL933_RS08300	chromosome	protein_coding	protein_coding	21	47.6	6.5	Neutral	DUF1627 domain-containing protein	WP_000451012.1	52.9986	---	Not Essential	X
1752	EDL933_RS08305	chromosome	protein_coding	protein_coding	11	63.6	14.8571	Neutral	hypothetical protein	WP_000017339.1	52.8302	---	Not Essential	X
1753	EDL933_RS08310	chromosome	protein_coding	protein_coding	11	63.6	22.7143	Neutral	DUF4406 domain-containing protein	WP_001310212.1	53.7954	---	Not Essential	X
1754	EDL933_RS08315	chromosome	protein_coding	protein_coding	11	81.8	20.7778	Neutral	DUF4752 domain-containing protein	WP_001017965.1	47.1698	---	Not Essential	X
1755	EDL933_RS08320	chromosome	protein_coding	protein_coding	17	64.7	19.5455	Neutral	hypothetical protein	WP_000156547.1	44.6541	---	Not Essential	X
1756	EDL933_RS08325	chromosome	protein_coding	protein_coding	20	65	18.3846	Neutral	hypothetical protein	WP_000515959.1	50.2283	---	Not Essential	X
1757	EDL933_RS08330	chromosome	protein_coding	protein_coding	11	72.7	16.5	Neutral	hypothetical protein	WP_001014296.1	41.1458	---	Not Essential	---
1758	EDL933_RS08335	chromosome	protein_coding	protein_coding	29	69	11.6	Neutral	DUF551 domain-containing protein	WP_000207955.1	48.9796	---	Not Essential	X
1759	EDL933_RS32230	chromosome	protein_coding	protein_coding	3	100	6.66667	Neutral	hypothetical protein	WP_001278450.1	47.619	---	Not Essential	---
1760	EDL933_RS08340	chromosome	protein_coding	protein_coding	11	63.6	9.71429	Neutral	hypothetical protein	WP_001303916.1	48.0769	---	Not Essential	---
1761	EDL933_RS08345	chromosome	protein_coding	protein_coding	12	83.3	27.9	Neutral	Hok/Gef family protein	WP_000887477.1	52.5822	---	Not Essential	X
1762	EDL933_RS32235	chromosome	protein_coding	protein_coding	11	72.7	6.875	Neutral	hypothetical protein	WP_001341388.1	54.1219	---	Not Essential	---
1763	EDL933_RS08355	chromosome	protein_coding	protein_coding	37	64.9	11.3333	Neutral	DUF968 domain-containing protein	WP_001265168.1	53.8095	---	Not Essential	X
1764	EDL933_RS08360	chromosome	protein_coding	protein_coding	18	77.8	10.1429	Neutral	endodeoxyribonuclease	WP_001217410.1	52.2667	---	Not Essential	X
1765	EDL933_RS08365	chromosome	protein_coding	protein_coding	39	61.5	30.4583	Neutral	antitermination protein	WP_000762929.1	47.8102	---	Not Essential	X
1766	EDL933_RS30185	chromosome	pseudogene	pseudogene	14	78.6	10.0909	Neutral	tellurite resistance protein TerB	---	53.719	---	Not Essential	---
1767	EDL933_RS08375	chromosome	protein_coding	protein_coding	4	100	8.25	Neutral	membrane protein	WP_000216629.1	54.1667	---	Not Essential	X
1768	EDL933_RS32240	chromosome	pseudogene	pseudogene	4	75	20.6667	Neutral	hypothetical protein	---	58.1197	---	Not Essential	---
1769	EDL933_RS32245	chromosome	protein_coding	protein_coding	5	60	7	Neutral	hypothetical protein	WP_001304197.1	44.186	---	Not Essential	---
1770	EDL933_RS08390	chromosome	protein_coding	protein_coding	77	80.5	16	Neutral	9-O-acetyl-N-acetylneuraminic acid deacetylase	WP_000023170.1	54.2312	---	Not Essential	---
1771	EDL933_RS08395	chromosome	protein_coding	protein_coding	14	64.3	27.6667	Neutral	DUF1378 domain-containing protein	WP_001213059.1	46.4481	---	Not Essential	---
1772	EDL933_RS08400	chromosome	protein_coding	protein_coding	3	33.3	111	Neutral	DUF826 domain-containing protein	WP_001289717.1	55.1852	---	Not Essential	---
1773	EDL933_RS08405	chromosome	protein_coding	protein_coding	10	90	12.5556	Neutral	holin	WP_000284518.1	54.1667	---	Not Essential	---
1774	EDL933_RS08410	chromosome	protein_coding	protein_coding	21	61.9	6.38462	Neutral	DUF1327 domain-containing protein	WP_000731241.1	46.9565	---	Not Essential	---
1775	EDL933_RS08415	chromosome	protein_coding	protein_coding	19	100	8.94737	Neutral	lysozyme	WP_000992148.1	54.6816	b1554	Not Essential	---
1776	EDL933_RS08420	chromosome	protein_coding	protein_coding	30	80	13.4167	Neutral	hypothetical protein	WP_001056806.1	46.3158	---	Not Essential	---
1777	EDL933_RS32250	chromosome	protein_coding	protein_coding	15	73.3	8.90909	Neutral	lysis protein	WP_001082691.1	55.1282	---	Not Essential	---
1778	EDL933_RS08435	chromosome	protein_coding	protein_coding	12	75	13.7778	Neutral	hypothetical protein	WP_000735655.1	45.3333	---	Not Essential	---
1779	EDL933_RS32255	chromosome	protein_coding	protein_coding	12	33.3	7.75	Neutral	hypothetical protein	WP_001303918.1	53.8813	---	Not Essential	---
1780	EDL933_RS08445	chromosome	protein_coding	protein_coding	10	50	6.6	Neutral	hypothetical protein	WP_000347013.1	39.7163	---	Not Essential	---
1781	EDL933_RS08450	chromosome	protein_coding	protein_coding	10	50	10.6	Neutral	DUF3950 domain-containing protein	WP_001302295.1	44.086	---	Not Essential	---
1782	EDL933_RS08455	chromosome	protein_coding	protein_coding	8	87.5	17.5714	Neutral	HNH endonuclease	WP_000279786.1	56.8306	---	Not Essential	---
1783	EDL933_RS08460	chromosome	protein_coding	protein_coding	2	100	3	Neutral	hypothetical protein	WP_001303919.1	57.6389	---	Not Essential	---
1784	EDL933_RS08465	chromosome	protein_coding	protein_coding	20	70	7.71429	Neutral	terminase small subunit	WP_000958416.1	54.9645	---	Not Essential	---
1785	EDL933_RS08470	chromosome	protein_coding	protein_coding	46	67.4	11.3226	Neutral	terminase large subunit	WP_001301491.1	57.8219	---	Not Essential	---
1786	EDL933_RS08475	chromosome	protein_coding	protein_coding	38	57.9	7.68182	Neutral	phage major capsid protein	WP_000173030.1	60.0103	---	Not Essential	---
1787	EDL933_RS08480	chromosome	protein_coding	protein_coding	3	33.3	17	Neutral	hypothetical protein	WP_001063095.1	57.2072	---	Not Essential	---
1788	EDL933_RS08485	chromosome	pseudogene	pseudogene	71	69	12.6939	Neutral	phage portal protein	---	55.8607	---	Not Essential	X
1789	EDL933_RS08490	chromosome	protein_coding	protein_coding	9	66.7	15.1667	Neutral	phage gp6-like head-tail connector protein	WP_000126019.1	55.3517	---	Not Essential	---
1790	EDL933_RS08495	chromosome	protein_coding	protein_coding	5	20	19	Neutral	head-tail adaptor protein	WP_001007901.1	58.1197	---	Not Essential	X
1791	EDL933_RS08500	chromosome	protein_coding	protein_coding	10	70	6	Neutral	hypothetical protein	WP_000573374.1	57.7181	---	Not Essential	---
1792	EDL933_RS08505	chromosome	protein_coding	protein_coding	11	90.9	8.2	Neutral	DUF3168 domain-containing protein	WP_000133388.1	60	---	Not Essential	X
1793	EDL933_RS08510	chromosome	protein_coding	protein_coding	32	68.8	17	Neutral	tail protein	WP_001275506.1	52.8591	---	Not Essential	---
1794	EDL933_RS08515	chromosome	protein_coding	protein_coding	8	87.5	6.85714	Neutral	tail assembly protein	WP_001030063.1	57.3333	---	Not Essential	---
1795	EDL933_RS08520	chromosome	protein_coding	protein_coding	6	83.3	4.6	Neutral	phage tail protein	WP_001234271.1	59.5745	---	Not Essential	---
1796	EDL933_RS08525	chromosome	protein_coding	protein_coding	29	79.3	16.1739	Neutral	phage tail tape measure protein	WP_072277608.1	58.459	---	Not Essential	---
1797	EDL933_RS30200	chromosome	protein_coding	protein_coding	6	66.7	4.75	Neutral	phage tail protein	WP_072142640.1	56	---	Not Essential	---
1798	EDL933_RS08530	chromosome	protein_coding	protein_coding	17	70.6	13	Neutral	phage minor tail protein L	WP_001179478.1	58.083	---	Not Essential	X
1799	EDL933_RS25825	chromosome	protein_coding	protein_coding	94	50	17.7447	Regional	glycoporin	WP_000749920.1	45.233	---	Not Essential	---
1800	EDL933_RS08540	chromosome	protein_coding	protein_coding	5	60	15	Neutral	Arc family DNA-binding protein	WP_010904626.1	41.4414	---	Not Essential	X
1801	EDL933_RS30205	chromosome	pseudogene	pseudogene	16	81.2	21.6923	Neutral	hypothetical protein	---	38.5366	---	Not Essential	---
1802	EDL933_RS08545	chromosome	protein_coding	protein_coding	47	76.6	24.4722	Neutral	phage repressor protein/antirepressor Ant	WP_000835336.1	44.2548	---	Not Essential	X
1803	EDL933_RS08550	chromosome	protein_coding	protein_coding	20	70	24.1429	Neutral	phage tail protein	WP_000967271.1	58.1301	---	Not Essential	X
1804	EDL933_RS25985	chromosome	protein_coding	protein_coding	55	34.5	18	Regional	hypothetical protein	WP_000382391.1	40.0291	---	Not Essential	---
1805	EDL933_RS08560	chromosome	protein_coding	protein_coding	193	10.9	4.33333	Underrepresented	type III secretion system effector HECT-type E3 ubiquitin transferase	WP_001301673.1	35.4619	---	Not Essential	---
1806	EDL933_RS08565	chromosome	protein_coding	protein_coding	359	10.9	3.53846	Underrepresented	DUF4765 domain-containing protein	WP_001301984.1	31.7166	---	Not Essential	---
1807	EDL933_RS32260	chromosome	protein_coding	protein_coding	16	18.8	6	Underrepresented	hypothetical protein	WP_001450921.1	34.375	---	Not Essential	---
1808	EDL933_RS08570	chromosome	pseudogene	pseudogene	55	60	15.6667	Neutral	hypothetical protein	---	53.2182	---	Not Essential	X
1809	EDL933_RS30215	chromosome	protein_coding	protein_coding	13	46.2	11.6667	Neutral	hypothetical protein	WP_001301834.1	27.7778	---	Not Essential	---
1810	EDL933_RS08595	chromosome	protein_coding	protein_coding	21	66.7	15.6429	Neutral	hypothetical protein	WP_001303921.1	38.7681	---	Not Essential	---
1811	EDL933_RS02945	chromosome	protein_coding	protein_coding	49	49	20.7083	Regional	allantoate amidohydrolase	WP_001301887.1	51.8608	b0516	Not Essential	E
1812	EDL933_RS30220	chromosome	protein_coding	protein_coding	14	28.6	4.25	Underrepresented	hypothetical protein	WP_001303923.1	34.2723	---	Not Essential	---
1813	EDL933_RS08605	chromosome	protein_coding	protein_coding	37	54.1	14.45	Neutral	spermidine/putrescine ABC transporter permease PotB	WP_000799385.1	50.463	b1125	Not Essential	E
1814	EDL933_RS08610	chromosome	protein_coding	protein_coding	32	71.9	13.8261	Neutral	Fe3+/spermidine/putrescine ABC transporter ATP-binding protein	WP_000531594.1	50.8355	b1126	Not Essential	E
1815	EDL933_RS08615	chromosome	protein_coding	protein_coding	18	83.3	11.4667	Neutral	hypothetical protein	WP_001310720.1	41.2698	---	Not Essential	---
1816	EDL933_RS08620	chromosome	protein_coding	protein_coding	56	58.9	24.3333	Neutral	peptidase T	WP_000359446.1	49.8778	b1127	Not Essential	E
1817	EDL933_RS08625	chromosome	protein_coding	protein_coding	40	67.5	22.6667	Neutral	50S ribosomal protein L16 arginine hydroxylase	WP_001301987.1	53.7433	b1128	Not Essential	J
1818	EDL933_RS08630	chromosome	protein_coding	protein_coding	62	61.3	15.6316	Neutral	integrase	WP_000085257.1	51.5447	---	Not Essential	---
1819	EDL933_RS08635	chromosome	protein_coding	protein_coding	11	54.5	19.8333	Neutral	AlpA family transcriptional regulator	WP_000953272.1	50.2646	---	Not Essential	X
1820	EDL933_RS26030	chromosome	protein_coding	protein_coding	163	65.6	26.4486	Regional	RHS element protein RhsA	WP_000014969.1	58.5424	---	Not Essential	---
1821	EDL933_RS08645	chromosome	protein_coding	protein_coding	9	66.7	21.5	Neutral	lcd-like protein from phage origin	WP_001453500.1	53.0303	---	Not Essential	---
1822	EDL933_RS08650	chromosome	protein_coding	protein_coding	12	58.3	7.71429	Neutral	hypothetical protein	WP_000920682.1	41.9355	---	Not Essential	X
1823	EDL933_RS11315	chromosome	protein_coding	protein_coding	36	19.4	8.85714	Underrepresented	hypothetical protein	WP_001304174.1	49.1762	---	Not Essential	X
1824	EDL933_RS26520	chromosome	protein_coding	protein_coding	34	35.3	10.0833	Regional	PTS system mannose/fructose/N-acetylgalactosamine-transporter subunit IIB	WP_001027854.1	45.8586	---	Not Essential	G
1825	EDL933_RS11295	chromosome	protein_coding	protein_coding	13	7.7	1	Underrepresented	hypothetical protein	WP_000935420.1	39.9061	---	Not Essential	X
1826	EDL933_RS08670	chromosome	protein_coding	protein_coding	79	48.1	12.5263	Neutral	DUF927 domain-containing protein	WP_000761781.1	53.6334	---	Not Essential	X
1827	EDL933_RS32270	chromosome	protein_coding	protein_coding	31	12.9	5	Underrepresented	hypothetical protein	WP_010917797.1	42.3188	---	Not Essential	---
1828	EDL933_RS08680	chromosome	protein_coding	protein_coding	12	100	12.8333	Neutral	hypothetical protein	WP_000198852.1	49.2063	---	Not Essential	X
1829	EDL933_RS08685	chromosome	protein_coding	protein_coding	18	55.6	9.3	Neutral	single-stranded DNA-binding protein	WP_000126692.1	58.6375	---	Not Essential	X
1830	EDL933_RS08690	chromosome	protein_coding	protein_coding	9	66.7	35.5	Neutral	PerC family transcriptional regulator	WP_000233299.1	54.2125	---	Not Essential	---
1831	EDL933_RS30235	chromosome	pseudogene	pseudogene	7	57.1	21.5	Neutral	trigger factor	---	47.4138	---	Not Essential	---
1832	EDL933_RS08695	chromosome	protein_coding	protein_coding	10	80	19.75	Neutral	hypothetical protein	WP_000951696.1	43.8944	---	Not Essential	X
1833	EDL933_RS08700	chromosome	protein_coding	protein_coding	44	63.6	11.1786	Neutral	phage major capsid protein	WP_001137345.1	50.7772	---	Not Essential	X
1834	EDL933_RS08705	chromosome	protein_coding	protein_coding	27	40.7	27.2727	Neutral	HK97 family phage prohead protease	WP_000504050.1	55.6719	---	Not Essential	X
1835	EDL933_RS08710	chromosome	protein_coding	protein_coding	39	56.4	25.0455	Neutral	phage portal protein	WP_000267612.1	56.6832	---	Not Essential	X
1836	EDL933_RS08715	chromosome	protein_coding	protein_coding	11	18.2	23	Neutral	head-tail adaptor protein	WP_001020660.1	56.3422	---	Not Essential	X
1837	EDL933_RS08720	chromosome	protein_coding	protein_coding	12	83.3	39.5	Neutral	hypothetical protein	WP_000134113.1	51.5152	---	Not Essential	X
1838	EDL933_RS29200	chromosome	protein_coding	protein_coding	15	60	40.3333	Neutral	HNH endonuclease	WP_001145903.1	55.102	---	Not Essential	X
1839	EDL933_RS08730	chromosome	protein_coding	protein_coding	7	57.1	34.75	Neutral	hypothetical protein	WP_001005703.1	51.7241	---	Not Essential	---
1840	EDL933_RS08735	chromosome	protein_coding	protein_coding	12	33.3	8.25	Neutral	phage terminase small subunit P27 family	WP_000113645.1	55.1821	---	Not Essential	X
1841	EDL933_RS08740	chromosome	protein_coding	protein_coding	68	55.9	14.6316	Neutral	terminase large subunit	WP_000127893.1	52.6474	---	Not Essential	X
1842	EDL933_RS08745	chromosome	protein_coding	protein_coding	12	58.3	16.2857	Neutral	hypothetical protein	WP_000133425.1	52.4823	---	Not Essential	---
1843	EDL933_RS30240	chromosome	protein_coding	protein_coding	14	57.1	10.375	Neutral	hypothetical protein	WP_001302829.1	45.3815	---	Not Essential	X
1844	EDL933_RS08755	chromosome	protein_coding	protein_coding	64	62.5	16	Neutral	two-component system sensor histidine kinase PhoQ	WP_000735407.1	50.924	b1129	Not Essential	T
1845	EDL933_RS08760	chromosome	protein_coding	protein_coding	34	76.5	11.3077	Neutral	two-component system response regulator PhoP	WP_001265474.1	47.3214	b1130	Not Essential	TK
1846	EDL933_RS08765	chromosome	protein_coding	protein_coding	54	5.6	5.33333	Underrepresented	adenylosuccinate lyase	WP_000423729.1	52.5164	b1131	Not Essential	F
1847	EDL933_RS08770	chromosome	protein_coding	protein_coding	18	55.6	13.9	Neutral	lysogenization protein HflD	WP_001301618.1	57.1651	b1132	Not Essential	XT
1848	EDL933_RS08775	chromosome	protein_coding	protein_coding	37	2.7	1	Underrepresented	tRNA 2-thiouridine(34) synthase MnmA	WP_001301861.1	53.3875	b1133	Essential	J
1849	EDL933_RS08780	chromosome	protein_coding	protein_coding	20	50	10.4	Neutral	NUDIX hydrolase	WP_000476093.1	50.4329	b1134	Not Essential	V
1850	EDL933_RS08785	chromosome	protein_coding	protein_coding	29	65.5	15.7895	Neutral	23S rRNA pseudouridine synthase E	WP_001248690.1	51.0703	b1135	Not Essential	J
1851	EDL933_RS08790	chromosome	protein_coding	protein_coding	53	5.7	9	Underrepresented	NADP-dependent isocitrate dehydrogenase	WP_000444477.1	50.2798	b1136	Not Essential	C
1852	EDL933_RS26535	chromosome	protein_coding	protein_coding	45	55.6	13.28	Regional	Cro/Cl family transcriptional regulator	WP_001301875.1	49.0506	---	Not Essential	---
1853	EDL933_RS26685	chromosome	protein_coding	protein_coding	84	22.6	7.52632	Regional	DUF2713 domain-containing protein	WP_000912588.1	34.0648	---	Not Essential	---
1854	EDL933_RS26725	chromosome	protein_coding	protein_coding	26	50	21.9231	Regional	class B acid phosphatase	WP_001226923.1	49.4398	b4055	Not Essential	PR
1855	EDL933_RS08810	chromosome	protein_coding	protein_coding	28	75	12.1905	Neutral	Replication protein P	WP_000788869.1	52.9915	---	Not Essential	X
1856	EDL933_RS08815	chromosome	protein_coding	protein_coding	17	47.1	17.5	Neutral	protein ren	WP_000145915.1	50.165	b0542	Not Essential	---
1857	EDL933_RS27095	chromosome	protein_coding	protein_coding	38	60.5	27.4783	Regional	two-component system response regulator DcuR	WP_000611288.1	49.4444	b4124	Not Essential	KT
1858	EDL933_RS27145	chromosome	protein_coding	protein_coding	102	49	16.66	Regional	transcriptional regulator	WP_001187177.1	42.0403	b4133	Not Essential	K
1859	EDL933_RS30245	chromosome	protein_coding	protein_coding	10	70	14	Neutral	hypothetical protein	WP_071525067.1	40.1042	---	Not Essential	---
1860	EDL933_RS08835	chromosome	protein_coding	protein_coding	21	71.4	29.7333	Neutral	hypothetical protein	WP_001053040.1	50.6579	b0547	Not Essential	X
1861	EDL933_RS08840	chromosome	protein_coding	protein_coding	10	70	9.42857	Neutral	hypothetical protein	WP_000224907.1	47.9532	b0548	Not Essential	---
1862	EDL933_RS08845	chromosome	protein_coding	protein_coding	12	75	17.5556	Neutral	DUF1364 domain-containing protein	WP_000774504.1	51.89	b0549	Not Essential	---
1863	EDL933_RS08850	chromosome	protein_coding	protein_coding	15	26.7	13.5	Neutral	hypothetical protein	WP_001099695.1	53.719	b0550	Not Essential	X
1864	EDL933_RS08855	chromosome	protein_coding	protein_coding	7	57.1	21.25	Neutral	hypothetical protein	WP_000971093.1	47.5177	---	Not Essential	---
1865	EDL933_RS08860	chromosome	protein_coding	protein_coding	28	67.9	8.52632	Neutral	Q antiterminator encoded by prophage CP-933P	WP_001097228.1	47.3913	---	Not Essential	X
1866	EDL933_RS08865	chromosome	protein_coding	protein_coding	13	69.2	23	Neutral	holin	WP_001295975.1	48.7421	---	Not Essential	X
1867	EDL933_RS08870	chromosome	protein_coding	protein_coding	22	81.8	12.8333	Neutral	lysozyme	WP_001180487.1	49.8952	---	Not Essential	X
1868	EDL933_RS08875	chromosome	protein_coding	protein_coding	17	76.5	14.0769	Neutral	lysis protein	WP_000087013.1	50.8658	b0556	Not Essential	X
1869	EDL933_RS08880	chromosome	protein_coding	protein_coding	16	75	4.58333	Neutral	hypothetical protein	WP_000738495.1	43.5374	b0557	Not Essential	X
1870	EDL933_RS04255	chromosome	protein_coding	protein_coding	75	29.3	8.81818	Underrepresented	DUF2219 domain-containing protein	WP_000750155.1	39.375	---	Not Essential	X
1871	EDL933_RS27210	chromosome	protein_coding	protein_coding	49	42.9	30.8095	Regional	hypothetical protein	WP_001008054.1	45.0575	b4145	Not Essential	---
1872	EDL933_RS01585	chromosome	protein_coding	protein_coding	94	13.8	5.61538	Underrepresented	hypothetical protein	WP_000205213.1	31.348	---	Not Essential	X
1873	EDL933_RS08890	chromosome	protein_coding	protein_coding	15	60	21.5556	Neutral	hypothetical protein	WP_001031427.1	39.6135	b0559	Not Essential	X
1874	EDL933_RS08895	chromosome	protein_coding	protein_coding	6	66.7	19	Neutral	DUF3950 domain-containing protein	WP_001300120.1	43.0769	b4589	Not Essential	X
1875	EDL933_RS08900	chromosome	protein_coding	protein_coding	14	35.7	14.4	Neutral	terminase small subunit	WP_000453564.1	52.5641	b0560	Not Essential	X
1876	EDL933_RS08905	chromosome	protein_coding	protein_coding	66	63.6	14.5238	Neutral	terminase	WP_001027365.1	54.2575	---	Not Essential	X
1877	EDL933_RS08910	chromosome	protein_coding	protein_coding	5	60	8.33333	Neutral	head-tail joining protein	WP_000198153.1	54.5894	---	Not Essential	X
1878	EDL933_RS08915	chromosome	protein_coding	protein_coding	41	68.3	12.8214	Neutral	phage portal protein	WP_001301524.1	58.6142	---	Not Essential	X
1879	EDL933_RS08920	chromosome	protein_coding	protein_coding	32	65.6	14.4286	Neutral	phage capsid assembly protein	WP_000123254.1	60.7576	---	Not Essential	---
1880	EDL933_RS08925	chromosome	protein_coding	protein_coding	7	42.9	5.66667	Neutral	head decoration protein	WP_001295978.1	59.7598	---	Not Essential	---
1881	EDL933_RS08930	chromosome	protein_coding	protein_coding	28	64.3	23.5556	Neutral	minor capsid protein E	WP_000063265.1	56.3353	---	Not Essential	---
1882	EDL933_RS08935	chromosome	protein_coding	protein_coding	4	50	36	Neutral	DNA-packaging protein FI	WP_000158906.1	56.8922	---	Not Essential	---
1883	EDL933_RS08940	chromosome	protein_coding	protein_coding	10	30	20	Neutral	tail attachment protein	WP_000752995.1	57.6271	---	Not Essential	X
1884	EDL933_RS08945	chromosome	protein_coding	protein_coding	20	45	18.4444	Neutral	tail protein	WP_000975100.1	55.095	---	Not Essential	X
1885	EDL933_RS08950	chromosome	protein_coding	protein_coding	15	66.7	16.4	Neutral	tail protein	WP_000683105.1	54.2929	---	Not Essential	X
1886	EDL933_RS08955	chromosome	protein_coding	protein_coding	19	52.6	11.1	Neutral	tail protein	WP_001143002.1	58.4345	---	Not Essential	X
1887	EDL933_RS08960	chromosome	protein_coding	protein_coding	9	55.6	14	Neutral	phage minor tail protein G	WP_000479161.1	54.1371	---	Not Essential	X
1888	EDL933_RS08965	chromosome	protein_coding	protein_coding	11	63.6	20.1429	Neutral	phage tail assembly protein T	WP_000459457.1	56.3218	---	Not Essential	X
1889	EDL933_RS08970	chromosome	protein_coding	protein_coding	61	60.7	14.6757	Neutral	phage tail tape measure protein	WP_000840323.1	58.3922	---	Not Essential	X
1890	EDL933_RS08975	chromosome	protein_coding	protein_coding	7	28.6	17	Neutral	tail protein	WP_000847331.1	57.5758	---	Not Essential	---
1891	EDL933_RS08980	chromosome	protein_coding	protein_coding	22	77.3	14.6471	Neutral	phage minor tail protein L	WP_001152612.1	55.794	---	Not Essential	---
1892	EDL933_RS08985	chromosome	protein_coding	protein_coding	16	87.5	29.1429	Neutral	phage tail protein	WP_000194779.1	59.2742	---	Not Essential	---
1893	EDL933_RS08990	chromosome	protein_coding	protein_coding	15	53.3	8.875	Neutral	tail assembly protein	WP_000741585.1	59.5238	---	Not Essential	---
1894	EDL933_RS08995	chromosome	protein_coding	protein_coding	122	63.1	17.9091	Neutral	host specificity protein J	WP_000515612.1	56.1636	---	Not Essential	---
1895	EDL933_RS09000	chromosome	protein_coding	protein_coding	24	79.2	10.4737	Neutral	Ail/Lom family protein	WP_001230340.1	55.6667	---	Not Essential	---
1896	EDL933_RS09005	chromosome	protein_coding	protein_coding	105	73.3	20.1299	Neutral	membrane protein	WP_000268883.1	54.6639	---	Not Essential	---
1897	EDL933_RS09010	chromosome	protein_coding	protein_coding	28	50	19.8571	Neutral	tail fiber assembly protein	WP_000885629.1	47.2509	b1546	Not Essential	X
1898	EDL933_RS09015	chromosome	protein_coding	protein_coding	51	66.7	19.4412	Neutral	catalase	WP_000488340.1	42.8732	---	Not Essential	X
1899	EDL933_RS27275	chromosome	protein_coding	protein_coding	88	50	27.6136	Regional	glutamate/gamma-aminobutyrate family transporter YjeM	WP_001300174.1	47.2389	b4156	Not Essential	---
1900	EDL933_RS27295	chromosome	protein_coding	protein_coding	18	44.4	16.25	Regional	oligoribonuclease	WP_001302216.1	53.663	b4162	Essential	A
1901	EDL933_RS27395	chromosome	protein_coding	protein_coding	27	44.4	16.75	Regional	PspA/IM30 family protein	WP_000511966.1	50.7868	b4182	Not Essential	---
1902	EDL933_RS27405	chromosome	protein_coding	protein_coding	30	30	9.33333	Regional	DUF350 domain-containing protein	WP_000547760.1	43.3584	b4184	Not Essential	S
1903	EDL933_RS09040	chromosome	protein_coding	protein_coding	16	62.5	17.1	Neutral	tail fiber assembly protein	WP_000937476.1	48.1928	---	Not Essential	X
1904	EDL933_RS09045	chromosome	protein_coding	protein_coding	11	81.8	12	Neutral	IS66 family insertion sequence hypothetical protein	WP_001171554.1	51.9685	---	Not Essential	---
1905	EDL933_RS09050	chromosome	protein_coding	protein_coding	9	100	10.5556	Neutral	IS66 family insertion sequence hypothetical protein	WP_000612591.1	58.6207	---	Not Essential	---
1906	EDL933_RS09055	chromosome	protein_coding	protein_coding	45	82.2	24.3784	Neutral	IS66 family transposase ISEc8	WP_000998048.1	58.4795	---	Not Essential	---
1907	EDL933_RS31735	chromosome	pseudogene	pseudogene	20	20	12.75	Regional	TetR family transcriptional regulator	---	46.1333	---	Not Essential	---
1908	EDL933_RS09065	chromosome	protein_coding	protein_coding	64	46.9	7.5	Neutral	protease 7	WP_001201843.1	43.3962	b0565	Not Essential	---
1909	EDL933_RS09070	chromosome	protein_coding	protein_coding	16	56.2	9.33333	Neutral	XRE family transcriptional regulator	WP_000361104.1	42.7673	---	Not Essential	---
1910	EDL933_RS09080	chromosome	pseudogene	pseudogene	51	92.2	21.2553	Neutral	transposase	---	54.1186	---	Not Essential	---
1911	EDL933_RS09085	chromosome	protein_coding	protein_coding	39	69.2	19.2593	Neutral	autotransporter outer membrane beta-barrel domain-containing protein	WP_071525995.1	51.9084	---	Not Essential	---
1912	EDL933_RS09090	chromosome	protein_coding	protein_coding	16	18.8	6	Underrepresented	cell division topological specificity factor	WP_001185665.1	43.0712	b1174	Not Essential	D
1913	EDL933_RS09095	chromosome	protein_coding	protein_coding	40	5	11.5	Underrepresented	septum site-determining protein MinD	WP_000101055.1	49.6925	b1175	Not Essential	D
1914	EDL933_RS09100	chromosome	protein_coding	protein_coding	28	3.6	3	Underrepresented	septum site-determining protein MinC	WP_000072536.1	50.8621	b1176	Not Essential	D
1915	EDL933_RS30270	chromosome	protein_coding	protein_coding	16	50	8.375	Neutral	hypothetical protein	WP_001303930.1	39.0351	---	Not Essential	---
1916	EDL933_RS09105	chromosome	protein_coding	protein_coding	21	57.1	6.16667	Neutral	hypothetical protein	WP_001056834.1	42.2764	b1177	Not Essential	---
1917	EDL933_RS09110	chromosome	protein_coding	protein_coding	29	72.4	15.1905	Neutral	hypothetical protein	WP_000695220.1	43.0348	b1178	Not Essential	---
1918	EDL933_RS09115	chromosome	protein_coding	protein_coding	14	35.7	14.4	Neutral	hypothetical protein	WP_001456425.1	45.7711	---	Not Essential	---
1919	EDL933_RS09120	chromosome	protein_coding	protein_coding	13	46.2	3.5	Neutral	hypothetical protein	WP_001295992.1	43.8776	b1179	Not Essential	S
1920	EDL933_RS09125	chromosome	protein_coding	protein_coding	24	62.5	12.2667	Neutral	isomerase/hydrolase	WP_000284277.1	52.4242	b1180	Not Essential	---
1921	EDL933_RS09130	chromosome	protein_coding	protein_coding	20	55	12.2727	Neutral	YcgN family cysteine cluster protein	WP_000807626.1	47.619	b1181	Not Essential	S
1922	EDL933_RS09135	chromosome	protein_coding	protein_coding	60	15	8.77778	Underrepresented	hemolysin E	WP_001304191.1	41.4474	b1182	Not Essential	---
1923	EDL933_RS09140	chromosome	protein_coding	protein_coding	21	57.1	21.6667	Neutral	protein UmuD	WP_000897378.1	48.3333	b1183	Not Essential	KT
1924	EDL933_RS09145	chromosome	protein_coding	protein_coding	53	45.3	14.7917	Neutral	DNA polymerase V subunit UmuC	WP_000457644.1	50.9062	b1184	Not Essential	L
1925	EDL933_RS09150	chromosome	protein_coding	protein_coding	23	52.2	13.25	Neutral	disulfide bond formation protein B	WP_000943459.1	52.354	b1185	Not Essential	O
1926	EDL933_RS09155	chromosome	protein_coding	protein_coding	62	40.3	15.52	Neutral	Na+/H+ antiporter NhaB	WP_000406391.1	52.594	b1186	Not Essential	CP
1927	EDL933_RS09160	chromosome	protein_coding	protein_coding	36	19.4	6.28571	Underrepresented	fatty acid metabolism transcriptional regulator FadR	WP_000234823.1	51.3889	b1187	Not Essential	K
1928	EDL933_RS09165	chromosome	protein_coding	protein_coding	76	50	13.2895	Neutral	SpoVR family protein	WP_000190855.1	49.8369	b1188	Not Essential	---
1929	EDL933_RS09170	chromosome	protein_coding	protein_coding	50	58	12.2069	Neutral	D-amino acid dehydrogenase small subunit	WP_001266908.1	56.1201	b1189	Not Essential	E
1930	EDL933_RS09175	chromosome	protein_coding	protein_coding	42	57.1	16.5833	Neutral	alanine racemase catabolic	WP_000197859.1	57.5163	b1190	Not Essential	M
1931	EDL933_RS32275	chromosome	pseudogene	pseudogene	6	83.3	6.8	Neutral	invasion protein	---	40.8163	---	Not Essential	---
1932	EDL933_RS09180	chromosome	protein_coding	protein_coding	70	58.6	12.5122	Neutral	K+/H+ antiporter NhaP2	WP_000340206.1	52.677	b1191	Not Essential	CP
1933	EDL933_RS09185	chromosome	protein_coding	protein_coding	42	57.1	17.75	Neutral	murein tetrapeptide carboxypeptidase	WP_000051572.1	52.5683	b1192	Not Essential	M
1934	EDL933_RS30275	chromosome	protein_coding	protein_coding	10	80	19.5	Neutral	hypothetical protein	WP_001451929.1	42.328	---	Not Essential	---
1935	EDL933_RS09190	chromosome	protein_coding	protein_coding	25	60	18.4	Neutral	murein transglycosylase	WP_001295616.1	51.7974	b1193	Not Essential	M
1936	EDL933_RS09195	chromosome	pseudogene	pseudogene	51	86.3	21.1818	Neutral	transposase	---	53.0478	---	Not Essential	X
1937	EDL933_RS32280	chromosome	pseudogene	pseudogene	2	100	4.5	Neutral	hypothetical protein	---	48.1481	---	Not Essential	---
1938	EDL933_RS09205	chromosome	protein_coding	protein_coding	28	50	16.5714	Neutral	flagellar brake protein YcgR	WP_000020148.1	50.0838	---	Not Essential	N
1939	EDL933_RS09210	chromosome	protein_coding	protein_coding	11	54.5	11.6667	Neutral	GlsB/YeaQ/YmgE family stress response membrane protein	WP_000511315.1	54.1176	b1195	Not Essential	---
1940	EDL933_RS09215	chromosome	protein_coding	protein_coding	99	56.6	22.0714	Neutral	TonB-dependent receptor	WP_001302893.1	50.1268	---	Not Essential	P
1941	EDL933_RS09220	chromosome	protein_coding	protein_coding	35	68.6	14	Neutral	molybdenum transporter	WP_000576838.1	52.2807	---	Not Essential	H
1942	EDL933_RS09225	chromosome	protein_coding	protein_coding	10	50	8.6	Neutral	hypothetical protein	WP_010917800.1	53.5461	---	Not Essential	---
1943	EDL933_RS09230	chromosome	protein_coding	protein_coding	21	57.1	16.8333	Neutral	SAM-dependent methyltransferase	WP_000903990.1	53.6434	---	Not Essential	---
1944	EDL933_RS09235	chromosome	protein_coding	protein_coding	30	50	18.3333	Neutral	ABC transporter ATP-binding protein	WP_000173324.1	54.0184	---	Not Essential	PH
1945	EDL933_RS02950	chromosome	protein_coding	protein_coding	54	46.3	16.96	Regional	ureidoglycolate dehydrogenase (NAD(+))	WP_000703914.1	52.6667	b0517	Not Essential	C
1946	EDL933_RS09245	chromosome	protein_coding	protein_coding	34	52.9	9.55556	Neutral	iron ABC transporter substrate-binding protein	WP_000060146.1	53.5679	---	Not Essential	P
1947	EDL933_RS32285	chromosome	protein_coding	protein_coding	18	22.2	1.25	Underrepresented	hypothetical protein	WP_001459046.1	32.3383	---	Not Essential	---
1948	EDL933_RS09250	chromosome	pseudogene	pseudogene	62	46.8	16.3793	Neutral	alpha,alpha-trehalase	---	51.8101	b1197	Not Essential	G
1949	EDL933_RS30295	chromosome	pseudogene	pseudogene	12	25	3.33333	Underrepresented	hypothetical protein	---	42.5926	---	Not Essential	---
1950	EDL933_RS09255	chromosome	protein_coding	protein_coding	67	64.2	11.6744	Neutral	dihydroxyacetone kinase subunit DhaM	WP_001302890.1	50.5285	b1198	Not Essential	T
1951	EDL933_RS09260	chromosome	protein_coding	protein_coding	26	53.8	7.85714	Neutral	dihydroxyacetone kinase subunit DhaL	WP_001302889.1	53.5545	b1199	Not Essential	G
1952	EDL933_RS09265	chromosome	protein_coding	protein_coding	42	64.3	16.6296	Neutral	dihydroxyacetone kinase subunit DhaK	WP_000733713.1	53.0345	b1200	Not Essential	G
1953	EDL933_RS30300	chromosome	pseudogene	pseudogene	6	83.3	6.8	Neutral	hypothetical protein	---	51.2195	---	Not Essential	---
1954	EDL933_RS09270	chromosome	protein_coding	protein_coding	84	58.3	18.4694	Neutral	hypothetical protein	WP_000511703.1	49.635	---	Not Essential	---
1955	EDL933_RS09275	chromosome	protein_coding	protein_coding	17	23.5	3.75	Underrepresented	hypothetical protein	WP_000280741.1	36.2745	---	Not Essential	---
1956	EDL933_RS02955	chromosome	protein_coding	protein_coding	55	50.9	20.4643	Regional	acyl-CoA synthetase FdrA	WP_000580831.1	55.9353	b0518	Not Essential	C
1957	EDL933_RS09285	chromosome	protein_coding	protein_coding	25	28	9.57143	Underrepresented	peptidyl-tRNA hydrolase	WP_000152933.1	50.2564	b1204	Essential	J
1958	EDL933_RS09290	chromosome	protein_coding	protein_coding	16	50	18.25	Neutral	membrane protein	WP_000823885.1	53.0466	b1205	Not Essential	---
1959	EDL933_RS09295	chromosome	protein_coding	protein_coding	65	53.8	16.1714	Neutral	sodium-independent anion transporter	WP_001033352.1	54.5238	b1206	Not Essential	P
1960	EDL933_RS09300	chromosome	protein_coding	protein_coding	43	2.3	11	Underrepresented	ribose-phosphate pyrophosphokinase	WP_001298109.1	52.6371	b1207	Essential	FE
1961	EDL933_RS09305	chromosome	protein_coding	protein_coding	28	0	0	Underrepresented	4-diphosphocytidyl-2C-methyl-D-erythritol kinase	WP_001260332.1	53.6385	b1208	Essential	I
1962	EDL933_RS09310	chromosome	protein_coding	protein_coding	29	3.4	2	Underrepresented	outer membrane lipoprotein LolB	WP_001130692.1	51.2821	b1209	Essential	M
1963	EDL933_RS09315	chromosome	protein_coding	protein_coding	49	2	1	Underrepresented	glutamyl-tRNA reductase	WP_001299679.1	53.9379	b1210	Essential	H
1964	EDL933_RS09320	chromosome	protein_coding	protein_coding	43	4.7	12.5	Underrepresented	peptide chain release factor 1	WP_000804726.1	52.9086	b1211	Essential	J
1965	EDL933_RS09325	chromosome	protein_coding	protein_coding	32	3.1	2	Underrepresented	peptide chain release factor N(5)-glutamine methyltransferase	WP_000456466.1	55.7554	b1212	Essential	J
1966	EDL933_RS09330	chromosome	protein_coding	protein_coding	26	80.8	9.47619	Neutral	transcriptional regulator	WP_000200379.1	47.0738	b1213	Not Essential	---
1967	EDL933_RS09335	chromosome	protein_coding	protein_coding	40	55	7.72727	Neutral	protein sirB1	WP_001257044.1	46.7901	b1214	Not Essential	---
1968	EDL933_RS09340	chromosome	protein_coding	protein_coding	26	7.7	1.5	Underrepresented	2-dehydro-3-deoxyphosphooctonate aldolase	WP_000811067.1	51.6959	b1215	Essential	M
1969	EDL933_RS09345	chromosome	protein_coding	protein_coding	5	80	15.25	Neutral	hypothetical protein	WP_000170954.1	56.4815	b4421	Not Essential	---
1970	EDL933_RS30305	chromosome	protein_coding	protein_coding	6	50	8.66667	Neutral	hypothetical protein	WP_071525091.1	50.8197	---	Not Essential	---
1971	EDL933_RS09350	chromosome	protein_coding	protein_coding	5	80	7.25	Neutral	small toxic polypeptide LdrB	WP_000170963.1	58.3333	b4421	Not Essential	---
1972	EDL933_RS09355	chromosome	protein_coding	protein_coding	59	49.2	10.2069	Neutral	sodium-potassium/proton antiporter ChaA	WP_001301956.1	48.9555	b1216	Not Essential	P
1973	EDL933_RS09360	chromosome	protein_coding	protein_coding	15	66.7	19.4	Neutral	cation transport regulator ChaB	WP_001146444.1	45.8874	b1217	Not Essential	P
1974	EDL933_RS09365	chromosome	protein_coding	protein_coding	21	61.9	12.2308	Neutral	transporter	WP_001301489.1	55.0287	b1218	Not Essential	P
1975	EDL933_RS09370	chromosome	protein_coding	protein_coding	13	46.2	17.6667	Neutral	hypothetical protein	WP_001169669.1	51.6949	b1219	Not Essential	P
1976	EDL933_RS09375	chromosome	protein_coding	protein_coding	62	50	12.5161	Neutral	YchO family inverse autotransporter domain-containing protein	WP_000086192.1	50.9677	b1220	Not Essential	---
1977	EDL933_RS09380	chromosome	protein_coding	protein_coding	26	50	6.84615	Neutral	DNA-binding response regulator	WP_000070491.1	51.9201	b1221	Not Essential	TK
1978	EDL933_RS09385	chromosome	protein_coding	protein_coding	64	64.1	12.1951	Neutral	nitrate/nitrite two-component system sensor histidine kinase NarX	WP_000918073.1	53.4224	b1222	Not Essential	T
1979	EDL933_RS09390	chromosome	protein_coding	protein_coding	23	30.4	11.8571	Neutral	hypothetical protein	WP_000069505.1	37.8995	---	Not Essential	---
1980	EDL933_RS09395	chromosome	protein_coding	protein_coding	50	58	8.51724	Neutral	NarK family nitrate/nitrite MFS transporter	WP_000019819.1	53.5201	b1223	Not Essential	P
1981	EDL933_RS09400	chromosome	protein_coding	protein_coding	141	55.3	17.2949	Neutral	nitrate reductase subunit alpha	WP_000032935.1	54.9412	b1224	Not Essential	CP
1982	EDL933_RS09405	chromosome	protein_coding	protein_coding	54	51.9	15.9643	Neutral	nitrate reductase subunit beta	WP_000702660.1	53.9311	b1225	Not Essential	CP
1983	EDL933_RS09410	chromosome	protein_coding	protein_coding	18	33.3	6.83333	Neutral	nitrate reductase molybdenum cofactor assembly chaperone NarJ	WP_000571681.1	55.6962	b1226	Not Essential	CPO
1984	EDL933_RS09415	chromosome	protein_coding	protein_coding	30	53.3	28.25	Neutral	respiratory nitrate reductase subunit gamma	WP_001160110.1	55.1622	b1227	Not Essential	CP
1985	EDL933_RS29205	chromosome	RNA	ncRNA	2	0	0	Underrepresented	RtT sRNA	---	62.1212	---	Not Essential	---
1986	EDL933_RS29210	chromosome	RNA	ncRNA	3	66.7	2.5	Underrepresented	RtT sRNA	---	60.6061	---	Not Essential	---
1987	EDL933_RS09425	chromosome	RNA	tRNA	1	0	0	Neutral	tRNA-Tyr	---	58.8235	b1231	Not Essential	---
1988	EDL933_RS29215	chromosome	RNA	ncRNA	2	50	2	Underrepresented	RtT sRNA	---	55.7252	---	Not Essential	---
1989	EDL933_RS09430	chromosome	RNA	tRNA	1	0	0	Neutral	tRNA-Tyr	---	58.8235	b1231	Not Essential	---
1990	EDL933_RS09435	chromosome	protein_coding	protein_coding	48	66.7	17.6562	Neutral	formyltetrahydrofolate deformylase	WP_000555853.1	47.9241	b1232	Not Essential	F
1991	EDL933_RS09440	chromosome	protein_coding	protein_coding	22	63.6	38.8571	Neutral	hypothetical protein	WP_001362540.1	46.4052	b1233	Not Essential	S
1992	EDL933_RS09445	chromosome	protein_coding	protein_coding	40	57.5	10.3043	Neutral	patatin family protein	WP_001226476.1	50.3311	b1234	Not Essential	R
1993	EDL933_RS09450	chromosome	protein_coding	protein_coding	46	60.9	16.6071	Neutral	two-component system response regulator RssB	WP_000193447.1	48.8166	b1235	Not Essential	TK
1994	EDL933_RS09455	chromosome	protein_coding	protein_coding	48	39.6	8.84211	Neutral	UTP--glucose-1-phosphate uridylyltransferase	WP_000718995.1	46.9747	b1236	Not Essential	M
1995	EDL933_RS09460	chromosome	protein_coding	protein_coding	19	5.3	3	Underrepresented	DNA-binding protein H-NS	WP_001287378.1	47.343	b1237	Not Essential	K
1996	EDL933_RS09465	chromosome	protein_coding	protein_coding	46	52.2	14.2083	Neutral	thymidine kinase	WP_000068079.1	42.5566	b1238	Not Essential	F
1997	EDL933_RS09470	chromosome	protein_coding	protein_coding	113	53.1	12.55	Neutral	bifunctional acetaldehyde-CoA/alcohol dehydrogenase	WP_000301651.1	50.8969	b1241	Not Essential	C
1998	EDL933_RS09475	chromosome	protein_coding	protein_coding	35	54.3	15.6842	Neutral	MarC family protein	WP_000616773.1	48.1481	b1242	Not Essential	---
[truncated: 4,034 more rows]
