# Supplementary material for: Transposon-insertion sequencing screens unveil requirements for EHEC growth and intestinal colonization
Source: PLoS Pathog. 2019 Aug 12;15(8):e1007652. doi: 10.1371/journal.ppat.1007652 (PMC6705877; doi:10.1371/journal.ppat.1007652)
Supplement: S3 Table — (XLSX) [file ppat.1007652.s008.xlsx]

## Sheet: S3 Table
S3 Table. KEGG Pathways Associated with EHEC Non-Neutral Genes
KEGG Pathway	Number of Genes
Metabolic pathways	163
Biosynthesis of secondary metabolites	67
Ribosome	54
Biosynthesis of antibiotics	41
Microbial metabolism in diverse environments	35
Aminoacyl-tRNA biosynthesis	32
Bacterial secretion system	22
Biosynthesis of amino acids	20
Pyrimidine metabolism	20
Carbon metabolism	20
Purine metabolism	19
ABC transporters	18
Lipopolysaccharide biosynthesis	18
Homologous recombination	15
Quorum sensing	14
Protein export	14
Fatty acid biosynthesis	12
DNA replication	12
Fatty acid metabolism	12
Amino sugar and nucleotide sugar metabolism	11
Terpenoid backbone biosynthesis	10
Peptidoglycan biosynthesis	10
Glycerophospholipid metabolism	9
Mismatch repair	9
Lysine biosynthesis	8
Oxidative phosphorylation	8
Folate biosynthesis	8
Glycolysis/gluconeogenesis	8
Pyruvate metabolim	7
Ubiquinone and other terpenoid-quinone biosynthesis	7
Cationic antimicrobial peptide (CAMP) resistance	6
Citrate cycle (TCA cycle)	6
Pantothenate and CoA biosynthesis	6
Biotin metabolism	6
Propanoate metabolism	6
Riboflavin metabolism	6
Sulfur relay system	6
Fructose and mannose metabolism	5
RNA degradation	5
One carbon pool by folate	5
Phosphotransferase system (PTS)	5
Thiamine metabolism	5
Glyoxylate and dicarboxylate metabolism	4
Pentose phosphate pathways	4
Glycine, serine and threonine metabolism	4
Two-component system	4
Cysteine and methionine metabolism	4
Monobactam biosynthesis	3
D-Glutamine and D-glutamate metabolism	3
2-Oxocarboxylic acid metabolism	3
Methane metabolism	3
RNA polymerase	3
Vancomycin resistance	3
Nicotinate and nicotinamide metabolism	3
Glycerolipid metabolism	2
Beta-lactam resistance	2
Base excision repair	2
Nucleotide excision repair	2
Galactose metabolism	2
Lipoic acid metabolism	2
Biofilm formation	2
Lysine degradation	2
Alanine, aspartate and glutamate metabolism	2
Vitamin B6 metabolism	2
Valine, leucine and isoleucine degradation	1
Cyanoamino acid metabolism	1
Starch and sucrose metabolism	1
Tryptophan metabolism	1
Aminobenzoate degradation	1
Selenocompound metabolism	1
Ascorbate and aldarate metabolism	1
Nitrogen metabolism	1
Glutathione metabolism	1
Pathogenic Escherichia coli infection	1
Degradation of aromatic compounds	1
Phenylalanine, tyrosine and tryptophan biosynthesis	1
Biosynthesis of unsaturated fatty acids	1
