# Supplementary material for: Transposon-insertion sequencing screens unveil requirements for EHEC growth and intestinal colonization
Source: PLoS Pathog. 2019 Aug 12;15(8):e1007652. doi: 10.1371/journal.ppat.1007652 (PMC6705877; doi:10.1371/journal.ppat.1007652)
Supplement: S5 Table — (XLSX) [file ppat.1007652.s010.xlsx]

## Sheet: S5 Table
S5 Table. Uniquely non-neutral genes in EHEC EDL933
Locus Tag	EHEC EL-ARTIST Call	K12 Homolog	K12 EL-ARTIST Call	Function
EDL933_RS10265	Underrepresented	b4599	Neutral	hypothetical protein
EDL933_RS28495	Underrepresented	b4401	Neutral	DNA-binding response regulator
EDL933_RS25250	Underrepresented	b4370	Neutral	tRNA-Leu
EDL933_RS25260	Underrepresented	b4370	Neutral	tRNA-Leu
EDL933_RS27360	Underrepresented	b4175	Neutral	protease modulator HflC
EDL933_RS14265	Underrepresented	b4165	Neutral	tRNA-Gly
EDL933_RS27300	Underrepresented	b4165	Neutral	tRNA-Gly
EDL933_RS27305	Underrepresented	b4165	Neutral	tRNA-Gly
EDL933_RS27310	Underrepresented	b4165	Neutral	tRNA-Gly
EDL933_RS27110	Underrepresented	b4127	Neutral	N-acetyltransferase
EDL933_RS27045	Underrepresented	b4116	Neutral	transcriptional regulator
EDL933_RS25520	Underrepresented	b3849	Neutral	trk system potassium uptake protein trkH
EDL933_RS25215	Underrepresented	b3792	Neutral	lipid III flippase WzxE
EDL933_RS25090	Underrepresented	b3766	Neutral	IlvGMEDA operon leader peptide
EDL933_RS25070	Underrepresented	b3761	Neutral	tRNA-Trp
EDL933_RS01065	Underrepresented	b3760	Neutral	tRNA-Asp
EDL933_RS01115	Underrepresented	b3760	Neutral	tRNA-Asp
EDL933_RS25065	Underrepresented	b3760	Neutral	tRNA-Asp
EDL933_RS22100	Underrepresented	b3759	Neutral	5S ribosomal RNA
EDL933_RS25060	Underrepresented	b3759	Neutral	5S ribosomal RNA
EDL933_RS24775	Underrepresented	b3707	Neutral	tryptophanase leader peptide
EDL933_RS22095	Underrepresented	b3273	Neutral	tRNA-Thr
EDL933_RS22090	Underrepresented	b3272	Neutral	5S ribosomal RNA
EDL933_RS21600	Underrepresented	b2816	Neutral	tRNA-Met
EDL933_RS18965	Underrepresented	b2695	Neutral	tRNA-Ser
EDL933_RS18945	Underrepresented	b2694	Neutral	tRNA-Arg
EDL933_RS18950	Underrepresented	b2694	Neutral	tRNA-Arg
EDL933_RS18955	Underrepresented	b2694	Neutral	tRNA-Arg
EDL933_RS18960	Underrepresented	b2694	Neutral	tRNA-Arg
EDL933_RS17730	Underrepresented	b2462	Neutral	ethanolamine utilization protein EutS
EDL933_RS16660	Underrepresented	b2236	Neutral	(2Fe-2S) ferredoxin
EDL933_RS16200	Underrepresented	b2144	Neutral	protein SanA
EDL933_RS15485	Underrepresented	b2093	Neutral	galactitol-specific phosphotransferase enzyme IIB component
EDL933_RS13675	Underrepresented	b1826	Neutral	PhoP regulon feedback inhibition membrane protein MgrB
EDL933_RS13670	Underrepresented	b1825	Neutral	hypothetical protein
EDL933_RS12460	Underrepresented	b1599	Neutral	spermidine export protein MdtI
EDL933_RS10970	Underrepresented	b1408	Neutral	CDP-alcohol phosphatidyltransferase family protein
EDL933_RS11320	Underrepresented	b1358	Neutral	hypothetical protein
EDL933_RS11340	Underrepresented	b1352	Neutral	cell division protein FtsZ
EDL933_RS11780	Underrepresented	b1283	Neutral	osmotically-inducible lipoprotein B
EDL933_RS09160	Underrepresented	b1187	Neutral	fatty acid metabolism transcriptional regulator FadR
EDL933_RS08110	Underrepresented	b1095	Neutral	beta-ketoacyl-[acyl-carrier-protein] synthase II
EDL933_RS07815	Underrepresented	b1038	Neutral	curli production assembly/transport component CsgF
EDL933_RS03120	Underrepresented	b0573	Neutral	cation efflux system protein CusF
EDL933_RS02910	Underrepresented	b0508	Neutral	hydroxypyruvate isomerase
EDL933_RS02425	Underrepresented	b0418	Neutral	phosphatidylglycerophosphatase A
EDL933_RS26870	Regional	b4622	Neutral	hypothetical protein
EDL933_RS13680	Regional	b4536	Neutral	membrane protein
EDL933_RS25075	Regional	b4480	Neutral	transcriptional regulator
EDL933_RS28300	Regional	b4365	Neutral	DNA-binding response regulator
EDL933_RS28255	Regional	b4356	Neutral	MFS transporter
EDL933_RS27765	Regional	b4256	Neutral	N-acetyltransferase
EDL933_RS27405	Regional	b4184	Neutral	DUF350 domain-containing protein
EDL933_RS27395	Regional	b4182	Neutral	PspA/IM30 family protein
EDL933_RS27275	Regional	b4156	Neutral	glutamate/gamma-aminobutyrate family transporter YjeM
EDL933_RS27095	Regional	b4124	Neutral	two-component system response regulator DcuR
EDL933_RS26725	Regional	b4055	Neutral	class B acid phosphatase
EDL933_RS25685	Regional	b3879	Neutral	aldose 1-epimerase
EDL933_RS24090	Regional	b3638	Neutral	JAB domain-containing protein
EDL933_RS23995	Regional	b3616	Neutral	L-threonine 3-dehydrogenase
EDL933_RS23815	Regional	b3584	Neutral	outer membrane protein
EDL933_RS23455	Regional	b3518	Neutral	cytochrome-c peroxidase
EDL933_RS23445	Regional	b3516	Neutral	transcriptional regulator
EDL933_RS23420	Regional	b3512	Neutral	transcriptional regulator GadE
EDL933_RS22575	Regional	b3388	Neutral	protein DamX
EDL933_RS22040	Regional	b3263	Neutral	DUF2556 domain-containing protein
EDL933_RS21405	Regional	b3137	Neutral	tagatose-1,6-bisphosphate aldolase
EDL933_RS21350	Regional	b3128	Neutral	galactarate dehydratase
EDL933_RS20715	Regional	b2998	Neutral	DUF2623 domain-containing protein
EDL933_RS20015	Regional	b2876	Neutral	putative selenium-dependent hydroxylase accessory protein YqeC
EDL933_RS19385	Regional	b2777	Neutral	7-carboxy-7-deazaguanine synthase QueE
EDL933_RS18875	Regional	b2677	Neutral	glycine betaine/L-proline ABC transporter ATP-binding protein
EDL933_RS18500	Regional	b2605	Neutral	hypothetical protein
EDL933_RS18270	Regional	b2562	Neutral	ferredoxin
EDL933_RS18200	Regional	b2548	Neutral	sugar ABC transporter substrate-binding protein
EDL933_RS18115	Regional	b2531	Neutral	Fe-S cluster assembly transcriptional regulator IscR
EDL933_RS17990	Regional	b2510	Neutral	hypothetical protein
EDL933_RS17780	Regional	b2471	Neutral	ArsC family reductase
EDL933_RS17725	Regional	b2461	Neutral	ethanolamine utilization acetate kinase EutP
EDL933_RS17390	Regional	b2383	Neutral	multiphosphoryl transfer protein
EDL933_RS16220	Regional	b2148	Neutral	galactose/methyl galactoside ABC transporter permease MglC
EDL933_RS16210	Regional	b2146	Neutral	NAD-dependent dihydropyrimidine dehydrogenase subunit PreT
EDL933_RS15490	Regional	b2094	Neutral	galactitol-specific phosphotransferase enzyme IIA component
EDL933_RS15465	Regional	b2086	Neutral	lipid kinase YegS
EDL933_RS15105	Regional	b2014	Neutral	low-affinity putrescine importer PlaP
EDL933_RS14430	Regional	b1941	Neutral	flagellum-specific ATP synthase FliI
EDL933_RS14085	Regional	b1906	Neutral	DUF2492 domain-containing protein
EDL933_RS14080	Regional	b1905	Neutral	non-heme ferritin
EDL933_RS13920	Regional	b1871	Neutral	tRNA 5-methoxyuridine(34)/uridine 5-oxyacetic acid(34) synthase CmoB
EDL933_RS13685	Regional	b1827	Neutral	transcriptional regulator
EDL933_RS13575	Regional	b1809	Neutral	hypothetical protein
EDL933_RS12940	Regional	b1692	Neutral	quinate/shikimate dehydrogenase
EDL933_RS12930	Regional	b1690	Neutral	MFS transporter
EDL933_RS12915	Regional	b1687	Neutral	FAD-binding oxidoreductase
EDL933_RS12850	Regional	b1674	Neutral	4Fe-4S ferredoxin
EDL933_RS12845	Regional	b1673	Neutral	aldehyde ferredoxin oxidoreductase
EDL933_RS12700	Regional	b1645	Neutral	fusaric acid resistance protein
EDL933_RS12545	Regional	b1616	Neutral	glucuronide transporter
EDL933_RS12540	Regional	b1615	Neutral	glucuronide uptake porin UidC
EDL933_RS10240	Regional	b1539	Neutral	NAD(P)-dependent oxidoreductase
EDL933_RS10260	Regional	b1535	Neutral	diguanylate cyclase
EDL933_RS10405	Regional	b1511	Neutral	autoinducer-2 kinase
EDL933_RS10515	Regional	b1491	Neutral	glycoside hydrolase family 10 protein
EDL933_RS10525	Regional	b1489	Neutral	oxygen-sensing cyclic-di-GMP phosphodiesterase
EDL933_RS10565	Regional	b1481	Neutral	protein bdm
EDL933_RS10840	Regional	b1431	Neutral	lipoprotein
EDL933_RS11030	Regional	b1377	Neutral	porin
EDL933_RS11425	Regional	b1338	Neutral	amidohydrolase
EDL933_RS11470	Regional	b1333	Neutral	universal stress protein E
EDL933_RS11480	Regional	b1330	Neutral	low conductance mechanosensitive channel YnaI
EDL933_RS11485	Regional	b1329	Neutral	peptide ABC transporter substrate-binding protein
EDL933_RS11535	Regional	b1323	Neutral	transcriptional regulator TyrR
EDL933_RS11785	Regional	b1282	Neutral	stress response translation initiation inhibitor YciH
EDL933_RS11790	Regional	b1281	Neutral	orotidine-5'-phosphate decarboxylase
EDL933_RS11805	Regional	b1278	Neutral	phosphatidylglycerophosphatase B
EDL933_RS09520	Regional	b1250	Neutral	voltage-gated potassium channel
EDL933_RS08085	Regional	b1090	Neutral	phosphate acyltransferase
EDL933_RS07885	Regional	b1050	Neutral	YceK/YidQ family lipoprotein
EDL933_RS07865	Regional	b1047	Neutral	glucan biosynthesis protein C
EDL933_RS07790	Regional	b1033	Neutral	glyoxylate/hydroxypyruvate reductase A
EDL933_RS06525	Regional	b0987	Neutral	threonine-rich inner membrane protein GfcA
EDL933_RS06070	Regional	b0968	Neutral	acylphosphatase
EDL933_RS04520	Regional	b0787	Neutral	BAX inhibitor (BI)-1/YccA family protein
EDL933_RS03730	Regional	b0694	Neutral	two-component system response regulator KdpE
EDL933_RS03115	Regional	b0572	Neutral	cation efflux system protein CusC
EDL933_RS02955	Regional	b0518	Neutral	acyl-CoA synthetase FdrA
EDL933_RS02950	Regional	b0517	Neutral	ureidoglycolate dehydrogenase (NAD(+))
EDL933_RS02945	Regional	b0516	Neutral	allantoate amidohydrolase
EDL933_RS02645	Regional	b0461	Neutral	Hha toxicity modulator TomB
EDL933_RS01360	Regional	b0233	Neutral	type II toxin-antitoxin system YafO family toxin
EDL933_RS00230	Regional	b0041	Neutral	protein FixA
