# Supplementary material for: Transposon-insertion sequencing screens unveil requirements for EHEC growth and intestinal colonization
Source: PLoS Pathog. 2019 Aug 12;15(8):e1007652. doi: 10.1371/journal.ppat.1007652 (PMC6705877; doi:10.1371/journal.ppat.1007652)
Supplement: S6 Table — (XLSX) [file ppat.1007652.s011.xlsx]

## Sheet: S6 Table
S6 Table. Analysis of EHEC library passaged through seven rabbits using Con-ARTIST and CompTIS
Position	Locus Tag	Replicon	Class	K12 Homolog	Gene Function	Sites	EL-ARTIST Call	Rabbit 1				Rabbit 2				Rabbit 3				Rabbit 4				Rabbit 5				Rabbit 6				Rabbit 7				ConARTIST				CompTIS		Summary of Calls				LEE-Encoded	Effector	Validated?
								Sites Hit	Log2FC	1/p	ConARTIST Call	Sites Hit	Log2FC	1/p	ConARTIST Call	Sites Hit	Log2FC	1/p	ConARTIST Call	Sites Hit	Log2FC	1/p	ConARTIST Call	Sites Hit	Log2FC	1/p	ConARTIST Call	Sites Hit	Log2FC	1/p	ConARTIST Call	Sites Hit	Log2FC	1/p	ConARTIST Call	# CD calls	# Q calls	# ID calls	ConARTIST Consensus Call	glPC1	CompTIS Call	Group 1	Group 2	Group 3	Group 4
1	EDL933_RS00005	chromosome	protein_coding	---	thr operon leader peptide	5	Neutral	3	-5.77	12	ID	3	-7.03	13.7	ID	3	-6.96	12.3	ID	3	-6.7	11.4	ID	3	-6.88	12.1	ID	3	-5.96	13.1	ID	3	-7.17	12.4	ID	0	0	7	ID	-2524.9	CD		yes
2	EDL933_RS00010	chromosome	protein_coding	b0002	bifunctional aspartate kinase/homoserine dehydrogenase I	95	Neutral	48	-6.37	2.51e+16	CD	52	-3.76	4830000000000000	CD	53	-4.64	5960000000000000	CD	45	-4.13	145000000000000	CD	53	-3.67	53200000000000	CD	53	-1.91	1850000000000	Q	51	-4.77	2.67e+16	CD	6	1	0	CD	-1287.12	CD	yes
3	EDL933_RS00015	chromosome	protein_coding	b0003	homoserine kinase	30	Neutral	11	-5.98	2560	CD	11	-5.49	4130	CD	11	-7.78	23900	CD	10	-3.47	518	CD	11	-5.16	5730	CD	12	-3.64	1760	CD	11	-3.84	2010	CD	7	0	0	CD	-1842.41	CD	yes
4	EDL933_RS00020	chromosome	protein_coding	b0004	threonine synthase	35	Neutral	11	-2.12	426	CD	12	-6.74	15100	CD	13	-6.7	74100	CD	10	-6.44	4360	CD	12	-1.95	681	Q	14	-4.3	13900	CD	12	-4.26	1900	CD	6	1	0	CD	-1604.74	CD	yes
5	EDL933_RS00030	chromosome	protein_coding	b0005	DUF2502 domain-containing protein	13	Neutral	6	-0.53	4.16	Q	7	-0.66	7.61	Q	7	-0.44	1.49	Q	6	-5.62	68	Q	7	-1.31	4.25	Q	7	-3.78	140	CD	7	-3.85	67.4	Q	1	6	0	Q	-367.71	Q				yes
6	EDL933_RS00035	chromosome	protein_coding	b0006	peroxide stress protein YaaA	33	Neutral	17	-0.48	234	Q	17	-1.02	99.1	Q	18	-1.75	531	Q	16	1.12	167	Q	20	-0.6	52.7	Q	18	-2.2	20700	CD	19	0.21	114	Q	1	6	0	Q	141.49	Q				yes
7	EDL933_RS00040	chromosome	protein_coding	b0007	sodium:alanine symporter family protein	61	Neutral	26	1	2.56	Q	28	1.35	1.34	Q	30	-1.1	114	Q	24	0.54	114	Q	30	1.55	2.08	Q	29	0.24	286	Q	30	-0.17	249	Q	0	7	0	Q	769.25	Q				yes
8	EDL933_RS00045	chromosome	protein_coding	b0008	transaldolase 1	40	Neutral	17	-0.98	130	Q	18	0.23	9.95	Q	18	-0.32	15.7	Q	16	0.36	6.66	Q	16	-0.47	1830	Q	21	-0.27	220	Q	19	-4.14	33500	CD	1	6	0	Q	211.41	Q				yes
9	EDL933_RS00050	chromosome	protein_coding	b0009	molybdopterin adenylyltransferase	24	Neutral	10	-4.41	3350	CD	11	-0.37	288	Q	12	-1.6	978	Q	9	-1.76	198	Q	11	-3.26	1830	CD	12	-7.29	61000	CD	12	-0.67	42.1	Q	3	4	0	Q	-759.12	Q				yes
10	EDL933_RS00055	chromosome	protein_coding	b0010	succinate-acetate/proton symporter SatP	22	Neutral	11	0.43	3.51	Q	12	0.77	4.39	Q	14	0.04	4.38	Q	9	-1.14	26	Q	12	0.9	2.11	Q	13	1.62	10.4	Q	12	0.1	18.8	Q	0	7	0	Q	826.11	Q				yes
11	EDL933_RS00060	chromosome	protein_coding	b0011	hypothetical protein	26	Neutral	14	-0.9	26.1	Q	14	1.7	9.68	Q	14	-0.77	36.2	Q	12	3.02	4.42	Q	14	-0.17	5.85	Q	14	0.54	11.1	Q	14	-0.23	112	Q	0	7	0	Q	695.33	Q				yes
12	EDL933_RS00065	chromosome	protein_coding	b0013	hypothetical protein	19	Neutral	8	0.62	2.05	Q	7	-1.15	13.3	Q	7	-0.05	1.37	Q	7	0.85	2.72	Q	7	1.2	2.95	Q	7	1.37	3.87	Q	8	1.8	1.45	Q	0	7	0	Q	865.63	Q				yes
13	EDL933_RS00070	chromosome	protein_coding	b0014	molecular chaperone DnaK	69	Underrepresented	6	-5.59	46.4	Q	7	-5.89	130	CD	6	-5.85	256	CD	5	-5.64	48	Q	7	-4.81	102	CD	7	-6.47	223	CD	6	-6.04	111	CD	5	2	0	CD	-2128.76	CD	yes
14	EDL933_RS00075	chromosome	protein_coding	b0015	molecular chaperone DnaJ	32	Neutral	6	-5.99	60.9	Q	6	-6.17	132	CD	6	-6.13	208	CD	5	-5.89	21.3	Q	6	-6.1	132	CD	7	-6.79	434	CD	6	-6.34	117	CD	5	2	0	CD	-2320.03	CD	yes
15	EDL933_RS00080	chromosome	protein_coding	b0018	Hok/Gef family protein	10	Neutral	5	-0.22	3.9	Q	5	-2.03	16.9	Q	5	-1.99	15.1	Q	5	-2.81	33.1	Q	5	-0.71	3.75	Q	5	-2.16	24.9	Q	5	-1.64	10.4	Q	0	7	0	Q	-189.51	Q				yes
16	EDL933_RS00085	chromosome	protein_coding	b0019	Na+/H+ antiporter NhaA	56	Underrepresented	3	-3.41	2.48	ID	3	2.5	1.44	ID	3	-3.8	4.32	ID	3	-1.86	2.04	ID	4	-1.09	1.96	ID	3	-4.51	6.36	ID	3	-4.1	5.29	ID	0	0	7	ID	-489.2	Q				yes
17	EDL933_RS00090	chromosome	protein_coding	b0020	transcriptional activator NhaR	46	Neutral	16	0.25	14	Q	18	1.04	8.92	Q	19	-1.21	221	Q	15	-1.82	771	Q	19	0.55	96	Q	19	0.06	1220	Q	18	0.35	1570	Q	0	7	0	Q	570.93	Q				yes
18	EDL933_RS00095	chromosome	protein_coding	---	hypothetical protein	43	Regional	5	-0.83	4.42	Q	8	0.45	2.92	Q	7	-1.59	3.74	Q	5	0.86	2.58	Q	6	2.35	1.92	Q	6	-5.97	167	CD	6	2.19	1.91	Q	1	6	0	Q	267.9	Q				yes
19	EDL933_RS31950	chromosome	protein_coding	---	hypothetical protein	25	Underrepresented	0	-2.07	1	ID	0	-1.86	1	ID	1	-0.53	1	ID	1	6.5	1	ID	1	-0.68	1	ID	0	-2.09	1	ID	1	-0.67	1	ID	0	0	7	ID	232.37	Q				yes
20	EDL933_RS00105	chromosome	protein_coding	---	fimbrial biogenesis outer membrane usher protein	203	Underrepresented	26	-0.31	329	Q	26	0.61	49.7	Q	27	-0.65	510	Q	24	1.12	19.6	Q	27	0.54	212	Q	31	-0.13	888	Q	29	-0.76	1940	Q	0	7	0	Q	558.91	Q				yes
21	EDL933_RS00110	chromosome	protein_coding	---	fimbrial assembly chaperone protein StcB	52	Underrepresented	1	-2.44	1.36	ID	1	-2.41	1.67	ID	2	-2.35	1.67	ID	1	-2.5	1.27	ID	1	-2.32	1.56	ID	2	-1.68	1.73	ID	3	5.82	2.05	ID	0	0	7	ID	20.66	Q				yes
22	EDL933_RS00115	chromosome	protein_coding	---	fimbrial protein	36	Underrepresented	7	-0.43	3.72	Q	8	1.9	3.66	Q	7	-1.06	5.67	Q	5	0.55	5.65	Q	7	2.18	2.81	Q	8	-3.56	124	CD	6	-5.45	308	CD	2	5	0	Q	150.58	Q				yes
23	EDL933_RS00120	chromosome	protein_coding	---	non-LEE encoded type III effector EspX1	124	Underrepresented	6	0.31	10.8	Q	7	-5.84	408	CD	10	1.55	2.13	Q	5	-5.44	68.3	Q	7	-0.43	16.9	Q	7	-0.66	34.8	Q	8	-1.35	7.91	Q	1	6	0	Q	-61.06	Q				yes		yes
24	EDL933_RS00125	chromosome	protein_coding	b0023	30S ribosomal protein S20	14	Underrepresented	0	---	---	ID	0	---	---	ID	0	---	---	ID	0	---	---	ID	0	---	---	ID	0	---	---	ID	0	---	---	ID	0	0	7	ID	---	ID				yes
25	EDL933_RS00130	chromosome	protein_coding	b0024	DUF2575 domain-containing protein	10	Underrepresented	2	2.19	1	ID	3	0.82	1.22	ID	2	-4.16	2.59	ID	2	-3.85	1.74	ID	2	-4.07	2.63	ID	2	-1.44	1.84	ID	2	-0.46	1.13	ID	0	0	7	ID	-205.19	Q				yes
26	EDL933_RS00135	chromosome	protein_coding	b0025	bifunctional riboflavin kinase/FMN adenylyltransferase	42	Underrepresented	0	-1.79	1	ID	0	-1.7	1	ID	0	-1.49	1	ID	0	-2.1	1	ID	0	-1.57	1	ID	0	-1.79	1	ID	0	-1.84	1	ID	0	0	7	ID	-233.63	Q				yes
27	EDL933_RS00140	chromosome	protein_coding	b0026	isoleucine--tRNA ligase	84	Underrepresented	1	1.94	1	ID	0	-1.85	1.05	ID	0	-1.63	1.08	ID	0	-2.26	1.12	ID	1	-1.73	1.08	ID	1	-2.02	1.11	ID	1	-2.03	1.07	ID	0	0	7	ID	-147.69	Q				yes
28	EDL933_RS00145	chromosome	protein_coding	b0027	lipoprotein signal peptidase	25	Underrepresented	0	-1.85	1	ID	0	-1.84	1	ID	1	1.48	1	ID	1	2.78	1	ID	0	-1.8	1	ID	1	-2.21	1	ID	0	-1.91	1	ID	0	0	7	ID	101.5	Q				yes
29	EDL933_RS00150	chromosome	protein_coding	b0028	peptidyl-prolyl cis-trans isomerase	14	Neutral	4	3.47	1.95	ID	4	3.8	3.54	ID	3	-3.4	4.04	ID	2	2.49	1.09	ID	5	3.97	1.56	Q	3	2.47	1.68	ID	3	3.15	1.39	ID	0	1	6	ID	1522.96	Q				yes
30	EDL933_RS00155	chromosome	protein_coding	b0029	4-hydroxy-3-methylbut-2-enyl diphosphate reductase	30	Underrepresented	1	-4.42	1	ID	1	1.71	1	ID	1	-4.89	1	ID	1	-2.84	1	ID	1	-4.85	1	ID	1	-5.53	1	ID	1	-2.18	1	ID	0	0	7	ID	-996.36	CD		yes
31	EDL933_RS00160	chromosome	protein_coding	b0030	non-specific ribonucleoside hydrolase RihC	35	Regional	13	-1.13	35.5	Q	16	-0.02	2.37	Q	13	-2.22	666	CD	13	-0.32	25.2	Q	13	0.26	2.15	Q	13	1.01	42.5	Q	13	-0.85	335	Q	1	6	0	Q	362.08	Q				yes
32	EDL933_RS00165	chromosome	protein_coding	b0031	4-hydroxy-tetrahydrodipicolinate reductase	31	Underrepresented	0	---	---	ID	0	---	---	ID	0	---	---	ID	0	---	---	ID	0	---	---	ID	0	---	---	ID	0	---	---	ID	0	0	7	ID	---	ID				yes
33	EDL933_RS00180	chromosome	protein_coding	b0032	carbamoyl-phosphate synthase small subunit	42	Neutral	19	-0.77	564000	Q	22	-3.64	2030000	CD	22	-2.98	8810000	CD	19	-3.12	293000	CD	21	-8.23	93500000	CD	23	-5.34	81900000	CD	21	-8.48	73400000	CD	6	1	0	CD	-1698.26	CD	yes
34	EDL933_RS00185	chromosome	protein_coding	b0033	carbamoyl-phosphate synthase large chain	102	Neutral	39	-3.75	725000000000	CD	40	-7.74	661000000000000	CD	41	-2.74	1200000000000	CD	35	-9.04	10300000000000	CD	41	-5.15	11500000000000	CD	43	-8.32	1610000000000000	CD	40	-8.47	607000000000000	CD	7	0	0	CD	-2325.15	CD	yes
35	EDL933_RS00190	chromosome	protein_coding	---	hypothetical protein	19	Neutral	8	2.9	1.24	Q	9	2.23	1.25	Q	8	-0.36	2.37	Q	7	1.72	26.2	Q	8	-1.41	52	Q	8	-0.41	12.5	Q	8	-3.24	279	CD	1	6	0	Q	560.29	Q				yes
36	EDL933_RS00195	chromosome	protein_coding	b0034	transcriptional activatory protein CaiF	24	Neutral	8	0.59	3.98	Q	8	0.31	2.31	Q	10	-0.55	3.36	Q	8	1.35	1.87	Q	8	0.71	2.63	Q	10	1.72	5.15	Q	9	1.24	5.03	Q	0	7	0	Q	903.38	Q				yes
37	EDL933_RS00200	chromosome	protein_coding	b0035	carnitine operon protein CaiE	18	Neutral	10	-3.15	237	CD	10	-0.72	80.5	Q	10	1.4	10	Q	9	-0.4	13.7	Q	10	0.14	2.7	Q	10	-1.72	565	Q	10	-0.1	35	Q	1	6	0	Q	344.92	Q				yes
38	EDL933_RS00205	chromosome	protein_coding	b0036	carnitinyl-CoA dehydratase	26	Neutral	6	-0.2	1.86	Q	8	-0.83	3.13	Q	10	-0.21	2.45	Q	6	-0.09	9.44	Q	8	0.17	1.39	Q	9	1.83	3.02	Q	8	1.89	1.31	Q	0	7	0	Q	764.34	Q				yes
39	EDL933_RS00210	chromosome	protein_coding	b0037	ATP-dependent acyl-CoA ligase	64	Neutral	21	-1.08	8150	Q	25	-0.82	140	Q	24	-1.16	38.1	Q	22	0.36	4.72	Q	25	0.44	4.79	Q	25	-1.87	2350	Q	25	-1.66	1430	Q	0	7	0	Q	140.51	Q				yes
40	EDL933_RS00215	chromosome	protein_coding	b0038	L-carnitine CoA-transferase	52	Neutral	19	-0.02	459	Q	23	0.72	20.6	Q	23	0.39	4.51	Q	19	0.04	519	Q	22	0.81	1040	Q	24	-0.65	35200	Q	22	0.13	128	Q	0	7	0	Q	676.43	Q				yes
41	EDL933_RS00220	chromosome	protein_coding	b0039	crotonobetainyl-CoA dehydrogenase	47	Neutral	19	0.09	4.6	Q	19	0.22	6.81	Q	20	-0.22	311	Q	18	-0.05	1690	Q	21	-0.85	11	Q	20	-2.04	10600	CD	20	-0.81	177	Q	1	6	0	Q	288.37	Q				yes
42	EDL933_RS00225	chromosome	protein_coding	b0040	L-carnitine/gamma-butyrobetaine antiporter	69	Neutral	31	0.76	1420	Q	35	0.26	990	Q	35	-0.65	1510	Q	32	0.64	29.5	Q	34	0.04	66.3	Q	34	-1.12	28100	Q	33	0.15	6960	Q	0	7	0	Q	513.02	Q				yes
43	EDL933_RS00230	chromosome	protein_coding	b0041	protein FixA	28	Regional	9	1.87	1.38	Q	7	-0.7	10.6	Q	7	1.3	9.11	Q	5	-5.66	39.5	Q	7	1.49	1.28	Q	7	-2.92	21.4	Q	6	-1.19	7.57	Q	0	7	0	Q	344.22	Q				yes
44	EDL933_RS00235	chromosome	protein_coding	b0042	protein FixB	30	Neutral	12	0.81	5.11	Q	11	0.21	2.3	Q	12	-1.25	127	Q	10	0.78	4.44	Q	13	-0.82	4.89	Q	12	-0.97	27	Q	12	0.36	2.06	Q	0	7	0	Q	427.07	Q				yes
45	EDL933_RS00240	chromosome	protein_coding	b0043	FAD-dependent oxidoreductase	40	Neutral	19	0.16	19.9	Q	19	-0.62	8.02	Q	19	-1.24	333	Q	17	-4.36	55400	CD	20	-0.36	8.15	Q	20	-3.4	448000	CD	19	-0.37	1930	Q	2	5	0	Q	-37.65	Q				yes
46	EDL933_RS00245	chromosome	protein_coding	b0044	ferredoxin-like protein FixX	6	Neutral	1	-2.33	1.08	ID	1	-2.38	1.05	ID	1	-2.46	1.1	ID	1	-2.64	1.08	ID	2	2.86	1	ID	2	-1.14	1.08	ID	1	-2.51	1.08	ID	0	0	7	ID	-64.81	Q				yes
47	EDL933_RS00250	chromosome	protein_coding	b0045	MFS transporter	51	Neutral	25	-0.13	53.7	Q	28	0.1	6.13	Q	27	-0.25	54	Q	25	-0.16	695	Q	26	0.05	27.5	Q	28	-0.53	316	Q	26	0.08	120	Q	0	7	0	Q	512.69	Q				yes
48	EDL933_RS00255	chromosome	protein_coding	b0046	glutathione-regulated potassium-efflux system ancillary protein KefF	19	Neutral	9	1.1	1.98	Q	10	-0.37	43.2	Q	11	-0.34	19.2	Q	9	-1.1	27.5	Q	9	-1.14	19.9	Q	9	0.5	15.4	Q	10	0.64	2.33	Q	0	7	0	Q	533.35	Q				yes
49	EDL933_RS00260	chromosome	protein_coding	b0047	glutathione-regulated potassium-efflux system protein KefC	50	Neutral	17	-0.19	247	Q	18	-0.09	11.2	Q	18	-1.53	717	Q	16	1.31	11.7	Q	18	0.36	3.57	Q	18	-1.13	4790	Q	18	-0.92	392	Q	0	7	0	Q	335.7	Q				yes
50	EDL933_RS00265	chromosome	protein_coding	b0048	type 3 dihydrofolate reductase	21	Underrepresented	0	---	---	ID	0	---	---	ID	0	---	---	ID	0	---	---	ID	0	---	---	ID	0	---	---	ID	0	---	---	ID	0	0	7	ID	---	ID				yes
51	EDL933_RS00270	chromosome	protein_coding	---	antitoxin	10	Neutral	4	-3.53	4.78	ID	3	-5.37	7.56	ID	3	-5.28	7.02	ID	3	-5.03	4.92	ID	4	-2.89	4.33	ID	3	-6.01	7.51	ID	3	-5.56	6.3	ID	0	0	7	ID	-1690.89	CD		yes
52	EDL933_RS00275	chromosome	protein_coding	---	plasmid maintenance protein CcdB	21	Neutral	10	-1.4	67.9	Q	10	0.89	152	Q	10	0	8.06	Q	10	-1.7	25.3	Q	11	1.52	1.53	Q	11	-0.01	10.7	Q	10	-2.24	96	Q	0	7	0	Q	484.26	Q				yes
53	EDL933_RS00280	chromosome	protein_coding	b0049	bis(5'-nucleosyl)-tetraphosphatase (symmetrical)	35	Neutral	22	2.32	1000	Q	19	-1.06	312	Q	19	-2.79	37600	CD	16	-2.65	34500	CD	17	-2.62	29600	CD	18	-4.71	2410000	CD	17	-5.31	1860000	CD	5	2	0	CD	-640.89	Q			yes
54	EDL933_RS00285	chromosome	protein_coding	b0050	Co2+/Mg2+ efflux protein ApaG	15	Neutral	6	-1.99	4.16	Q	5	-5.31	47.3	Q	5	-5.29	74.2	Q	4	-0.03	1.66	ID	5	0.73	1.57	Q	5	-5.85	93.9	Q	5	0.35	2.98	Q	0	6	1	Q	-791.2	Q				yes
55	EDL933_RS00290	chromosome	protein_coding	b0051	ribosomal RNA small subunit methyltransferase A	29	Neutral	11	-4.78	2460	CD	12	-7.34	45100	CD	12	-7.36	48300	CD	10	-4.75	4790	CD	12	-2.23	157	CD	12	-6.96	28900	CD	12	-7.52	32300	CD	7	0	0	CD	-2223.56	CD	yes
56	EDL933_RS00295	chromosome	protein_coding	b0052	4-hydroxythreonine-4-phosphate dehydrogenase	36	Neutral	11	-7.46	38600	CD	13	-7.76	28900	CD	12	-6.71	55100	CD	11	-7.43	20100	CD	13	-2.62	195	CD	12	-8.34	70900	CD	12	-7.89	67900	CD	7	0	0	CD	-2583.88	CD	yes
57	EDL933_RS00300	chromosome	protein_coding	b0053	chaperone SurA	39	Neutral	12	-6.79	57600	CD	14	-4.49	18600	CD	13	-7.07	132000	CD	11	-6.75	24000	CD	13	-7.03	119000	CD	14	-7.67	216000	CD	13	-7.3	144000	CD	7	0	0	CD	-2539.16	CD	yes
58	EDL933_RS00305	chromosome	protein_coding	b0054	LPS-assembly protein LptD	133	Underrepresented	1	-2.92	1.54	ID	3	-2.1	1.62	ID	2	-3.15	2.55	ID	1	-2.91	1.44	ID	3	-2.81	1.76	ID	2	-3.8	2.88	ID	2	-3.31	2	ID	0	0	7	ID	-838.98	Q				yes
59	EDL933_RS00310	chromosome	protein_coding	b0055	molecular chaperone DjlA	28	Neutral	16	-0.32	13.4	Q	16	0.19	118	Q	16	-0.32	4.78	Q	13	-2.1	611	CD	16	0.45	4.23	Q	18	-0.63	345	Q	16	-2.32	1540	CD	2	5	0	Q	317.9	Q				yes
60	EDL933_RS00315	chromosome	protein_coding	---	non-LEE encoded type III effector EspY1	51	Neutral	14	1.74	1.54	Q	15	1.55	6.13	Q	16	-0.08	6.67	Q	13	-0.66	7.16	Q	15	0.21	36.5	Q	16	-0.31	47	Q	14	-0.63	17.5	Q	0	7	0	Q	696.55	Q				yes		yes
61	EDL933_RS29335	chromosome	protein_coding	---	hypothetical protein	11	Neutral	7	-3.09	132	CD	7	1.44	1.86	Q	8	-0.1	11.6	Q	7	-2.35	22.2	Q	8	1.35	1.21	Q	8	-0.17	5.47	Q	7	0.13	5.75	Q	1	6	0	Q	556.1	Q				yes
62	EDL933_RS00320	chromosome	protein_coding	b0058	bifunctional tRNA pseudouridine(32) synthase/ribosomal large subunit pseudouridine synthase RluA	27	Neutral	13	1.29	1.31	Q	13	-0.09	53	Q	14	-2.4	960	CD	13	0.2	4.32	Q	13	-1.89	81.9	Q	14	0.16	5.38	Q	15	-0.72	13.8	Q	1	6	0	Q	244.17	Q				yes
63	EDL933_RS00325	chromosome	protein_coding	b0059	RNA polymerase-associated protein RapA	96	Neutral	46	0.87	41	Q	46	-0.15	1140	Q	46	-1.07	273000	Q	41	-0.19	4130	Q	43	-0.61	2640	Q	46	-2.24	45700000000	CD	46	0.43	159000	Q	1	6	0	Q	302.33	Q				yes
64	EDL933_RS00330	chromosome	protein_coding	b0060	DNA polymerase II	87	Neutral	39	-0.01	104	Q	42	0.25	42.7	Q	41	-0.48	4200	Q	35	1.09	93	Q	41	0.1	24.7	Q	40	-0.34	225000	Q	39	0.66	3420	Q	0	7	0	Q	604.54	Q				yes
65	EDL933_RS00335	chromosome	protein_coding	b0061	L-ribulose-5-phosphate 4-epimerase	27	Neutral	15	-0.2	2.65	Q	15	2.17	1.47	Q	15	-0.8	67.2	Q	13	-1.29	171	Q	14	0.97	4.86	Q	16	-1.46	78.4	Q	15	-1.26	85.7	Q	0	7	0	Q	491.81	Q				yes
66	EDL933_RS00340	chromosome	protein_coding	b0062	L-arabinose isomerase	45	Neutral	20	1	13.9	Q	22	-0.59	311	Q	24	-0.45	23.2	Q	19	-0.06	108	Q	23	1.2	6.32	Q	23	1.54	130	Q	22	1.53	41.3	Q	0	7	0	Q	845.4	Q				yes
67	EDL933_RS00345	chromosome	protein_coding	b0063	ribulokinase	46	Neutral	20	0.66	4.41	Q	23	0.47	2.37	Q	24	0.01	5.52	Q	20	0.6	3.24	Q	24	-0.38	48	Q	24	0.64	29.9	Q	21	-0.75	11900	Q	0	7	0	Q	632.91	Q				yes
68	EDL933_RS29350	chromosome	pseudogene	---	hypothetical protein	13	Neutral	4	0.86	1.15	ID	4	-1.63	5.97	ID	4	-5.32	35.2	ID	3	-4.96	9.08	ID	4	-5.31	28.6	ID	4	-0.88	4.36	ID	4	-5.43	28.9	ID	0	0	7	ID	---	ID				yes
69	EDL933_RS00350	chromosome	protein_coding	b0064	arabinose operon regulatory protein	34	Neutral	10	-1.09	49.3	Q	10	-3.06	300	CD	12	-0.64	6.92	Q	9	2.64	2.11	Q	11	-0.34	21.7	Q	11	1.58	49.5	Q	11	-1.26	29.1	Q	1	6	0	Q	352.09	Q				yes
70	EDL933_RS00355	chromosome	protein_coding	b0065	DedA family protein	25	Neutral	11	1.27	1.69	Q	11	0.78	2.26	Q	10	0.84	1.32	Q	9	2.29	6.75	Q	9	-0.72	9.92	Q	10	-4.51	1090	CD	11	0.64	2.27	Q	1	6	0	Q	450.88	Q				yes
71	EDL933_RS00360	chromosome	protein_coding	b0066	thiamine import ATP-binding protein ThiQ	26	Neutral	11	0.1	8.14	Q	11	-0.66	39.6	Q	11	0.91	2.69	Q	9	1.27	42.3	Q	12	1.3	4.27	Q	12	-0.79	600	Q	11	-1.87	99.2	Q	0	7	0	Q	560.94	Q				yes
72	EDL933_RS00365	chromosome	protein_coding	b0067	thiamine/thiamine pyrophosphate ABC transporter permease ThiP	48	Neutral	20	0.65	3.46	Q	20	0.01	2560	Q	21	-1.51	3630	Q	17	-3.93	31800	CD	21	-0.27	32	Q	22	0.4	82.5	Q	21	-0.85	7860	Q	1	6	0	Q	310.24	Q				yes
73	EDL933_RS00370	chromosome	protein_coding	b0068	thiamine ABC transporter substrate binding subunit	34	Neutral	13	-1.55	425	Q	15	-0.19	5.67	Q	15	0.25	8.22	Q	12	-6.98	7510	CD	15	0.05	9.3	Q	15	1.7	8.11	Q	14	-0.01	383	Q	1	6	0	Q	431.27	Q				yes
74	EDL933_RS00375	chromosome	protein_coding	---	non-LEE encoded type III effector EspY2	38	Neutral	18	-0.08	8.18	Q	20	0.14	6.76	Q	19	-0.62	228	Q	16	-2.4	1500	CD	19	-0.15	65.5	Q	19	0.42	352	Q	19	0.6	477	Q	1	6	0	Q	512.28	Q				yes		yes
75	EDL933_RS00380	chromosome	protein_coding	b0069	transcriptional regulator	53	Neutral	24	0.47	2.09	Q	23	-2.05	19500	CD	24	0.07	33.8	Q	20	-0.23	3130	Q	23	-0.1	11900	Q	26	-0.88	365	Q	23	-1.47	5390	Q	1	6	0	Q	266.57	Q				yes
76	EDL933_RS00385	chromosome	protein_coding	---	glucose uptake inhibitor SgrT	6	Neutral	2	-3.79	1.81	ID	3	1.51	1.25	ID	2	1.48	1.13	ID	2	-3.78	1.59	ID	2	2.74	1.43	ID	3	2.51	1.23	ID	2	-4.1	2.19	ID	0	0	7	ID	690.46	Q				yes
77	EDL933_RS00390	chromosome	protein_coding	b0071	3-isopropylmalate dehydratase small subunit	18	Neutral	8	-7.47	2660	CD	9	-6.73	7000	CD	9	-7.72	9000	CD	8	-7.44	1390	CD	9	-7.66	6040	CD	10	-8.29	17500	CD	9	-6.3	6340	CD	7	0	0	CD	-2866.54	CD	yes
78	EDL933_RS00395	chromosome	protein_coding	b0072	3-isopropylmalate dehydratase large subunit	46	Neutral	18	-4.94	126000	CD	18	-1.61	1610	Q	19	-5.76	3910000	CD	17	-0.41	9370	Q	19	-5.93	2480000	CD	20	-6.97	13400000	CD	19	-3.87	167000	CD	5	2	0	CD	-1574.17	CD	yes
79	EDL933_RS00400	chromosome	protein_coding	b0073	3-isopropylmalate dehydrogenase	40	Neutral	17	-6.28	940000	CD	19	-4.99	917000	CD	19	-8.52	22400000	CD	16	-8.27	572000	CD	19	-5.16	442000	CD	20	-4.34	1400000	CD	20	-6.73	2930000	CD	7	0	0	CD	-2283.75	CD	yes
80	EDL933_RS00405	chromosome	protein_coding	b0074	2-isopropylmalate synthase	63	Neutral	23	-5.78	139000000	CD	25	-3.18	4230000	CD	26	-3.87	186000000	CD	21	-1.65	1090000	Q	26	-2.46	153000	CD	28	-4.1	35500000	CD	26	-1.28	30600	Q	5	2	0	CD	-942.53	CD	yes
81	EDL933_RS00410	chromosome	protein_coding	b0075	leu operon leader peptide	7	Neutral	3	-5.2	10.9	ID	4	-5.48	14.1	ID	4	-5.35	13.7	ID	3	-5.13	6.51	ID	4	0.19	2.42	ID	4	-6.01	18.1	ID	5	-1.02	1.93	Q	0	1	6	ID	-1260.12	CD		yes
82	EDL933_RS00415	chromosome	protein_coding	b0076	transcriptional regulator LeuO	51	Neutral	21	-1.36	3590	Q	23	0.32	7.58	Q	23	-0.36	24.3	Q	19	-1.96	4090	Q	22	-2.05	4800	CD	23	-0.34	363	Q	22	2.06	460	Q	1	6	0	Q	388.67	Q				yes
83	EDL933_RS00420	chromosome	protein_coding	b0077	acetolactate synthase 3 large subunit	71	Neutral	41	0.29	2.18	Q	41	-0.31	1010000	Q	43	-0.26	12300	Q	38	0.71	18300	Q	42	0.18	25200	Q	42	1.11	14.7	Q	41	-0.08	717	Q	0	7	0	Q	664.7	Q				yes
84	EDL933_RS00425	chromosome	protein_coding	b0078	acetolactate synthase small subunit	22	Neutral	12	0.03	60.7	Q	12	-0.71	27	Q	13	-2.09	207	CD	11	1.89	1.64	Q	13	0.05	11.3	Q	13	-0.39	1720	Q	12	-0.95	213	Q	1	6	0	Q	305.97	Q				yes
85	EDL933_RS00430	chromosome	protein_coding	---	hypothetical protein	3	Neutral	2	1.98	1	ID	2	3.58	1	ID	2	0.62	1.29	ID	2	1.21	1.01	ID	2	1.14	1.59	ID	2	-4.23	1.88	ID	2	-4.1	1.97	ID	0	0	7	ID	459.13	Q				yes
86	EDL933_RS00435	chromosome	protein_coding	b0080	catabolite repressor/activator	34	Neutral	18	-6.34	2010000	CD	19	-6.6	3710000	CD	19	-8.18	22700000	CD	16	-1.95	28600	Q	18	-4.75	1100000	CD	20	-5.19	3600000	CD	19	-2	980	Q	5	2	0	CD	-1924.02	CD	yes
87	EDL933_RS29355	chromosome	protein_coding	---	hypothetical protein	11	Neutral	3	-4.06	5.75	ID	4	3.07	1.27	ID	4	0.87	2.14	ID	3	1.89	1.44	ID	5	-0.35	2.03	Q	4	-5	21.2	ID	4	-0.55	2.13	ID	0	1	6	ID	247.51	Q				yes
88	EDL933_RS00440	chromosome	protein_coding	b0081	division/cell wall cluster transcriptional repressor MraZ	16	Neutral	5	2.5	1.25	Q	5	-1.42	2.56	Q	4	1.38	3.38	ID	4	1.61	1.28	ID	4	0.02	1.4	ID	5	-0.91	2.94	Q	5	-5.33	11.3	Q	0	4	3	Q	362.16	Q				yes
89	EDL933_RS00445	chromosome	protein_coding	b0082	ribosomal RNA small subunit methyltransferase H	31	Underrepresented	2	-3.26	1.71	ID	2	-3.4	2.05	ID	2	-3.53	2.17	ID	1	-3.3	1.53	ID	2	-3.47	2.19	ID	2	-4.13	2.31	ID	2	-3.54	1.92	ID	0	0	7	ID	-1081.66	CD		yes
90	EDL933_RS00450	chromosome	protein_coding	b0083	cell division protein FtsL	12	Underrepresented	1	5.11	1	ID	1	-1.72	1.01	ID	1	-1.79	1.09	ID	0	-2.3	1.02	ID	0	-1.76	1.01	ID	1	-2.19	1.03	ID	0	-2.1	1.09	ID	0	0	7	ID	-35.31	Q				yes
91	EDL933_RS00455	chromosome	protein_coding	b0084	peptidoglycan synthase FtsI	88	Underrepresented	1	3.45	1	ID	2	1.07	1.01	ID	1	-0.7	1.18	ID	1	-2.47	1.07	ID	1	-2.28	1.22	ID	1	-2.71	1.28	ID	1	-2.44	1.2	ID	0	0	7	ID	140.26	Q				yes
92	EDL933_RS00460	chromosome	protein_coding	b0085	UDP-N-acetylmuramoyl-L-alanyl-D-glutamate--2,6-diaminopimelate ligase	49	Underrepresented	0	---	---	ID	0	---	---	ID	0	---	---	ID	0	---	---	ID	0	---	---	ID	0	---	---	ID	0	---	---	ID	0	0	7	ID	---	ID				yes
93	EDL933_RS00465	chromosome	protein_coding	b0086	UDP-N-acetylmuramoyl-tripeptide--D-alanyl-D-alanine ligase	53	Underrepresented	1	0.1	1.02	ID	1	1.31	1	ID	1	-2.48	1.14	ID	1	-3.69	1.09	ID	1	-2.82	1.09	ID	1	2.07	1	ID	1	-6.04	1.21	ID	0	0	7	ID	-88.87	Q				yes
94	EDL933_RS00470	chromosome	protein_coding	b0087	phospho-N-acetylmuramoyl-pentapeptide-transferase	49	Underrepresented	2	-1.09	1	ID	1	-2.19	1	ID	2	-1.3	1	ID	1	-2.46	1	ID	1	-2.01	1	ID	2	2.5	1	ID	1	-2.36	1	ID	0	0	7	ID	70.27	Q				yes
95	EDL933_RS00475	chromosome	protein_coding	b0088	UDP-N-acetylmuramoyl-L-alanine--D-glutamate ligase	49	Underrepresented	0	-1.79	1	ID	0	-1.74	1	ID	0	-1.59	1	ID	0	-2.1	1	ID	0	-1.62	1	ID	0	-1.92	1	ID	1	-0.41	1	ID	0	0	7	ID	-146.62	Q				yes
96	EDL933_RS00480	chromosome	protein_coding	b0089	lipid II flippase FtsW	57	Underrepresented	0	---	---	ID	0	---	---	ID	0	---	---	ID	0	---	---	ID	0	---	---	ID	0	---	---	ID	0	---	---	ID	0	0	7	ID	---	ID				yes
97	EDL933_RS00485	chromosome	protein_coding	b0090	undecaprenyldiphospho-muramoylpentapeptide beta-N- acetylglucosaminyltransferase	41	Underrepresented	1	-3.43	1	ID	1	-3.64	1	ID	1	-3.51	1	ID	1	-3.29	1	ID	1	-3.47	1	ID	1	-4.22	1	ID	1	-3.81	1	ID	0	0	7	ID	-1112.36	CD		yes
98	EDL933_RS00490	chromosome	protein_coding	b0091	UDP-N-acetylmuramate--L-alanine ligase	51	Underrepresented	0	---	---	ID	0	---	---	ID	0	---	---	ID	0	---	---	ID	0	---	---	ID	0	---	---	ID	0	---	---	ID	0	0	7	ID	---	ID				yes
99	EDL933_RS00495	chromosome	protein_coding	b0092	D-alanine--D-alanine ligase B	44	Neutral	19	-0.4	24.5	Q	18	-1.19	495	Q	20	-2.16	3340	CD	17	-1.9	889	Q	19	0.14	8.17	Q	20	0.37	1050	Q	18	-3.56	42400	CD	2	5	0	Q	39.75	Q				yes
100	EDL933_RS00500	chromosome	protein_coding	b0093	cell division protein FtsQ	27	Underrepresented	1	-4.08	1.43	ID	2	-4.4	1.76	ID	2	-4.3	1.79	ID	1	-3.86	1.35	ID	2	-4.13	1.7	ID	2	-4.86	2.05	ID	2	-4.49	1.65	ID	0	0	7	ID	-1435.48	CD		yes
101	EDL933_RS00505	chromosome	protein_coding	b0094	cell division protein FtsA	56	Underrepresented	0	-1.79	1	ID	0	-1.86	1	ID	0	-1.49	1	ID	0	-2.24	1	ID	0	-1.57	1	ID	0	-1.85	1	ID	0	-1.89	1	ID	0	0	7	ID	-215.21	Q				yes
102	EDL933_RS00510	chromosome	protein_coding	b0095	cell division protein FtsZ	40	Underrepresented	0	---	---	ID	0	---	---	ID	0	---	---	ID	0	---	---	ID	0	---	---	ID	0	---	---	ID	0	---	---	ID	0	0	7	ID	---	ID				yes
103	EDL933_RS00515	chromosome	protein_coding	b0096	UDP-3-O-[3-hydroxymyristoyl] N-acetylglucosamine deacetylase	38	Underrepresented	1	2.29	1	ID	0	-1.72	1	ID	1	-1.81	1	ID	0	-2.19	1	ID	0	-1.75	1	ID	0	-2.13	1	ID	1	-2.12	1	ID	0	0	7	ID	-145.42	Q				yes
104	EDL933_RS00520	chromosome	protein_coding	b0097	SecA regulator SecM	18	Underrepresented	1	3.5	1	ID	1	-2.44	1	ID	1	-1.08	1	ID	1	-2.6	1	ID	1	-2.38	1	ID	1	-2.94	1	ID	1	-2.54	1	ID	0	0	7	ID	-150.9	Q				yes
105	EDL933_RS00525	chromosome	protein_coding	b0098	protein translocase subunit SecA	106	Underrepresented	0	-1.88	1.04	ID	0	-1.77	1.02	ID	0	-1.74	1.07	ID	1	-0.5	1.01	ID	0	-1.76	1.02	ID	0	-2.02	1.07	ID	0	-1.95	1.04	ID	0	0	7	ID	-261.15	Q				yes
106	EDL933_RS00530	chromosome	protein_coding	b0099	8-oxo-dGTP diphosphatase MutT	20	Neutral	9	1.3	3.02	Q	7	-0.53	6.88	Q	8	0.15	10.2	Q	7	0.33	5.58	Q	8	0.82	1.48	Q	8	0.78	2.06	Q	8	-0.25	23.7	Q	0	7	0	Q	726.5	Q				yes
107	EDL933_RS00540	chromosome	protein_coding	b0101	DNA gyrase inhibitor YacG	2	Neutral	1	-2.31	1.13	ID	1	2.14	1	ID	1	-2.29	1.34	ID	1	-2.52	1.18	ID	1	-2.24	1.24	ID	1	-2.66	1.31	ID	1	-2.41	1.16	ID	0	0	7	ID	-167.35	Q				yes
108	EDL933_RS00545	chromosome	protein_coding	b0102	cell division protein ZapD	28	Neutral	12	1.82	2.06	Q	14	0.22	2.01	Q	14	-0.57	32.3	Q	12	-4.1	5480	CD	14	-0.24	25.7	Q	14	0.6	77.9	Q	14	0.66	45.9	Q	1	6	0	Q	570.47	Q				yes
109	EDL933_RS00550	chromosome	protein_coding	b0103	dephospho-CoA kinase	26	Underrepresented	2	0.51	1.01	ID	2	-0.61	1.24	ID	2	-5.46	1.81	ID	1	-5.05	1.39	ID	2	-2.54	1.29	ID	2	-6.06	1.95	ID	2	-5.64	1.9	ID	0	0	7	ID	-1135.95	CD		yes
110	EDL933_RS00555	chromosome	protein_coding	b0104	guanosine monophosphate reductase	38	Neutral	14	0.57	2.84	Q	16	0.87	1.22	Q	16	-0.13	60.3	Q	14	-0.12	36	Q	17	-0.54	39.8	Q	17	1.56	29.4	Q	16	-0.51	399	Q	0	7	0	Q	712.71	Q				yes
111	EDL933_RS00560	chromosome	protein_coding	b0106	type IV pilin biogenesis protein	56	Neutral	25	0.65	91	Q	26	0.15	1250	Q	26	-0.3	64.3	Q	24	-1.17	2750	Q	26	0.4	126	Q	29	0.2	1650	Q	27	0.9	544	Q	0	7	0	Q	658.09	Q				yes
112	EDL933_RS00565	chromosome	protein_coding	b0107	type II secretion system protein GspE	59	Neutral	30	0.86	21.1	Q	30	0.06	95.2	Q	31	-0.38	1950	Q	26	-0.51	190000	Q	31	0.8	11.5	Q	31	-0.65	79200	Q	33	-0.99	1600	Q	0	7	0	Q	511.39	Q				yes
113	EDL933_RS00570	chromosome	protein_coding	b0108	major pilin subunit	19	Neutral	11	1.04	1.28	Q	11	-0.12	44.6	Q	13	0.68	2.58	Q	10	-0.28	484	Q	12	0.16	1.33	Q	12	-0.65	8.97	Q	12	0.78	37.4	Q	0	7	0	Q	680.54	Q				yes
114	EDL933_RS00575	chromosome	protein_coding	---	hypothetical protein	9	Neutral	3	1.06	1.59	ID	4	0.89	1.53	ID	3	-0.83	3.2	ID	3	-6.52	5.52	ID	3	-6.6	7.42	ID	4	-4.97	6.07	ID	3	0.77	1.88	ID	0	0	7	ID	-446.93	Q				yes
115	EDL933_RS00580	chromosome	protein_coding	b0109	carboxylating nicotinate-nucleotide diphosphorylase	30	Neutral	10	1.6	4.64	Q	11	0.5	3.29	Q	12	-3.02	409	CD	9	-2.11	107	CD	13	0.4	21.2	Q	13	1.45	37.2	Q	14	0.49	2.75	Q	2	5	0	Q	544.5	Q				yes
116	EDL933_RS00585	chromosome	protein_coding	b0110	1,6-anhydro-N-acetylmuramyl-L-alanine amidase AmpD	21	Neutral	9	0	37.4	Q	10	1.04	23	Q	10	-5.12	7160	CD	9	-3.6	283	CD	11	-2.07	66.6	Q	11	-2.87	655	CD	11	0.92	18.6	Q	3	4	0	Q	-236.98	Q				yes
117	EDL933_RS00590	chromosome	protein_coding	b0111	regulatory signaling modulator protein AmpE	36	Neutral	16	0.81	3.82	Q	17	0.97	2.49	Q	18	-0.17	1.33	Q	15	0.64	4.5	Q	17	1.08	2.75	Q	17	0.87	13.5	Q	15	0.92	9.72	Q	0	7	0	Q	899.97	Q				yes
118	EDL933_RS00595	chromosome	protein_coding	b0112	aromatic amino acid transporter AroP	75	Neutral	24	-3	931000	CD	27	0.64	180	Q	28	-0.01	52.9	Q	26	-0.04	132	Q	27	-0.64	435	Q	28	0.44	69600	Q	28	0.39	375	Q	1	6	0	Q	489.49	Q				yes
119	EDL933_RS00600	chromosome	protein_coding	b0113	pyruvate dehydrogenase complex repressor	20	Neutral	7	-6.65	881	CD	8	-3.07	183	CD	8	-5.31	1710	CD	7	-1.74	27.3	Q	9	-0.76	2	Q	9	0.6	16.9	Q	8	-7.06	1330	CD	4	3	0	Q	-956.77	CD		yes
120	EDL933_RS29360	chromosome	protein_coding	---	hypothetical protein	13	Underrepresented	2	-2.74	1.69	ID	2	-0.66	1.24	ID	2	-2.8	2.16	ID	2	0.96	1.42	ID	3	1.99	1.08	ID	2	-3.48	2.55	ID	2	-2.88	1.72	ID	0	0	7	ID	-134.33	Q				yes
121	EDL933_RS00605	chromosome	protein_coding	b0114	pyruvate dehydrogenase E1 component	107	Regional	13	-6.14	10400	CD	15	-6.43	103000	CD	16	-6.38	634000	CD	11	-6.11	7150	CD	15	-6.33	349000	CD	17	-7.01	1060000	CD	15	-6.58	219000	CD	7	0	0	CD	-2423.46	CD	yes
122	EDL933_RS00610	chromosome	protein_coding	b0115	pyruvate dehydrogenase complex dihydrolipoyllysine-residue acetyltransferase	50	Underrepresented	6	-5.31	105	CD	7	-5.66	432	CD	7	-2.32	123	CD	6	-5.37	51.1	Q	7	-5.49	299	CD	8	-2.75	144	CD	7	-3.79	137	CD	6	1	0	CD	-1339.76	CD	yes
123	EDL933_RS00615	chromosome	protein_coding	b0116	dihydrolipoyl dehydrogenase	54	Underrepresented	0	-1.9	1.04	ID	1	-2.03	1.09	ID	1	-1.78	1.11	ID	0	-2.17	1	ID	0	-1.82	1.04	ID	1	-2.09	1.09	ID	0	-2.03	1.03	ID	0	0	7	ID	-306.25	Q				yes
124	EDL933_RS00620	chromosome	protein_coding	b0117	DUF3300 domain-containing protein	71	Neutral	31	-1.14	355	Q	33	-0.05	480	Q	32	-0.71	628	Q	29	-0.52	6360	Q	31	0.45	340	Q	33	-0.8	89300	Q	31	-1.21	2000	Q	0	7	0	Q	329.6	Q				yes
125	EDL933_RS29365	chromosome	protein_coding	---	hypothetical protein	4	Neutral	1	-2.96	1.37	ID	2	-3.28	1.69	ID	2	-3.18	1.95	ID	1	-3.08	1.26	ID	1	-3.05	1.52	ID	2	-3.68	1.86	ID	1	-3.26	1.43	ID	0	0	7	ID	-920.28	CD		yes
126	EDL933_RS00625	chromosome	protein_coding	b0118	aconitate hydratase B	83	Underrepresented	4	-4.66	19.3	ID	5	-4.83	27.6	Q	5	-4.83	44.5	Q	4	-4.45	7.01	ID	5	-4.81	23.1	Q	6	-5.48	68.9	Q	5	-5.11	43.3	Q	0	5	2	Q	-1709.89	CD		yes
127	EDL933_RS00630	chromosome	protein_coding	b0119	UPF0231 family protein	15	Neutral	9	-0.11	1.68	Q	8	-0.88	30.5	Q	9	-2.79	41.5	Q	9	1.85	1.75	Q	9	-0.24	4.02	Q	9	-1.01	12	Q	8	0	3.46	Q	0	7	0	Q	218.68	Q				yes
128	EDL933_RS00635	chromosome	protein_coding	b0120	S-adenosylmethionine decarboxylase proenzyme	52	Neutral	24	-0.92	358	Q	26	-1.33	227000	Q	26	-1.22	36200	Q	22	-0.67	2840	Q	26	-1.31	192000	Q	28	-1.18	43500	Q	27	-2.9	338000	CD	1	6	0	Q	-73.03	Q				yes
129	EDL933_RS00640	chromosome	protein_coding	b0121	polyamine aminopropyltransferase	40	Neutral	14	-1.44	426	Q	15	-4.74	158000	CD	18	-1.24	27.9	Q	14	0.68	17.2	Q	15	-0.97	200	Q	17	-1.52	7130	Q	16	-0.8	21.6	Q	1	6	0	Q	-189.11	Q				yes
130	EDL933_RS00645	chromosome	protein_coding	b0122	PulS family protein	14	Neutral	6	-2.07	15.8	Q	6	0.22	2.86	Q	6	-5.53	238	CD	5	-3.13	18	Q	6	-1.33	10.9	Q	7	-6.11	342	CD	7	0.75	2.19	Q	2	5	0	Q	-637.63	Q				yes
131	EDL933_RS00650	chromosome	protein_coding	b0123	multicopper oxidase	60	Neutral	24	-0.44	145	Q	27	-0.27	69.6	Q	27	-0.33	28	Q	22	-0.68	571	Q	27	0.1	6.17	Q	26	-1.39	322000	Q	25	1.06	209	Q	0	7	0	Q	444.46	Q				yes
132	EDL933_RS00655	chromosome	protein_coding	b0124	membrane-bound PQQ-dependent dehydrogenase, glucose/quinate/shikimate family	90	Neutral	41	-0.81	80000	Q	43	-0.37	17100	Q	44	-0.28	1170	Q	37	0.79	17600	Q	44	1.34	20.4	Q	48	0.38	12600	Q	43	1.48	1270	Q	0	7	0	Q	732.47	Q				yes
133	EDL933_RS00660	chromosome	protein_coding	b0125	hypoxanthine phosphoribosyltransferase	28	Neutral	13	-0.24	56.8	Q	13	-2.68	2550	CD	13	-0.9	2350	Q	11	-7.21	31500	CD	13	-3.42	5030	CD	14	-0.42	7910	Q	13	-0.08	141	Q	3	4	0	Q	-233.55	Q				yes
134	EDL933_RS00665	chromosome	protein_coding	b0126	carbonate dehydratase	26	Underrepresented	1	-3.55	1	ID	1	1.01	1	ID	1	-3.82	1	ID	1	-1.74	1	ID	1	-1.91	1	ID	1	-4.46	1	ID	1	-3.92	1	ID	0	0	7	ID	-666.18	Q				yes
135	EDL933_RS00670	chromosome	protein_coding	b0127	ABC transporter ATP-binding protein	44	Neutral	13	-0.32	65.1	Q	16	-0.04	44.2	Q	15	-1.55	242	Q	13	-0.01	34.7	Q	16	1	2.19	Q	16	0.22	156	Q	17	-0.3	15.9	Q	0	7	0	Q	494.33	Q				yes
136	EDL933_RS00675	chromosome	protein_coding	b0128	inner membrane transport permease YadH	33	Neutral	13	-0.11	2.4	Q	13	-2.9	258	CD	14	0.27	7.66	Q	11	-1.79	24.4	Q	13	1.88	2.38	Q	14	-4.31	12700	CD	13	2.19	22.8	Q	2	5	0	Q	245.52	Q				yes
137	EDL933_RS00680	chromosome	protein_coding	b0129	PTS sugar transporter subunit IIA	22	Neutral	12	2.72	1.49	Q	11	0.12	6.66	Q	11	-0.12	1.85	Q	9	-1.26	28	Q	11	2.29	10.4	Q	12	1.87	1.62	Q	12	1.51	19	Q	0	7	0	Q	1088.62	Q				yes
138	EDL933_RS00685	chromosome	protein_coding	b0130	polysaccharide deacetylase family protein	66	Neutral	32	-0.56	1910	Q	35	-0.23	6940	Q	36	-0.45	4400	Q	31	-0.3	7150	Q	35	-1.25	91900	Q	36	-0.26	2620	Q	34	0	33800	Q	0	7	0	Q	371.24	Q				yes
139	EDL933_RS00690	chromosome	protein_coding	b0131	aspartate 1-decarboxylase	12	Neutral	4	-4.2	6.16	ID	4	0.69	2.31	ID	4	-4.47	11.9	ID	3	-3.97	3.46	ID	4	1.58	2.66	ID	5	-2.23	6.66	Q	4	3.64	2.38	ID	0	1	6	ID	87.34	Q				yes
140	EDL933_RS29370	chromosome	protein_coding	---	hypothetical protein	9	Neutral	4	-0.8	3.21	ID	5	-2.01	5.39	Q	5	-2.12	7.07	Q	4	2.47	1.44	ID	5	-1.82	6.2	Q	5	1.09	3.37	Q	5	0.12	4.23	Q	0	5	2	Q	241.96	Q				yes
141	EDL933_RS29375	chromosome	protein_coding	---	hypothetical protein	5	Neutral	2	-2.87	3.18	ID	3	-4.21	4.83	ID	3	-1.2	1.95	ID	2	-3.92	2.95	ID	3	-4.15	5.13	ID	3	2.04	1.44	ID	3	-4.46	4.82	ID	0	0	7	ID	-530.01	Q				yes
142	EDL933_RS00695	chromosome	protein_coding	b0132	ISNCY family transposase	40	Neutral	19	0.75	12.6	Q	18	0.08	8.45	Q	18	-0.97	691	Q	17	0.25	76.7	Q	19	-0.5	14.4	Q	18	0.26	4.27	Q	17	0.95	33.8	Q	0	7	0	Q	573.94	Q				yes
143	EDL933_RS29380	chromosome	protein_coding	---	hypothetical protein	9	Neutral	7	0	1.67	Q	7	-1.92	3.99	Q	7	-2.4	7.32	Q	6	-1.33	3.62	Q	7	1.09	2.73	Q	7	-1.21	1.92	Q	6	1.13	1.17	Q	0	7	0	Q	222.99	Q				yes
144	EDL933_RS00700	chromosome	protein_coding	b0133	pantoate--beta-alanine ligase	28	Neutral	10	-0.02	17.5	Q	10	-5.03	873	CD	14	-0.16	2.49	Q	9	1.97	4.13	Q	11	1.94	1.6	Q	13	1.34	1.39	Q	11	-1.17	7.45	Q	1	6	0	Q	424.29	Q				yes
145	EDL933_RS00705	chromosome	protein_coding	b0134	3-methyl-2-oxobutanoate hydroxymethyltransferase	35	Neutral	15	0.12	139	Q	15	-0.76	290	Q	15	-0.79	212	Q	14	1.64	19.2	Q	17	0.27	28.6	Q	16	-1.07	1320	Q	15	1.04	6.59	Q	0	7	0	Q	497.23	Q				yes
146	EDL933_RS00710	chromosome	protein_coding	---	fimbrial protein	80	Neutral	41	0.31	1110	Q	46	0.16	22.4	Q	48	-0.5	81.8	Q	38	0.46	829	Q	44	1.19	2.8	Q	46	0.14	14800	Q	44	0.08	790000	Q	0	7	0	Q	673.46	Q				yes
147	EDL933_RS00715	chromosome	protein_coding	---	fimbrial protein	30	Neutral	12	0.03	3.23	Q	13	1.07	1.9	Q	15	-0.73	7.62	Q	13	1.45	1.81	Q	14	-1.28	39	Q	14	2.12	2.86	Q	14	-0.95	54.8	Q	0	7	0	Q	655.42	Q				yes
148	EDL933_RS00720	chromosome	protein_coding	---	fimbrial protein	41	Neutral	23	-1.55	3690	Q	25	0.22	30.5	Q	24	-0.63	118	Q	22	0.36	22.9	Q	24	-0.6	282	Q	25	0.87	62.4	Q	23	1	667	Q	0	7	0	Q	564.24	Q				yes
149	EDL933_RS00725	chromosome	protein_coding	---	fimbrial protein	37	Neutral	19	-0.53	11.2	Q	19	-0.3	24.8	Q	22	0.86	15.9	Q	18	0.66	4.76	Q	20	-0.61	23.2	Q	22	0.72	3.72	Q	21	0.2	219	Q	0	7	0	Q	653.5	Q				yes
150	EDL933_RS00730	chromosome	protein_coding	---	outer membrane usher protein	156	Neutral	81	0.39	54700	Q	82	-0.12	128000	Q	88	-0.4	42700	Q	78	-0.17	129000	Q	86	0.64	1370	Q	87	-0.91	17100000000000	Q	85	0.43	628000	Q	0	7	0	Q	543.97	Q				yes
151	EDL933_RS00735	chromosome	protein_coding	---	fimbrial chaperone	36	Neutral	11	-1.87	24.9	Q	12	-1.36	45	Q	12	0.2	5.51	Q	10	-3.74	195	CD	11	0.02	4.91	Q	12	0.74	10.2	Q	10	0.75	9.9	Q	1	6	0	Q	394.22	Q				yes
152	EDL933_RS00740	chromosome	protein_coding	---	fimbrial protein	45	Neutral	20	0.31	19	Q	21	-0.73	158	Q	22	0.4	199	Q	18	-0.47	79	Q	22	0.54	37.8	Q	22	1.74	156	Q	21	-0.19	376	Q	0	7	0	Q	724.73	Q				yes
153	EDL933_RS00745	chromosome	protein_coding	b0142	2-amino-4-hydroxy-6-hydroxymethyldihydropteridine diphosphokinase	27	Underrepresented	1	1.71	1.01	ID	1	-1.93	1.15	ID	2	1.16	1.01	ID	1	0.9	1.02	ID	1	3.02	1	ID	2	0.23	1.1	ID	1	-2.22	1.29	ID	0	0	7	ID	776.87	Q				yes
154	EDL933_RS00750	chromosome	protein_coding	b0143	polynucleotide adenylyltransferase PcnB	59	Neutral	18	-3.06	140000	CD	21	-5.92	1290000	CD	20	-3.65	2730000	CD	17	-5.31	887000	CD	22	-2.73	63300	CD	22	-1.79	45000	Q	20	-8.1	16300000	CD	6	1	0	CD	-1373.51	CD	yes
155	EDL933_RS00755	chromosome	protein_coding	b0144	glutamyl-Q tRNA(Asp) synthetase	31	Neutral	17	-0.45	88.3	Q	17	-2.97	127000	CD	18	-1.49	335	Q	15	0.44	1510	Q	17	0.44	4.19	Q	18	-0.19	177	Q	17	-0.45	73	Q	1	6	0	Q	202.26	Q				yes
156	EDL933_RS00760	chromosome	protein_coding	b0145	RNA polymerase-binding transcription factor DksA	15	Neutral	4	-5.31	22.7	ID	6	-4.21	25.3	Q	5	-0.96	8.64	Q	4	-5.29	12.5	ID	5	-3.07	20.7	Q	6	-6.28	143	CD	5	-1.95	12.5	Q	1	4	2	Q	-1121.43	CD		yes
157	EDL933_RS00765	chromosome	protein_coding	b0146	DNA/RNA nuclease SfsA	36	Neutral	15	0.74	4.84	Q	14	0.22	5.2	Q	17	0.23	9.69	Q	13	0.34	7.65	Q	14	1.22	1.48	Q	16	0.62	5.67	Q	14	1.16	8.82	Q	0	7	0	Q	871.42	Q				yes
158	EDL933_RS00770	chromosome	protein_coding	b0147	RNA 2',3'-cyclic phosphodiesterase	19	Neutral	9	0.84	1.73	Q	8	0.44	3.31	Q	9	1.02	1.86	Q	7	2.35	1.62	Q	8	1.28	2.35	Q	10	-0.26	4.24	Q	9	-2.93	209	CD	1	6	0	Q	694.19	Q				yes
159	EDL933_RS00775	chromosome	protein_coding	b0148	ATP-dependent helicase HrpB	84	Neutral	38	0.77	39.5	Q	42	0.06	84.1	Q	41	-0.41	2140	Q	35	-0.23	9930	Q	41	-0.22	137	Q	42	0.39	68800	Q	39	-0.47	1940000	Q	0	7	0	Q	561.43	Q				yes
160	EDL933_RS31955	chromosome	protein_coding	---	hypothetical protein	5	Neutral	2	2.61	1.94	ID	1	-0.28	1.07	ID	1	3.03	1	ID	0	-2.51	1.09	ID	1	-1.97	1.07	ID	1	0.83	1.01	ID	1	-1.23	1.09	ID	0	0	7	ID	712.92	Q				yes
161	EDL933_RS00785	chromosome	protein_coding	b0149	bifunctional glycosyl transferase/transpeptidase	90	Neutral	45	-2.81	21800000000	CD	47	-1.28	9240000000	Q	49	-0.57	17500000	Q	41	0.1	15500000	Q	48	-0.36	77100	Q	49	-2.78	29400000000000	CD	46	0.91	6410000000	Q	2	5	0	Q	96.39	Q				yes
162	EDL933_RS00790	chromosome	protein_coding	b0150	ferrichrome porin FhuA	118	Neutral	65	-0.07	1630	Q	68	-0.2	20800	Q	68	-0.76	50000	Q	61	-0.61	3560000	Q	67	0.29	824	Q	68	0.01	217000000	Q	65	-0.97	509000000	Q	0	7	0	Q	430.74	Q				yes
163	EDL933_RS00795	chromosome	protein_coding	b0151	iron(3+)-hydroxamate import ATP-binding protein FhuC	23	Neutral	10	1.11	1.58	Q	11	-0.51	5.83	Q	11	-1.02	4.86	Q	9	-0.71	32.3	Q	11	-0.26	1.9	Q	11	-1.26	17.2	Q	10	-1.6	34.9	Q	0	7	0	Q	249.24	Q				yes
164	EDL933_RS00800	chromosome	protein_coding	b0152	iron-hydroxamate transporter substrate-binding subunit	36	Neutral	14	1.92	1.49	Q	13	1.22	1.51	Q	15	0.49	9.72	Q	11	-1.32	209	Q	13	1.06	46.1	Q	14	0.27	13.4	Q	13	0.07	130	Q	0	7	0	Q	868.71	Q				yes
165	EDL933_RS00805	chromosome	protein_coding	b0153	Fe(3+)-hydroxamate ABC transporter permease FhuB	57	Neutral	22	-0.21	367	Q	23	0.58	119	Q	25	-1.41	3620	Q	21	-3.08	46100	CD	23	0.61	25	Q	25	-1.36	82300	Q	23	0.32	28000	Q	1	6	0	Q	344.82	Q				yes
166	EDL933_RS00810	chromosome	protein_coding	b0154	glutamate-1-semialdehyde 2,1-aminomutase	47	Underrepresented	0	-1.97	1.02	ID	1	-1.92	1.09	ID	1	-1.92	1.08	ID	0	-2.28	1.06	ID	1	-1.92	1.07	ID	1	-2.24	1.11	ID	1	-2.2	1.08	ID	0	0	7	ID	-366.39	Q				yes
167	EDL933_RS00815	chromosome	protein_coding	b0155	ClC family H(+)/Cl(-) exchange transporter	68	Neutral	32	2.99	22400	Q	27	-0.29	5.77	Q	28	-0.76	220	Q	24	1.1	81.9	Q	29	1.35	1.42	Q	27	-0.44	143	Q	25	1.11	154	Q	0	7	0	Q	801.2	Q				yes
168	EDL933_RS00820	chromosome	protein_coding	b0156	iron-sulfur cluster insertion protein ErpA	15	Underrepresented	1	-4.34	1.22	ID	1	1.52	1	ID	1	-0.39	1.09	ID	1	-4.13	1.2	ID	1	0.36	1.02	ID	1	-3.18	1.15	ID	1	0.02	1.04	ID	0	0	7	ID	80.37	Q				yes
169	EDL933_RS00825	chromosome	protein_coding	b0157	hypothetical protein	32	Neutral	11	-3.41	126	CD	12	-0.25	8.2	Q	12	-1	6.59	Q	9	-0.29	14.7	Q	12	-0.1	9.19	Q	12	1.84	14.8	Q	11	-2.15	182	CD	2	5	0	Q	299.93	Q				yes
170	EDL933_RS00830	chromosome	protein_coding	b0158	cobalamin-binding protein	26	Neutral	9	-0.35	22.5	Q	10	0.26	1.73	Q	10	-1.06	11.5	Q	8	0.67	2.31	Q	10	-0.31	12.8	Q	10	-0.39	14.7	Q	10	0.63	1.93	Q	0	7	0	Q	493.61	Q				yes
171	EDL933_RS00835	chromosome	protein_coding	b0159	5'-methylthioadenosine/S-adenosylhomocysteine nucleosidase	23	Underrepresented	1	-3.38	1	ID	1	0.6	1	ID	1	-3.44	1	ID	1	-3.26	1	ID	1	-2.33	1	ID	1	-4.2	1	ID	1	-3.75	1	ID	0	0	7	ID	-692.66	Q				yes
172	EDL933_RS00840	chromosome	protein_coding	b0160	deoxyguanosinetriphosphate triphosphohydrolase	84	Neutral	21	-0.73	161	Q	26	0.34	8.13	Q	24	-1.06	2670	Q	22	-1.93	738	Q	24	-0.51	45.8	Q	25	-0.32	251	Q	26	-2.05	905	CD	1	6	0	Q	213.99	Q				yes
173	EDL933_RS29385	chromosome	pseudogene	---	hypothetical protein	11	Neutral	4	-4.94	23	ID	5	-1.76	9.62	Q	5	-5.3	54.4	Q	4	0.36	2.54	ID	5	-4.1	33.8	Q	5	-5.78	75.3	Q	5	-5.41	43.6	Q	0	5	2	Q	---	ID				yes
174	EDL933_RS00845	chromosome	protein_coding	b0161	periplasmic serine endoprotease htrA	45	Neutral	22	-2.85	1180000	CD	23	-5.86	130000000	CD	25	-4.25	43900000	CD	20	-8.15	37900000	CD	23	-4.79	67800000	CD	25	-9.02	2990000000	CD	23	-8.61	653000000	CD	7	0	0	CD	-2322.14	CD	yes						yes
175	EDL933_RS00850	chromosome	protein_coding	b0162	CdaR family transcriptional regulator	50	Neutral	22	0.22	60.8	Q	22	1	165	Q	23	0.48	15	Q	19	0.6	283	Q	23	1.33	8.96	Q	24	-0.15	274	Q	21	-0.52	241	Q	0	7	0	Q	774.32	Q				yes
176	EDL933_RS00855	chromosome	protein_coding	b0163	hypothetical protein	24	Neutral	13	-1.02	145	Q	14	0.17	44.1	Q	14	1.11	3.82	Q	13	0.14	25.8	Q	14	0.6	8.49	Q	14	-0.21	104	Q	14	-1.91	504	Q	0	7	0	Q	542.14	Q				yes
177	EDL933_RS00860	chromosome	protein_coding	b0166	2,3,4,5-tetrahydropyridine-2,6-dicarboxylate N-succinyltransferase	34	Underrepresented	1	-2.32	1.23	ID	1	-2.28	1.24	ID	1	4.71	1	ID	1	-2.56	1.21	ID	1	-2.34	1.23	ID	1	-2.88	1.44	ID	1	-2.61	1.44	ID	0	0	7	ID	55.07	Q				yes
178	EDL933_RS00865	chromosome	protein_coding	b0167	bifunctional uridylyltransferase/uridylyl-removing protein	105	Regional	6	-0.44	2.06	Q	6	-3.95	29.8	Q	7	-1.01	13.4	Q	4	-4.66	16.8	ID	7	-1.48	5.99	Q	8	-4.51	43.1	Q	6	-5.08	29.1	Q	0	6	1	Q	-786.1	Q				yes
179	EDL933_RS00870	chromosome	protein_coding	b0168	methionine aminopeptidase	37	Underrepresented	0	---	---	ID	0	---	---	ID	0	---	---	ID	0	---	---	ID	0	---	---	ID	0	---	---	ID	0	---	---	ID	0	0	7	ID	---	ID				yes
180	EDL933_RS29390	chromosome	protein_coding	---	hypothetical protein	15	Regional	5	-2.27	4.4	Q	5	-0.12	2.66	Q	5	-0.99	9.92	Q	5	-0.06	1.18	Q	5	-0.01	1.84	Q	5	-5.86	41.6	Q	6	-0.79	1.96	Q	0	7	0	Q	-165.94	Q				yes
181	EDL933_RS00875	chromosome	protein_coding	b0169	30S ribosomal protein S2	22	Underrepresented	0	-1.85	1	ID	0	-1.61	1	ID	0	-1.62	1	ID	0	-2.1	1	ID	0	-1.57	1	ID	0	-1.87	1	ID	0	-1.87	1	ID	0	0	7	ID	-258.35	Q				yes
182	EDL933_RS29395	chromosome	protein_coding	---	hypothetical protein	15	Underrepresented	1	-2.09	1.03	ID	1	2.77	1	ID	1	-1.96	1.08	ID	0	-2.3	1.02	ID	1	-1.92	1.04	ID	1	-2.45	1.12	ID	1	-2.44	1.15	ID	0	0	7	ID	-57.79	Q				yes
183	EDL933_RS00880	chromosome	protein_coding	b0170	elongation factor Ts	24	Underrepresented	0	---	---	ID	1	5.13	1	ID	0	---	---	ID	0	---	---	ID	1	0	1	ID	0	---	---	ID	0	---	---	ID	0	0	7	ID	---	ID				yes
184	EDL933_RS00885	chromosome	protein_coding	b0171	UMP kinase	27	Underrepresented	0	-1.84	1	ID	0	-1.78	1	ID	0	-1.55	1	ID	0	-2.15	1	ID	0	-1.76	1	ID	0	-1.9	1	ID	0	-1.9	1	ID	0	0	7	ID	-247.4	Q				yes
185	EDL933_RS00890	chromosome	protein_coding	b0172	ribosome-recycling factor	17	Underrepresented	0	---	---	ID	0	---	---	ID	0	---	---	ID	0	---	---	ID	0	---	---	ID	0	---	---	ID	0	---	---	ID	0	0	7	ID	---	ID				yes
186	EDL933_RS00895	chromosome	protein_coding	b0173	1-deoxy-D-xylulose-5-phosphate reductoisomerase	42	Underrepresented	0	---	---	ID	0	---	---	ID	0	---	---	ID	0	---	---	ID	0	---	---	ID	0	---	---	ID	0	---	---	ID	0	0	7	ID	---	ID				yes
187	EDL933_RS00900	chromosome	protein_coding	b0174	ditrans,polycis-undecaprenyl-diphosphate synthase ((2E,6E)-farnesyl-diphosphate specific)	39	Underrepresented	0	---	---	ID	1	2.81	1	ID	0	---	---	ID	0	---	---	ID	0	---	---	ID	0	---	---	ID	0	---	---	ID	0	0	7	ID	---	ID				yes
188	EDL933_RS00905	chromosome	protein_coding	b0175	phosphatidate cytidylyltransferase	48	Underrepresented	0	-1.89	1	ID	0	-1.61	1	ID	0	-1.41	1	ID	0	-2.1	1	ID	0	-1.57	1	ID	0	-1.79	1	ID	0	-1.79	1	ID	0	0	7	ID	-224.05	Q				yes
189	EDL933_RS00910	chromosome	protein_coding	b0176	zinc metalloprotease RseP	60	Underrepresented	0	---	---	ID	0	---	---	ID	0	---	---	ID	1	3.17	1	ID	0	---	---	ID	0	---	---	ID	0	---	---	ID	0	0	7	ID	---	ID				yes
190	EDL933_RS00915	chromosome	protein_coding	b0177	outer membrane protein assembly factor BamA	138	Underrepresented	1	-2.47	1.41	ID	1	-2.67	1.6	ID	2	1.93	1.05	ID	1	-2.43	1.1	ID	1	-2.48	1.43	ID	2	-2.64	1.4	ID	1	-2.69	1.58	ID	0	0	7	ID	-214.08	Q				yes
191	EDL933_RS00920	chromosome	protein_coding	b0178	chaperone protein Skp	16	Underrepresented	0	-2.02	1.03	ID	1	-1.93	1.1	ID	1	-1.84	1.15	ID	0	-2.37	1.09	ID	1	-1.83	1.09	ID	1	-2.23	1.22	ID	1	-2.26	1.17	ID	0	0	7	ID	-338.72	Q				yes
192	EDL933_RS00925	chromosome	protein_coding	b0179	UDP-3-O-(3-hydroxymyristoyl)glucosamine N-acyltransferase	41	Underrepresented	1	-2.15	1.05	ID	1	-1.42	1.06	ID	1	-2.1	1.18	ID	1	-2.46	1.06	ID	1	-2.09	1.16	ID	1	-2.49	1.23	ID	1	-2.4	1.09	ID	0	0	7	ID	-422.72	Q				yes
193	EDL933_RS00930	chromosome	protein_coding	b0180	beta-hydroxyacyl-ACP dehydratase	16	Underrepresented	0	---	---	ID	0	---	---	ID	0	---	---	ID	0	---	---	ID	0	---	---	ID	0	---	---	ID	0	---	---	ID	0	0	7	ID	---	ID				yes
194	EDL933_RS00935	chromosome	protein_coding	b0181	acyl-[acyl-carrier-protein]--UDP-N-acetylglucosamine O-acyltransferase	30	Underrepresented	0	---	---	ID	0	---	---	ID	0	---	---	ID	0	---	---	ID	0	---	---	ID	0	---	---	ID	1	2.58	1	ID	0	0	7	ID	---	ID				yes
195	EDL933_RS00940	chromosome	protein_coding	b0182	lipid-A-disaccharide synthase	35	Underrepresented	0	---	---	ID	0	---	---	ID	0	---	---	ID	0	---	---	ID	0	---	---	ID	0	---	---	ID	0	---	---	ID	0	0	7	ID	---	ID				yes
196	EDL933_RS00945	chromosome	protein_coding	b0183	ribonuclease HII	14	Regional	5	-0.12	6.28	Q	5	-2.09	20.4	Q	5	-0.24	6.79	Q	5	-6.22	65.7	Q	5	-2.1	16.3	Q	5	0.62	2.21	Q	5	-1.93	13.9	Q	0	7	0	Q	-37.71	Q				yes
197	EDL933_RS00950	chromosome	protein_coding	b0184	DNA polymerase III subunit alpha	134	Underrepresented	0	---	---	ID	1	0	1	ID	0	---	---	ID	0	---	---	ID	0	---	---	ID	0	---	---	ID	1	0	1	ID	0	0	7	ID	---	ID				yes
198	EDL933_RS00955	chromosome	protein_coding	b0185	acetyl-CoA carboxylase carboxyl transferase subunit alpha	36	Underrepresented	0	-2.01	1.09	ID	1	4.68	1	ID	1	-1.73	1.05	ID	0	-2.25	1.02	ID	1	2.29	1	ID	1	-2.31	1.21	ID	1	-2.33	1.17	ID	0	0	7	ID	420.36	Q				yes
199	EDL933_RS00960	chromosome	protein_coding	b0186	lysine decarboxylase CadA	97	Neutral	46	0.15	108	Q	45	-0.09	119000	Q	46	-1.17	215000	Q	40	1.12	19700	Q	50	0.61	247	Q	46	0.74	341	Q	43	1.12	5220	Q	0	7	0	Q	685.18	Q				yes
200	EDL933_RS00965	chromosome	protein_coding	b0187	VOC family protein	15	Neutral	7	-0.26	10.1	Q	8	-1.5	15.5	Q	8	-0.13	3.39	Q	7	-5.24	101	CD	7	-2.11	35.6	Q	7	-0.43	46.9	Q	7	-6.7	843	CD	2	5	0	Q	-342.53	Q				yes
201	EDL933_RS00970	chromosome	protein_coding	b0188	tRNA(Ile)-lysidine synthetase	34	Underrepresented	1	3.02	1	ID	1	-2.17	1	ID	1	-1.92	1	ID	0	-2.32	1	ID	1	-1.9	1	ID	1	-2.31	1	ID	1	-2.13	1	ID	0	0	7	ID	-163.57	Q				yes
202	EDL933_RS00975	chromosome	protein_coding	b0189	protein rof	12	Neutral	7	-4.16	68.7	Q	7	1.26	1.8	Q	7	-0.15	3.69	Q	7	1.14	1.38	Q	7	-1.4	4.65	Q	8	-0.64	13.1	Q	7	-2.72	26.3	Q	0	7	0	Q	159.3	Q				yes
203	EDL933_RS00980	chromosome	protein_coding	b4406	hypothetical protein	9	Neutral	7	-0.98	26	Q	7	-2	44.4	Q	7	-1.7	24.3	Q	7	1.97	1.26	Q	7	-1.6	24.4	Q	7	-2.18	88.9	Q	7	-0.99	7.38	Q	0	7	0	Q	-81.78	Q				yes
204	EDL933_RS00985	chromosome	protein_coding	---	hypothetical protein	16	Neutral	9	-0.06	2.6	Q	10	0.11	6.51	Q	10	-0.66	4.54	Q	9	-2.98	79.6	Q	10	1.1	3.2	Q	10	0.55	2.51	Q	10	1.18	5.26	Q	0	7	0	Q	630.53	Q				yes
205	EDL933_RS00990	chromosome	protein_coding	b0191	aminoacyl-tRNA hydrolase	11	Neutral	6	-0.01	5.25	Q	6	3.21	2.64	Q	6	1.92	1.2	Q	5	-0.82	3.35	Q	6	1.1	3.2	Q	8	-1.62	12	Q	6	2.58	1.25	Q	0	7	0	Q	1064.98	Q				yes
206	EDL933_RS00995	chromosome	protein_coding	b0192	copper homeostasis/adhesion lipoprotein NlpE	33	Neutral	16	0.55	4.25	Q	18	0.21	7.61	Q	18	-0.7	31	Q	16	0.97	7.76	Q	17	0.55	13.8	Q	18	1.12	25.9	Q	17	-0.47	184	Q	0	7	0	Q	691.06	Q				yes
207	EDL933_RS01000	chromosome	protein_coding	b0193	hypothetical protein	34	Neutral	15	1.62	1.64	Q	16	-0.02	5.79	Q	15	-0.43	5.04	Q	15	0.69	15.8	Q	18	0.56	3.83	Q	16	-0.25	152	Q	16	-1.38	472	Q	0	7	0	Q	564.78	Q				yes
208	EDL933_RS01005	chromosome	protein_coding	b0194	proline--tRNA ligase	67	Underrepresented	0	---	---	ID	0	---	---	ID	0	---	---	ID	0	---	---	ID	0	---	---	ID	0	---	---	ID	0	---	---	ID	0	0	7	ID	---	ID				yes
209	EDL933_RS01010	chromosome	protein_coding	b0195	tRNA (N6-threonylcarbamoyladenosine(37)-N6)-methyltransferase TrmO	29	Neutral	9	-3.31	109	CD	12	-0.73	3.96	Q	11	-1.39	16.9	Q	9	1.48	2.84	Q	11	-0.24	16.1	Q	12	1.81	27.3	Q	11	-1.19	22.6	Q	1	6	0	Q	331.43	Q				yes
210	EDL933_RS01015	chromosome	protein_coding	b0196	Rcs stress response system protein RcsF	21	Neutral	11	0.54	2.17	Q	12	1.56	1.4	Q	12	0.06	28.8	Q	11	-0.85	11.4	Q	11	0.84	6.66	Q	12	-0.59	128	Q	11	2.47	64.5	Q	0	7	0	Q	866.19	Q				yes
211	EDL933_RS01020	chromosome	protein_coding	b0197	methionine ABC transporter substrate-binding protein MetQ	28	Neutral	11	0.47	9.04	Q	12	0.46	2.74	Q	12	0.39	2.71	Q	10	0.83	1.78	Q	11	-1.94	78	Q	12	0.67	20.7	Q	11	-0.61	19.6	Q	0	7	0	Q	566.11	Q				yes
212	EDL933_RS01025	chromosome	protein_coding	b0198	methionine ABC transporter	33	Neutral	16	-2.42	21900	CD	17	-2.23	24300	CD	17	-1.67	1100	Q	16	-4.15	39000	CD	17	-0.59	739	Q	18	-0.04	5030	Q	18	-1.54	2190	Q	3	4	0	Q	-130.24	Q				yes
213	EDL933_RS01030	chromosome	protein_coding	b0199	methionine import ATP-binding protein MetN	38	Neutral	20	-0.1	71.8	Q	20	-0.75	655	Q	22	-0.67	35.9	Q	20	-0.27	48.1	Q	22	-2.45	1900	CD	21	-0.02	50400	Q	20	-2.32	25900	CD	2	5	0	Q	111.86	Q				yes
214	EDL933_RS01035	chromosome	protein_coding	b0200	D-glycero-beta-D-manno-heptose 1,7-bisphosphate 7-phosphatase	28	Neutral	6	-4.79	13.1	Q	7	1.58	11.4	Q	6	-5.04	133	CD	5	-4.73	14.7	Q	6	0.15	9.47	Q	7	-4.7	185	CD	6	-5.27	85	Q	2	5	0	Q	-828.1	Q				yes
215	EDL933_RS01040	chromosome	RNA	b0201	16S ribosomal RNA	70	Neutral	30	0.43	2.34	Q	31	0.45	5.95	Q	30	-1.52	603	Q	21	0.01	3.26	Q	36	-0.21	2.75	Q	32	-0.41	38.6	Q	28	-0.15	44.2	Q	0	7	0	Q	---	ID				yes
216	EDL933_RS01045	chromosome	RNA	b3852	tRNA-Ile	4	Neutral	0	-1.94	1	ID	0	-1.84	1	ID	0	-1.61	1	ID	0	-2.19	1	ID	1	1.43	1	ID	1	-0.92	1	ID	0	-1.97	1	ID	0	0	7	ID	---	ID				yes
217	EDL933_RS01050	chromosome	RNA	b3853	tRNA-Ala	3	Neutral	2	-0.19	1.28	ID	2	-4.24	2.39	ID	2	-1.93	1.88	ID	2	-3.92	1.76	ID	3	0.25	1.14	ID	2	1.07	1.16	ID	2	-4.48	2.28	ID	0	0	7	ID	---	ID				yes
218	EDL933_RS01055	chromosome	RNA	b3970	23S ribosomal RNA	147	Neutral	49	-0.48	36.5	Q	52	-0.33	295	Q	56	-1.43	13700	Q	38	-0.67	52.8	Q	55	0.27	17	Q	58	-0.06	17100	Q	50	0.3	27.4	Q	0	7	0	Q	---	ID				yes
219	EDL933_RS01060	chromosome	RNA	b3759	5S ribosomal RNA	4	Neutral	0	-1.79	1	ID	0	-1.79	1	ID	0	-1.61	1	ID	0	-2.3	1	ID	1	-0.15	1	ID	0	-1.79	1	ID	0	-1.79	1	ID	0	0	7	ID	---	ID				yes
220	EDL933_RS01065	chromosome	RNA	b3760	tRNA-Asp	3	Underrepresented	1	1.87	1	ID	0	-2.01	1	ID	1	-1.84	1	ID	0	-2.31	1	ID	0	-1.88	1	ID	1	-2.24	1	ID	1	-2.29	1	ID	0	0	7	ID	---	ID				yes
221	EDL933_RS01070	chromosome	protein_coding	b0207	2,5-diketo-D-gluconic acid reductase B	41	Neutral	11	0.83	7.42	Q	12	-0.57	143	Q	12	-0.39	105	Q	9	-6.41	2570	CD	12	-6.6	9430	CD	13	-6.29	38400	CD	12	1.22	447	Q	3	4	0	Q	-598.56	Q				yes
222	EDL933_RS01075	chromosome	protein_coding	b0208	LysR family transcriptional regulator	47	Neutral	11	-2.78	86.2	Q	12	-1.07	26	Q	13	0.18	1.38	Q	10	-0.71	35.7	Q	13	-0.38	4.19	Q	13	1.84	4.28	Q	13	-0.74	4.12	Q	0	7	0	Q	437.95	Q				yes
223	EDL933_RS01080	chromosome	protein_coding	b0209	EEP domain-containing protein	43	Neutral	22	-1.37	28600	Q	24	-6.2	104000000	CD	26	-0.97	93	Q	21	-1.25	842	Q	24	-0.12	2930	Q	24	-0.68	41900	Q	24	-1.53	10500	Q	1	6	0	Q	-242.26	Q				yes
224	EDL933_RS01085	chromosome	protein_coding	---	SAM-dependent methyltransferase	43	Neutral	16	-0.79	14	Q	17	-3.87	33500	CD	19	-1.2	68.5	Q	16	-0.85	17.5	Q	17	-0.58	17.6	Q	18	1.15	12.2	Q	17	-0.79	4900	Q	1	6	0	Q	119.18	Q				yes
225	EDL933_RS01090	chromosome	protein_coding	b0211	murein transglycosylase D	55	Neutral	24	-0.61	319	Q	26	0.07	67.1	Q	28	-0.63	80.3	Q	23	0.9	29.7	Q	24	-2.09	445000	CD	27	0.64	131	Q	24	1.47	124	Q	1	6	0	Q	512.49	Q				yes
226	EDL933_RS01095	chromosome	protein_coding	b0212	hydroxyacylglutathione hydrolase	50	Neutral	15	1.14	4.24	Q	15	-0.35	3.3	Q	16	-0.34	12.3	Q	13	-0.93	9.22	Q	14	-0.09	13	Q	14	0.14	5.96	Q	13	0.2	16.9	Q	0	7	0	Q	557.42	Q				yes
227	EDL933_RS01100	chromosome	protein_coding	b0213	SAM-dependent methyltransferase	29	Neutral	13	0.23	1.71	Q	12	-0.17	46.6	Q	16	0.07	1.26	Q	12	0.52	2.84	Q	12	-1.55	18.6	Q	13	0.03	4.42	Q	12	1.43	2.56	Q	0	7	0	Q	566.19	Q				yes
228	EDL933_RS01105	chromosome	protein_coding	b0214	ribonuclease HI	20	Underrepresented	1	2.05	1	ID	0	-1.61	1	ID	0	-1.56	1.03	ID	0	-2.1	1	ID	0	-1.78	1.05	ID	0	-1.93	1.08	ID	0	-1.84	1.03	ID	0	0	7	ID	-70.17	Q				yes
229	EDL933_RS01110	chromosome	protein_coding	b0215	DNA polymerase III subunit epsilon	34	Underrepresented	1	-2.09	1	ID	1	-2.31	1	ID	1	-2.08	1	ID	1	-2.55	1	ID	1	-2.04	1	ID	1	-2.66	1	ID	1	-2.27	1	ID	0	0	7	ID	-515.1	Q				yes
230	EDL933_RS01115	chromosome	RNA	b3760	tRNA-Asp	3	Underrepresented	1	2.98	1	ID	0	-1.84	1	ID	0	-1.62	1	ID	0	-2.1	1	ID	0	-1.78	1	ID	0	-1.96	1	ID	0	-2.13	1	ID	0	0	7	ID	---	ID				yes
231	EDL933_RS01120	chromosome	protein_coding	---	hypothetical protein	43	Underrepresented	5	1.31	2.12	Q	4	-4.65	11.7	ID	4	-1.65	4.04	ID	3	0.89	1.56	ID	4	-3.56	13.9	ID	4	-4.3	17.7	ID	5	0.78	1.5	Q	0	2	5	ID	-385.18	Q				yes
232	EDL933_RS01125	chromosome	protein_coding	---	hypothetical protein	37	Underrepresented	3	-3.84	3.35	ID	3	-0.49	1.65	ID	4	0.35	1.59	ID	3	-3.82	3.06	ID	3	2.58	1.33	ID	3	-4.7	6.99	ID	4	2.61	1.27	ID	0	0	7	ID	249.3	Q				yes
233	EDL933_RS01130	chromosome	protein_coding	---	hypothetical protein	37	Underrepresented	3	-0.46	1.26	ID	2	-4.9	2.88	ID	2	-4.84	2.72	ID	2	-4.5	1.88	ID	2	-4.69	2.42	ID	3	2.59	1.21	ID	3	-0.04	1.25	ID	0	0	7	ID	-528.82	Q				yes
234	EDL933_RS01135	chromosome	protein_coding	---	hypothetical protein	50	Underrepresented	4	1.24	1.71	ID	4	0.08	1.49	ID	4	-0.1	2.33	ID	3	-3.94	3.13	ID	3	-4.15	8.99	ID	5	-3.33	9.49	Q	3	-1.15	2.67	ID	0	1	6	ID	-156.09	Q				yes
235	EDL933_RS29400	chromosome	protein_coding	---	hypothetical protein	17	Underrepresented	1	-2.09	1	ID	1	-1.98	1	ID	1	-1.84	1	ID	0	-2.26	1	ID	1	-1.92	1	ID	1	-2.28	1	ID	1	-2.12	1	ID	0	0	7	ID	-420.61	Q				yes
236	EDL933_RS01140	chromosome	protein_coding	---	type VI secretion system tube protein Hcp	31	Underrepresented	2	2.81	1.01	ID	2	2.41	1.05	ID	2	-1.51	1.63	ID	1	-3.51	1.37	ID	2	-3.66	1.76	ID	2	-4.49	2.22	ID	2	-3.88	1.74	ID	0	0	7	ID	-295.47	Q				yes
237	EDL933_RS01145	chromosome	protein_coding	---	membrane protein	57	Neutral	21	0.67	2.82	Q	21	-1.12	83	Q	21	-0.25	15.5	Q	17	1.34	35.2	Q	20	0.08	66.3	Q	20	0.49	16.1	Q	18	-1.31	5510	Q	0	7	0	Q	503.47	Q				yes
238	EDL933_RS01150	chromosome	protein_coding	---	type VI secretion system membrane subunit TssM	124	Neutral	56	0.81	62.3	Q	62	0.39	55.6	Q	62	-0.34	6150	Q	53	-0.12	22100	Q	61	-0.03	1160	Q	62	-0.18	137000	Q	58	0.79	5610	Q	0	7	0	Q	643.15	Q				yes
239	EDL933_RS29405	chromosome	protein_coding	---	type VI secretion system protein TssA	31	Neutral	11	-0.27	190	Q	13	1.09	3.2	Q	13	-0.69	29.8	Q	11	0.58	2.06	Q	12	-2.35	237	CD	12	0.41	19.4	Q	12	1.08	3.98	Q	1	6	0	Q	516.73	Q				yes
240	EDL933_RS01165	chromosome	protein_coding	---	type VI secretion system-associated protein TagO	13	Neutral	4	-0.59	2.66	ID	5	0.98	1.98	Q	4	-0.56	3.68	ID	3	-4.53	5.68	ID	4	-4.91	18.6	ID	4	-5.59	27.9	ID	5	2.55	3.04	Q	0	2	5	ID	-253.59	Q				yes
241	EDL933_RS01170	chromosome	protein_coding	---	type VI secretion system ATPase TssH	68	Neutral	28	-0.87	2730	Q	31	0.59	412	Q	32	-0.87	1120	Q	26	-2.08	362000	CD	30	-1.2	888	Q	32	-0.44	2760	Q	31	0.26	6860	Q	1	6	0	Q	328.48	Q				yes
242	EDL933_RS01175	chromosome	protein_coding	---	membrane protein	26	Neutral	11	-0.09	4.31	Q	12	1.84	3.92	Q	13	-0.83	4.78	Q	10	0.57	3.89	Q	11	-2.38	442	CD	12	-5.49	6230	CD	11	0.1	9.82	Q	2	5	0	Q	27.94	Q				yes
243	EDL933_RS01180	chromosome	protein_coding	---	type VI secretion system baseplate subunit TssK	46	Neutral	23	-1.67	655	Q	23	-0.15	52.7	Q	24	-0.84	276	Q	24	1.03	7.93	Q	24	0.33	17.2	Q	26	-0.64	70600	Q	24	0.32	312	Q	0	7	0	Q	431.96	Q				yes
244	EDL933_RS01185	chromosome	protein_coding	---	type VI secretion system lipoprotein TssJ	19	Neutral	9	-0.82	5.86	Q	9	-1.13	12.5	Q	10	0.4	1.37	Q	9	-0.06	5.28	Q	10	-0.35	17.6	Q	10	-0.47	17.2	Q	10	-4.05	985	CD	1	6	0	Q	163.51	Q				yes
245	EDL933_RS01190	chromosome	protein_coding	---	type VI secretion system-associated FHA domain protein TagH	39	Neutral	18	0.52	25.9	Q	18	-0.99	19000	Q	20	1.78	161	Q	16	0.63	134	Q	20	0.23	8.95	Q	20	-4.12	771000	CD	20	0.27	20.1	Q	1	6	0	Q	393.56	Q				yes
246	EDL933_RS01195	chromosome	protein_coding	---	type VI secretion system baseplate subunit TssG	37	Neutral	10	1.19	1.42	Q	12	0.24	1.34	Q	10	-0.83	5.1	Q	10	1.99	5.75	Q	10	0.94	3.15	Q	10	0.16	4.77	Q	12	0.77	4.43	Q	0	7	0	Q	778.08	Q				yes
247	EDL933_RS01200	chromosome	protein_coding	---	type VI secretion system baseplate subunit TssF	69	Neutral	33	0.23	8.51	Q	33	-0.06	80.2	Q	35	-0.19	18.7	Q	28	-1.96	65000	Q	33	0.88	1.31	Q	33	-2.49	96000000	CD	34	0.86	202	Q	1	6	0	Q	418.6	Q				yes
248	EDL933_RS01205	chromosome	protein_coding	---	type VI secretion system baseplate subunit TssE	16	Neutral	7	1.17	1.4	Q	8	-0.33	3.43	Q	8	-2.61	13.8	Q	5	-2.33	12.6	Q	7	-4.27	52.4	Q	9	2.73	1.29	Q	7	-0.13	13	Q	0	7	0	Q	202.44	Q				yes
249	EDL933_RS01210	chromosome	protein_coding	---	type VI secretion system contractile sheath large subunit	53	Neutral	28	0.3	5960	Q	29	-0.08	1340	Q	31	-0.33	1500	Q	26	-1.7	1680	Q	29	-0.64	63.2	Q	29	-0.36	770	Q	29	-0.17	240	Q	0	7	0	Q	413.28	Q				yes
250	EDL933_RS01215	chromosome	protein_coding	---	hypothetical protein	9	Neutral	4	-2.29	11.4	ID	4	1.7	2.44	ID	4	-0.89	3.38	ID	4	1.83	2.98	ID	4	0.5	3.11	ID	4	-0.23	3.33	ID	4	1.38	1.22	ID	0	0	7	ID	675.47	Q				yes
251	EDL933_RS01220	chromosome	protein_coding	---	type VI secretion system contractile sheath small subunit	18	Neutral	7	1.72	1.36	Q	7	-1.5	10	Q	7	0.57	4.84	Q	7	0.42	2.29	Q	7	2.12	2.48	Q	8	0.5	19.3	Q	7	0.25	18.2	Q	0	7	0	Q	821.67	Q				yes
252	EDL933_RS01230	chromosome	protein_coding	---	type VI secretion system tube protein Hcp	17	Neutral	8	-0.41	3.8	Q	9	0.94	1.26	Q	8	0.14	4.43	Q	8	1.15	59.4	Q	8	-1.1	55.7	Q	8	-2.28	139	CD	8	-2.04	171	CD	2	5	0	Q	263.91	Q				yes
253	EDL933_RS01235	chromosome	protein_coding	---	hypothetical protein	9	Neutral	4	0.25	1.47	ID	3	-6.23	10.1	ID	3	-6.23	12.1	ID	3	-5.83	5.39	ID	3	-0.92	2.38	ID	3	-4.02	7	ID	3	-6.42	8.06	ID	0	0	7	ID	-1427.42	CD		yes
254	EDL933_RS01240	chromosome	protein_coding	---	type VI secretion system tip protein VgrG	68	Neutral	33	-0.84	9910	Q	36	0	598	Q	37	-0.48	168	Q	32	0.87	4120	Q	36	0.36	58.6	Q	37	-1.06	149000	Q	36	-0.42	232000	Q	0	7	0	Q	430.54	Q				yes
255	EDL933_RS01245	chromosome	protein_coding	---	type IV secretion protein Rhs	161	Neutral	62	-0.04	1270	Q	70	-0.3	48600	Q	73	0.02	206	Q	59	0.45	2440	Q	68	-0.05	770000	Q	71	-0.47	12100000000	Q	65	-0.91	6490000000	Q	0	7	0	Q	465.36	Q				yes
256	EDL933_RS01250	chromosome	protein_coding	---	sel1 repeat family protein	44	Neutral	11	-0.12	66.6	Q	11	-1.05	31.7	Q	13	-0.15	13.5	Q	11	3.83	1.61	Q	12	-2.29	115	CD	12	-1.89	1140	Q	11	-1.06	236	Q	1	6	0	Q	191.95	Q				yes
257	EDL933_RS31960	chromosome	protein_coding	---	hypothetical protein	11	Neutral	5	0.2	3.26	Q	6	2.64	1.15	Q	5	0.14	2.54	Q	5	0.5	3.83	Q	6	-4.14	22.1	Q	5	1.84	2.72	Q	5	-1.76	14.3	Q	0	7	0	Q	541.93	Q				yes
258	EDL933_RS01260	chromosome	protein_coding	---	hypothetical protein	29	Underrepresented	0	-1.82	1	ID	0	-1.77	1	ID	0	-1.68	1	ID	0	-2.26	1	ID	1	4.17	1	ID	1	3.88	1	ID	0	-1.89	1	ID	0	0	7	ID	644.72	Q				yes
259	EDL933_RS01265	chromosome	protein_coding	b3484	ISAs1 family transposase	62	Regional	13	0.39	4.92	Q	16	0.14	2.44	Q	16	-0.05	2.94	Q	11	1.56	1.59	Q	14	-1.33	29.4	Q	16	0.85	14.5	Q	15	-0.69	8.22	Q	0	7	0	Q	574.41	Q				yes
260	EDL933_RS01270	chromosome	protein_coding	---	RHS repeat protein	82	Neutral	41	0.06	203	Q	45	0.32	135	Q	45	-0.02	20.6	Q	38	-2.16	2910000	CD	44	-0.31	101	Q	43	0.52	13900	Q	42	0.26	2150	Q	1	6	0	Q	569.72	Q				yes
261	EDL933_RS01275	chromosome	protein_coding	---	hypothetical protein	17	Underrepresented	0	---	---	ID	0	---	---	ID	0	---	---	ID	0	---	---	ID	1	1	1	ID	0	---	---	ID	0	---	---	ID	0	0	7	ID	---	ID				yes
262	EDL933_RS01280	chromosome	protein_coding	---	hypothetical protein	30	Underrepresented	1	-2.17	1	ID	1	-2.21	1	ID	1	-1.94	1	ID	0	-2.51	1	ID	1	-2.02	1	ID	1	2.21	1	ID	1	-2.32	1	ID	0	0	7	ID	-45.22	Q				yes
263	EDL933_RS01285	chromosome	protein_coding	---	ISAs1 family transposase ISEc26	72	Underrepresented	7	2.26	2.67	Q	7	-0.14	10	Q	7	-1.53	5.84	Q	4	-4.38	10.3	ID	6	0.3	2.21	Q	7	1.78	14.5	Q	7	1.2	2.18	Q	0	6	1	Q	658.21	Q				yes
264	EDL933_RS01290	chromosome	protein_coding	b0219	amidohydrolase	27	Neutral	10	0.79	15.9	Q	11	1.48	1.64	Q	12	-0.6	18.8	Q	10	-1.94	72.1	Q	11	1.11	5.86	Q	13	-0.91	10.9	Q	11	-1.08	65.6	Q	0	7	0	Q	546.55	Q				yes
265	EDL933_RS01295	chromosome	protein_coding	b0220	inhibitor of vertebrate lysozyme	19	Neutral	7	0.27	2.35	Q	9	0.5	1.28	Q	10	-0.34	9.34	Q	8	-1.22	3.97	Q	10	-0.21	3.27	Q	9	1.25	8.29	Q	9	-1.7	12.2	Q	0	7	0	Q	542.33	Q				yes
266	EDL933_RS01300	chromosome	protein_coding	b0221	acyl-CoA dehydrogenase	90	Neutral	38	-1.04	843000	Q	42	-0.83	93100	Q	41	-0.75	386	Q	35	1.17	6270	Q	39	-0.02	3040	Q	43	0.52	463000	Q	42	-0.23	29500	Q	0	7	0	Q	462.44	Q				yes
267	EDL933_RS01305	chromosome	protein_coding	b0222	phosphoheptose isomerase	26	Underrepresented	3	-3.09	6.58	ID	3	-1.35	3.08	ID	3	1.65	1.37	ID	3	-4.07	6.05	ID	3	0.96	1.24	ID	3	-4.37	9.55	ID	3	-1.99	4.83	ID	0	0	7	ID	-78.23	Q				yes
268	EDL933_RS01310	chromosome	protein_coding	b0223	class II glutamine amidotransferase	36	Neutral	18	0.32	24.5	Q	19	-0.54	1410	Q	21	-1	11.3	Q	17	0.84	23.9	Q	19	-0.57	439	Q	21	0.13	370	Q	19	0.53	128	Q	0	7	0	Q	481.98	Q				yes
269	EDL933_RS01315	chromosome	protein_coding	b0224	transpeptidase	41	Neutral	20	-0.46	22	Q	20	0.79	21.7	Q	21	-1.86	9240	Q	21	0.2	17.9	Q	22	-0.48	15.4	Q	22	0.66	146	Q	22	-1.62	786	Q	0	7	0	Q	375.8	Q				yes
270	EDL933_RS01320	chromosome	protein_coding	b0225	type II toxin-antitoxin system mRNA interferase toxin YafQ	18	Neutral	2	1.42	1.14	ID	3	-1.51	1.66	ID	3	-0.33	1.46	ID	3	1.63	1.08	ID	2	-3.54	3.07	ID	3	-4.1	3.7	ID	2	2.56	1.21	ID	0	0	7	ID	99.61	Q				yes
271	EDL933_RS01325	chromosome	protein_coding	b0226	type II toxin-antitoxin system antitoxin DinJ	11	Neutral	3	-2.97	4.14	ID	4	-3.27	5.41	ID	4	-5.3	16.3	ID	3	-5.01	6.1	ID	5	-4.22	6.46	Q	4	-4.92	17.4	ID	4	2.43	1.33	ID	0	1	6	ID	-991.87	CD		yes
272	EDL933_RS01330	chromosome	protein_coding	b0227	peptidoglycan endopeptidase	32	Neutral	15	-1.25	72.6	Q	16	1.27	1.25	Q	16	-0.93	43.4	Q	14	0.88	1.52	Q	15	1.07	1.83	Q	16	-2.13	866	CD	16	1.52	1.19	Q	1	6	0	Q	551.21	Q				yes
273	EDL933_RS31965	chromosome	protein_coding	---	transposase	16	Neutral	7	-0.32	4.24	Q	7	0.05	1.95	Q	7	-0.02	1.3	Q	7	-0.2	12.7	Q	7	0.09	3.73	Q	8	-0.69	14.1	Q	7	1.91	26.7	Q	0	7	0	Q	626.96	Q				yes
274	EDL933_RS01340	chromosome	protein_coding	b0229	flagellar type III secretion system protein FlhA	57	Neutral	18	-0.07	210	Q	20	-0.52	153	Q	19	-0.68	159	Q	15	-3.93	15000	CD	19	-1.95	279	Q	21	-0.2	237	Q	21	-2.46	3380	CD	2	5	0	Q	27.49	Q				yes
275	EDL933_RS01345	chromosome	protein_coding	b0230	putative lateral flagellar export/assembly protein LafU	29	Neutral	14	0.17	4.84	Q	14	-0.31	20.1	Q	14	-0.35	70.8	Q	12	-0.46	101	Q	14	-0.13	21.7	Q	16	1.21	25.7	Q	14	-1.58	33.9	Q	0	7	0	Q	502.87	Q				yes
276	EDL933_RS01350	chromosome	protein_coding	b0231	DNA polymerase IV	35	Neutral	9	0.68	21.9	Q	9	2.46	16.3	Q	10	-0.68	69.9	Q	7	-6.19	509	CD	9	-6.45	3100	CD	10	-4.9	5820	CD	9	0.49	16.1	Q	3	4	0	Q	-323.03	Q				yes
277	EDL933_RS01355	chromosome	protein_coding	b0232	antitoxin YafN	19	Underrepresented	1	-2.27	1	ID	1	-2.17	1	ID	1	-2.11	1	ID	1	-2.6	1	ID	1	-2.28	1	ID	1	-2.57	1	ID	1	-2.61	1	ID	0	0	7	ID	-535.6	Q				yes
278	EDL933_RS01360	chromosome	protein_coding	b0233	type II toxin-antitoxin system YafO family toxin	19	Regional	4	-1.81	4.44	ID	5	0.03	3.29	Q	5	-2.07	4.75	Q	3	2.1	1.78	ID	5	0.78	1.35	Q	5	1.79	5	Q	5	-3.24	10.2	Q	0	5	2	Q	379.41	Q				yes
279	EDL933_RS01365	chromosome	protein_coding	b0234	acyltransferase	28	Neutral	8	2.13	4.24	Q	8	0.42	6.69	Q	7	-3.04	48.7	Q	6	0.84	1.48	Q	7	0.44	2.88	Q	7	-0.07	2.54	Q	7	1.89	2.84	Q	0	7	0	Q	609.11	Q				yes
280	EDL933_RS01370	chromosome	protein_coding	---	hypothetical protein	15	Neutral	5	-0.49	2.36	Q	5	-1.77	7.93	Q	5	-5.45	43.3	Q	4	-4.08	7.45	ID	4	-0.24	3.93	ID	5	-6.08	57.7	Q	5	0.38	4.66	Q	0	5	2	Q	-667.91	Q				yes
281	EDL933_RS01375	chromosome	protein_coding	b0236	peptide chain release factor H	12	Neutral	2	-4.04	2.34	ID	2	-0.74	1.29	ID	3	-0.26	1.23	ID	2	-4.01	1.97	ID	3	1.95	1.74	ID	2	-0.81	1.37	ID	2	-4.59	2.73	ID	0	0	7	ID	-67.29	Q				yes
282	EDL933_RS01380	chromosome	protein_coding	b0237	cytosol nonspecific dipeptidase	54	Neutral	25	-0.86	16000	Q	27	-0.48	709	Q	28	-0.22	6.62	Q	23	-0.29	3260	Q	29	0.41	2.54	Q	27	0.98	458	Q	28	0.23	25.9	Q	0	7	0	Q	594.99	Q				yes
283	EDL933_RS01385	chromosome	protein_coding	b0238	xanthine phosphoribosyltransferase	21	Neutral	7	0.04	37.3	Q	9	-1.54	18.3	Q	8	0.27	70.9	Q	7	-3.25	58.3	Q	8	-0.56	13.9	Q	8	0.2	10.3	Q	9	1.15	47.2	Q	0	7	0	Q	446.73	Q				yes
284	EDL933_RS01390	chromosome	protein_coding	b0239	esterase	49	Neutral	20	-1.15	990	Q	22	-2.94	116000	CD	22	-1.23	993	Q	20	-1.81	1030	Q	22	0.36	18.6	Q	22	-0.93	496000	Q	22	-0.07	4110	Q	1	6	0	Q	79.12	Q				yes
285	EDL933_RS01395	chromosome	protein_coding	b0240	sigma factor-binding protein Crl	16	Neutral	11	0.04	28.5	Q	12	1.45	9.3	Q	13	1.04	6.28	Q	10	0.03	24.1	Q	12	-0.38	8.49	Q	12	-2.53	332	CD	12	0.92	5.86	Q	1	6	0	Q	600.2	Q				yes
286	EDL933_RS01400	chromosome	protein_coding	b0241	phosphoporin PhoE	65	Regional	14	0.99	3.59	Q	15	-2.27	5360	CD	17	0.09	4.36	Q	11	-4.85	3160	CD	15	-0.18	46.7	Q	16	0.25	2460	Q	15	-0.62	1700	Q	2	5	0	Q	276.68	Q				yes
287	EDL933_RS01405	chromosome	protein_coding	b0242	glutamate 5-kinase	39	Neutral	15	-2.67	1300	CD	15	-1.61	199	Q	16	-2.4	10300	CD	14	-2.76	1940	CD	15	-4.99	102000	CD	16	-0.57	92.4	Q	15	-6.23	347000	CD	5	2	0	CD	-792.91	Q			yes
288	EDL933_RS01410	chromosome	protein_coding	b0243	gamma-glutamyl-phosphate reductase	47	Neutral	21	-1.28	178	Q	23	-1.42	316	Q	22	5.18	849	Q	20	-2.69	7050	CD	21	-1.44	523	Q	22	-1.81	158000	Q	21	-3.12	118000	CD	2	5	0	Q	313.19	Q				yes
289	EDL933_RS01415	chromosome	RNA	b0244	tRNA-Thr	7	Neutral	4	-4.5	5.93	ID	4	1.27	2.62	ID	4	-4.91	14.7	ID	3	-4.43	5.71	ID	4	-4.77	11.2	ID	4	-5.44	14.4	ID	4	-4.97	12.7	ID	0	0	7	ID	---	ID				yes
290	EDL933_RS01420	chromosome	protein_coding	---	site-specific integrase	35	Neutral	13	0.24	4.25	Q	12	-0.26	88.3	Q	14	1.23	4.92	Q	11	-0.54	43.6	Q	13	0.6	2.53	Q	15	-1.02	255	Q	14	0.32	5.7	Q	0	7	0	Q	637.83	Q				yes
291	EDL933_RS01425	chromosome	protein_coding	---	transcription antitermination protein	7	Neutral	4	0.3	1.63	ID	3	2.37	1.8	ID	5	-1.53	1.77	Q	3	-0.55	1.49	ID	4	-5.21	5.68	ID	4	-0.56	3.09	ID	4	-0.11	1.27	ID	0	1	6	ID	167.82	Q				yes
292	EDL933_RS01430	chromosome	protein_coding	---	hypothetical protein	23	Neutral	12	0.72	1.4	Q	9	-0.78	125	Q	12	-0.76	6.75	Q	10	2.61	2.19	Q	9	-0.81	6.02	Q	10	1.5	28.4	Q	10	3.54	4.51	Q	0	7	0	Q	847.77	Q				yes
293	EDL933_RS01435	chromosome	protein_coding	---	LexA family transcriptional repressor	34	Neutral	18	0.36	2.54	Q	17	0.84	4.46	Q	19	-1.11	431	Q	14	0.61	34.5	Q	19	0.01	8.45	Q	19	-0.33	25.5	Q	19	-0.35	118	Q	0	7	0	Q	525.93	Q				yes
294	EDL933_RS01440	chromosome	protein_coding	---	hypothetical protein	12	Neutral	8	0.54	2.13	Q	7	-0.44	6.28	Q	7	-1.78	10.3	Q	7	0.95	1.62	Q	7	-0.4	3.46	Q	8	-1.18	10.9	Q	7	-0.44	5.42	Q	0	7	0	Q	282.36	Q				yes
295	EDL933_RS01445	chromosome	protein_coding	---	hypothetical protein	4	Neutral	1	2.2	1	ID	1	0.1	1	ID	1	-1.38	1	ID	1	-0.25	1	ID	1	2.33	1	ID	1	-5.97	1	ID	1	-5.54	1	ID	0	0	7	ID	-116.87	Q				yes
296	EDL933_RS01450	chromosome	pseudogene	---	Replication protein O	36	Neutral	19	-2.17	735	CD	21	0.64	5.08	Q	22	0.16	19.6	Q	18	-1.12	26.5	Q	22	0.88	3.06	Q	21	0.03	122	Q	21	2.6	13.3	Q	1	6	0	Q	---	ID				yes
297	EDL933_RS01455	chromosome	protein_coding	---	hypothetical protein	18	Neutral	10	-0.24	6.6	Q	11	0.24	8.8	Q	11	-0.69	4.37	Q	9	-3.47	183	CD	11	0.21	16.8	Q	11	1.76	65.5	Q	10	1.49	1.32	Q	1	6	0	Q	670.24	Q				yes
298	EDL933_RS01460	chromosome	protein_coding	---	tail fiber protein	33	Neutral	12	0.38	7.16	Q	14	-0.88	44.1	Q	14	-0.4	6.71	Q	12	-3.61	126	CD	15	2.31	1.54	Q	15	-0.94	32.5	Q	14	-0.96	3.96	Q	1	6	0	Q	421.34	Q				yes
299	EDL933_RS01465	chromosome	protein_coding	---	tail assembly protein	30	Neutral	16	-0.36	57.7	Q	17	-0.33	1270	Q	18	-0.97	35.6	Q	14	-1.16	353	Q	16	-1.45	499	Q	18	-0.48	298	Q	18	-1.78	158	Q	0	7	0	Q	151.44	Q				yes
300	EDL933_RS01470	chromosome	protein_coding	---	tail assembly chaperone	32	Neutral	13	0.21	23.3	Q	14	-0.74	111	Q	16	0.72	85.7	Q	12	-2.39	371	CD	15	-1.77	3160	Q	16	1.77	11.2	Q	15	-0.24	98.8	Q	1	6	0	Q	513.39	Q				yes
301	EDL933_RS01475	chromosome	protein_coding	---	tail fiber protein	17	Neutral	5	-0.26	3.69	Q	6	-1.21	6.55	Q	6	-2.91	58.3	Q	6	-3	15.9	Q	5	-0.81	7.19	Q	6	-2.45	50.7	Q	6	-0.81	9.88	Q	0	7	0	Q	-191.09	Q				yes
302	EDL933_RS01480	chromosome	protein_coding	b1158	DNA-invertase	21	Neutral	13	0.83	2.6	Q	13	-0.09	2.45	Q	13	-0.56	13.7	Q	12	-1.45	17.2	Q	13	-0.91	12.9	Q	13	0.17	8.55	Q	14	0.37	1.24	Q	0	7	0	Q	484.43	Q				yes
303	EDL933_RS01485	chromosome	protein_coding	---	hypothetical protein	46	Neutral	15	0.07	5	Q	17	0.59	1.43	Q	17	-0.29	18.7	Q	14	1.23	135	Q	15	1.21	3.38	Q	17	-0.63	30.8	Q	16	0.11	33.6	Q	0	7	0	Q	687.53	Q				yes
304	EDL933_RS01490	chromosome	protein_coding	---	transcriptional regulator	64	Regional	6	1.86	2.68	Q	8	-0.96	18.2	Q	8	0.15	18.5	Q	7	0.31	2.09	Q	8	-2.64	18.5	Q	8	-0.43	44.8	Q	7	1.63	13.2	Q	0	7	0	Q	487.91	Q				yes
305	EDL933_RS01495	chromosome	pseudogene	---	IS3 family transposase	20	Neutral	9	-0.64	10.8	Q	10	0.97	11	Q	9	-1.23	48.7	Q	8	-7.35	4730	CD	9	0.11	49.9	Q	9	-0.29	26.3	Q	9	-2.93	861	CD	2	5	0	Q	---	ID				yes
306	EDL933_RS01500	chromosome	protein_coding	---	hypothetical protein	6	Neutral	4	-6.41	15.1	ID	5	0.52	1.1	Q	4	-0.6	1.38	ID	3	-0.07	1.67	ID	4	-0.71	3.75	ID	4	1.89	2.78	ID	4	0.78	1.19	ID	0	1	6	ID	413.43	Q				yes
307	EDL933_RS01505	chromosome	protein_coding	---	integrase	71	Neutral	26	1.25	1.5	Q	27	-0.34	70.1	Q	30	-0.55	60.7	Q	22	-0.21	777	Q	26	1.37	16.7	Q	30	1.28	51.6	Q	27	0.82	578	Q	0	7	0	Q	818.71	Q				yes
308	EDL933_RS01510	chromosome	protein_coding	---	hypothetical protein	30	Underrepresented	2	-4.97	1.9	ID	2	-5.34	2.59	ID	2	-3.76	2.14	ID	2	-5.04	2.31	ID	2	1.56	1.13	ID	2	0.37	1.03	ID	2	-5.55	2.34	ID	0	0	7	ID	-749.39	Q				yes
309	EDL933_RS01515	chromosome	protein_coding	---	hypothetical protein	53	Underrepresented	3	-4.13	4.14	ID	4	2.13	1.38	ID	3	0.08	1.78	ID	4	1.44	1.39	ID	3	-4.44	6.37	ID	4	2.48	1.46	ID	4	-3.68	6.08	ID	0	0	7	ID	260.29	Q				yes
310	EDL933_RS01520	chromosome	protein_coding	---	hypothetical protein	46	Underrepresented	2	-0.96	1.23	ID	3	1.22	1.54	ID	3	-3.35	2.32	ID	2	2.91	1.06	ID	3	-2.27	1.96	ID	3	3.7	1.3	ID	2	-3.52	2.28	ID	0	0	7	ID	291.97	Q				yes
311	EDL933_RS01525	chromosome	protein_coding	---	ATPase AAA	60	Underrepresented	3	1.29	1.43	ID	2	-2.87	1.71	ID	2	-2.85	2.06	ID	1	-2.84	1.36	ID	3	-1.39	1.52	ID	3	2.94	1.14	ID	3	-1.66	1.54	ID	0	0	7	ID	146.99	Q				yes
312	EDL933_RS01530	chromosome	protein_coding	---	hypothetical protein	52	Underrepresented	1	3.92	1	ID	1	-3.01	1.33	ID	1	-3.22	1.37	ID	1	-3.18	1.33	ID	1	-2.97	1.29	ID	2	4.78	1	ID	1	-3.21	1.39	ID	0	0	7	ID	123.45	Q				yes
313	EDL933_RS01535	chromosome	protein_coding	---	hypothetical protein	48	Underrepresented	1	-3.84	1.09	ID	1	-3.94	1.21	ID	2	-0.66	1.1	ID	1	-3.62	1.09	ID	1	1.53	1	ID	1	-4.61	1.27	ID	1	-4.17	1.17	ID	0	0	7	ID	-594.89	Q				yes
314	EDL933_RS01540	chromosome	protein_coding	---	hypothetical protein	10	Neutral	5	-1.03	3.37	Q	6	0.47	1.33	Q	6	-2.3	14.9	Q	4	-6.42	28.2	ID	5	-2.47	17.8	Q	6	1.66	1.21	Q	6	1.7	3.53	Q	0	6	1	Q	229.78	Q				yes
315	EDL933_RS01545	chromosome	protein_coding	---	Polarity suppression protein	20	Neutral	9	-0.14	25	Q	12	-0.09	3.74	Q	11	-1.47	60.7	Q	9	-4.35	1310	CD	11	-0.04	6.95	Q	12	0.85	22.7	Q	10	-2.87	340	CD	2	5	0	Q	177.24	Q				yes
316	EDL933_RS01550	chromosome	protein_coding	---	septation initiation protein	25	Neutral	9	0.6	5.05	Q	10	1.06	1.18	Q	9	-0.22	4.87	Q	7	-0.51	2.91	Q	9	0.5	11.9	Q	9	1.1	2.23	Q	9	-3.09	123	CD	1	6	0	Q	580.23	Q				yes
317	EDL933_RS01555	chromosome	protein_coding	---	hypothetical protein	16	Underrepresented	0	-1.87	1.06	ID	2	2.47	2.28	ID	0	-1.79	1.15	ID	0	-2.16	1.04	ID	1	0.56	1.02	ID	0	-2.1	1.14	ID	0	-1.88	1	ID	0	0	7	ID	220.73	Q				yes
318	EDL933_RS01560	chromosome	protein_coding	---	AlpA family transcriptional regulator	8	Underrepresented	1	-2.97	1.54	ID	2	-3.08	1.7	ID	2	2.45	2.97	ID	2	4.76	1	ID	3	-2.97	1.58	ID	3	3.5	1	ID	3	-3.26	1.66	ID	0	0	7	ID	419.48	Q				yes
319	EDL933_RS01565	chromosome	protein_coding	---	Ash-like/host cell division inhibitor Icd-like protein	31	Neutral	16	0.56	2.61	Q	17	0.71	1.39	Q	17	0.27	1.54	Q	16	-0.39	29.6	Q	18	-1.03	15.6	Q	17	-1.69	2810	Q	17	0.14	20.5	Q	0	7	0	Q	457.35	Q				yes
320	EDL933_RS01570	chromosome	protein_coding	---	hypothetical protein	7	Neutral	4	-4.94	33	ID	4	0.76	1.76	ID	5	-3.09	9.5	Q	4	-6.46	18.5	ID	4	-6.66	38.7	ID	4	0.69	3.26	ID	5	-5.91	18.7	Q	0	2	5	ID	-889.13	CD		yes
321	EDL933_RS01575	chromosome	protein_coding	---	endopeptidase ClpB	8	Neutral	4	0.51	1.5	ID	5	-0.24	1.56	Q	4	-2.25	9.83	ID	4	-6.12	22.3	ID	4	-0.51	4	ID	4	-1.15	4.79	ID	4	-6.66	36.4	ID	0	1	6	ID	-362.44	Q				yes
322	EDL933_RS01580	chromosome	protein_coding	---	DNA primase	93	Neutral	42	0.63	158	Q	41	0.41	289	Q	45	-0.54	1190	Q	38	0.87	29.1	Q	44	0.14	78.2	Q	45	-0.9	9070000	Q	44	-0.76	21800	Q	0	7	0	Q	505.17	Q				yes
323	EDL933_RS01585	chromosome	protein_coding	---	hypothetical protein	94	Underrepresented	4	-1.69	3.85	ID	4	-5.16	21.3	ID	6	0.35	1.24	Q	5	-0.58	1.53	Q	5	2.03	1.78	Q	5	-3.21	16.2	Q	4	-5.32	20.1	ID	0	4	3	Q	-335.76	Q				yes
324	EDL933_RS01590	chromosome	protein_coding	---	LysR family transcriptional regulator	39	Neutral	15	-0.1	10.4	Q	16	0.56	15.8	Q	15	-0.85	57	Q	13	-1.79	175	Q	15	-1.95	154	Q	17	0.06	52.2	Q	15	-0.56	157	Q	0	7	0	Q	298.85	Q				yes
325	EDL933_RS01595	chromosome	protein_coding	---	NAD(P)-dependent oxidoreductase	32	Neutral	13	-0.91	73.1	Q	15	-0.8	114	Q	16	-0.83	24.4	Q	14	0.2	4.01	Q	15	-0.32	9.58	Q	16	0.48	92.2	Q	15	0.37	8.01	Q	0	7	0	Q	431.6	Q				yes
326	EDL933_RS01600	chromosome	protein_coding	---	hypothetical protein	23	Underrepresented	0	---	---	ID	0	---	---	ID	0	---	---	ID	0	---	---	ID	0	---	---	ID	0	---	---	ID	0	---	---	ID	0	0	7	ID	---	ID				yes
327	EDL933_RS29410	chromosome	pseudogene	---	hypothetical protein	14	Regional	1	-2.65	1.37	ID	1	-2.77	1.49	ID	2	2.23	1	ID	1	-2.75	1.23	ID	2	0.44	1.06	ID	2	-3.45	2.01	ID	2	0.09	1.06	ID	0	0	7	ID	---	ID				yes
328	EDL933_RS01605	chromosome	protein_coding	---	LysR family transcriptional regulator	37	Neutral	19	0.34	9.85	Q	20	-2.03	7440	CD	20	-0.37	7.44	Q	18	0.68	5.06	Q	20	0.05	62.1	Q	21	0.4	22.6	Q	20	0.1	13.9	Q	1	6	0	Q	467.78	Q				yes
329	EDL933_RS01610	chromosome	protein_coding	---	alpha/beta hydrolase	46	Neutral	21	0.51	6.38	Q	22	0.13	106	Q	21	0.26	9.46	Q	18	-1.95	17700	Q	22	0.1	3.97	Q	21	-0.43	89.3	Q	20	0.13	524	Q	0	7	0	Q	551.71	Q				yes
330	EDL933_RS01615	chromosome	protein_coding	---	MFS transporter	41	Neutral	22	1.03	2.22	Q	21	0.56	66.2	Q	21	-0.32	311	Q	18	-0.02	53.3	Q	20	-1.05	57.6	Q	22	0.36	5900	Q	22	0.98	88.9	Q	0	7	0	Q	643.81	Q				yes
331	EDL933_RS01620	chromosome	protein_coding	b0283	hypothetical protein	23	Neutral	10	0.98	1.55	Q	10	0.54	1.34	Q	9	-0.33	4.07	Q	8	-1.45	9.29	Q	9	0.68	1.24	Q	10	1.3	7.08	Q	9	1.35	4.61	Q	0	7	0	Q	833.65	Q				yes
332	EDL933_RS01625	chromosome	protein_coding	b0284	xanthine dehydrogenase	71	Neutral	24	0.63	7.8	Q	25	-0.35	2600	Q	26	-0.11	58.9	Q	23	0.37	247	Q	28	-0.06	311	Q	27	0.65	107	Q	25	-0.03	6760	Q	0	7	0	Q	626.67	Q				yes
333	EDL933_RS01630	chromosome	protein_coding	b0285	xanthine dehydrogenase	36	Neutral	20	0.17	7.78	Q	18	0.89	7.01	Q	19	-1	207	Q	16	-0.99	287	Q	19	-0.16	14.7	Q	19	0.14	304	Q	18	-1.14	269	Q	0	7	0	Q	459.47	Q				yes
334	EDL933_RS01635	chromosome	protein_coding	b0286	aldehyde oxidoreductase	24	Neutral	12	0.8	34.4	Q	12	-1.12	50.3	Q	12	-0.84	13.1	Q	12	0.71	13.6	Q	13	-0.24	6.35	Q	14	1.41	6.46	Q	12	0.43	188	Q	0	7	0	Q	602.07	Q				yes
335	EDL933_RS29415	chromosome	protein_coding	---	transporter	11	Neutral	5	-0.92	2.5	Q	5	-1.53	6.6	Q	6	-0.42	5.76	Q	4	0.14	2.47	ID	5	-2.13	9.05	Q	5	-4.65	79.8	Q	5	-0.12	1.59	Q	0	6	1	Q	-178.22	Q				yes
336	EDL933_RS01640	chromosome	protein_coding	b0287	hypothetical protein	29	Neutral	9	-1.61	39.6	Q	10	0.14	3.83	Q	11	1.68	9.02	Q	9	-3.3	94	Q	9	-1.19	90.2	Q	11	-3.17	348	CD	10	-0.12	59	Q	1	6	0	Q	186.52	Q				yes
337	EDL933_RS29420	chromosome	protein_coding	---	hypothetical protein	17	Neutral	8	1.37	1.39	Q	9	-2.45	10.6	Q	9	-1.17	4.59	Q	7	-0.37	8.13	Q	10	-0.29	2.97	Q	8	-1.34	6.85	Q	8	-2.34	43.8	Q	0	7	0	Q	65.09	Q				yes
338	EDL933_RS01645	chromosome	protein_coding	b0288	YkgJ family cysteine cluster protein	11	Neutral	3	-3	2.32	ID	4	0.69	1.81	ID	4	-1.53	1.61	ID	2	-4.56	2.63	ID	5	-0.52	1.77	Q	3	1.27	2.06	ID	3	-5.17	6.06	ID	0	1	6	ID	-57	Q				yes
339	EDL933_RS01650	chromosome	protein_coding	b0289	fimbrial chaperone EcpE	40	Neutral	23	0.23	1230	Q	25	0.4	1050	Q	24	-0.1	3.86	Q	21	-0.55	4890	Q	24	0.22	19.5	Q	24	-0.41	801	Q	22	-0.63	425	Q	0	7	0	Q	529.67	Q				yes
340	EDL933_RS01655	chromosome	protein_coding	b0290	fimbria adhesin EcpD	78	Neutral	43	-0.03	237	Q	45	-0.13	534	Q	47	-0.53	3680	Q	40	-0.34	477000	Q	47	0.25	12.7	Q	50	0.27	10100	Q	46	-0.06	117000	Q	0	7	0	Q	543.32	Q				yes
341	EDL933_RS01660	chromosome	protein_coding	b0291	usher protein EcpC	107	Neutral	47	0.05	1780	Q	50	0.02	184	Q	51	-1.09	7630	Q	44	-0.53	15200	Q	48	0.76	150	Q	51	0.6	769000	Q	49	0.06	331	Q	0	7	0	Q	575.62	Q				yes
342	EDL933_RS01665	chromosome	protein_coding	b0292	fimbrial chaperone EcpB	29	Neutral	10	0.21	7.52	Q	10	1.38	7.74	Q	11	-0.39	10.4	Q	9	2.07	2.32	Q	10	-0.41	8.58	Q	12	-1.03	14.4	Q	10	-1.53	21.3	Q	0	7	0	Q	496.69	Q				yes
343	EDL933_RS01670	chromosome	protein_coding	b0293	common pilus major fimbrillin subunit EcpA	32	Neutral	10	-1.59	390	Q	12	0.96	74.6	Q	12	-0.43	44.4	Q	10	-2.56	83.9	Q	12	1.13	15.4	Q	13	2.2	5.3	Q	11	-0.91	60.2	Q	0	7	0	Q	676.22	Q				yes
344	EDL933_RS01675	chromosome	protein_coding	b0294	helix-turn-helix transcriptional regulator	49	Underrepresented	8	-0.3	1.86	Q	9	0.61	53.6	Q	9	-0.22	4.13	Q	8	-4.53	63.4	Q	10	-0.02	11.2	Q	10	-0.29	84	Q	10	1.6	6.61	Q	0	7	0	Q	528.29	Q				yes
345	EDL933_RS29425	chromosome	protein_coding	---	hypothetical protein	14	Neutral	3	-3.63	3.37	ID	3	-2.21	4.23	ID	4	0.64	1.33	ID	3	-3.43	2.42	ID	3	1.16	1.75	ID	4	-4.62	10.8	ID	3	-4.06	5.79	ID	0	0	7	ID	-374.51	Q				yes
346	EDL933_RS29430	chromosome	protein_coding	---	hypothetical protein	4	Neutral	1	6.07	1	ID	1	-0.2	1	ID	1	1.96	1	ID	1	6.34	1	ID	1	-0.67	1	ID	1	1.75	1	ID	1	-1.89	1	ID	0	0	7	ID	1163.17	Q				yes
347	EDL933_RS01680	chromosome	protein_coding	---	hypothetical protein	10	Neutral	5	0.26	3.58	Q	6	-4.46	80.4	Q	7	-1.51	3.99	Q	6	0.95	1.31	Q	7	1.81	3.44	Q	7	1.04	1.23	Q	6	-2.83	23.7	Q	0	7	0	Q	187.43	Q				yes
348	EDL933_RS01685	chromosome	protein_coding	b4506	50S ribosomal protein L36	8	Neutral	4	0.57	1.2	ID	5	1.19	1.51	Q	5	-1.46	3.43	Q	4	0.54	1.2	ID	4	-1.01	2.3	ID	4	-5.62	38.9	ID	4	-1.41	5.8	ID	0	2	5	ID	-58.62	Q				yes
349	EDL933_RS01690	chromosome	protein_coding	b0296	50S ribosomal protein L31 type B	13	Neutral	8	-0.78	16.3	Q	9	-2.41	176	CD	8	-1.68	27.3	Q	8	-0.96	18.6	Q	9	0.04	2.53	Q	9	1.41	12.1	Q	9	-2.31	62.4	Q	1	6	0	Q	156.59	Q				yes
350	EDL933_RS31970	chromosome	pseudogene	---	hypothetical protein	4	Neutral	2	1.88	1.05	ID	2	-3.46	2.09	ID	2	-3.38	2.04	ID	1	-2.88	1.34	ID	2	2.9	1.04	ID	2	-0.47	1.31	ID	2	0.25	1.12	ID	0	0	7	ID	---	ID				yes
351	EDL933_RS01695	chromosome	protein_coding	---	IS66 family insertion sequence hypothetical protein	11	Neutral	6	-1.09	3.55	Q	8	-0.86	3	Q	8	-1.23	4.73	Q	8	-0.29	2	Q	8	-0.64	2.01	Q	8	-0.23	1.85	Q	8	0.95	1.5	Q	0	7	0	Q	342.33	Q				yes
352	EDL933_RS01700	chromosome	protein_coding	---	IS66 family insertion sequence hypothetical protein	9	Neutral	7	0.65	2.06	Q	6	0.14	1.66	Q	6	-0.56	1.86	Q	5	-0.66	1.92	Q	6	0.43	2.19	Q	7	1.1	2.9	Q	6	-0.9	3.21	Q	0	7	0	Q	639.5	Q				yes
353	EDL933_RS01705	chromosome	protein_coding	---	IS66 family transposase ISEc8	45	Neutral	29	0.66	1.38	Q	30	0.06	1.64	Q	33	-0.89	9.9	Q	28	-0.73	12.1	Q	32	-0.02	1.72	Q	31	0.01	11.3	Q	31	0.14	6.47	Q	0	7	0	Q	519.41	Q				yes
354	EDL933_RS01710	chromosome	pseudogene	b4671	hypothetical protein	11	Underrepresented	0	-2.01	1.02	ID	1	-1.9	1.09	ID	1	-1.7	1.06	ID	0	-2.26	1.04	ID	1	-1.96	1.15	ID	1	-2.29	1.15	ID	0	-2.16	1.15	ID	0	0	7	ID	---	ID				yes
355	EDL933_RS01715	chromosome	protein_coding	---	NADH-dependent flavin oxidoreductase	74	Neutral	18	-0.29	30.1	Q	20	0.75	526	Q	19	-0.5	96.2	Q	16	0.72	60	Q	21	1.58	4.2	Q	22	2.12	33.9	Q	19	1.46	26.8	Q	0	7	0	Q	986.58	Q				yes
356	EDL933_RS01720	chromosome	protein_coding	---	alpha/beta hydrolase	59	Neutral	18	0.13	35.2	Q	21	0.68	5.78	Q	21	-1.11	478	Q	18	1.35	39	Q	20	1.16	1.31	Q	21	-0.73	98.8	Q	19	-2.44	9000	CD	1	6	0	Q	448.18	Q				yes
357	EDL933_RS01725	chromosome	protein_coding	---	LysR family transcriptional regulator	52	Neutral	13	-2.01	2820	CD	18	0.6	2.17	Q	17	-2.26	206	CD	15	1.49	2	Q	16	0.44	55.2	Q	17	1.57	75.9	Q	15	-1.34	366	Q	2	5	0	Q	452.88	Q				yes
358	EDL933_RS01730	chromosome	protein_coding	---	hypothetical protein	19	Underrepresented	1	-2.95	1.27	ID	2	3.76	2.57	ID	2	-0.72	1.1	ID	1	-3.03	1.14	ID	1	-1.14	1.07	ID	1	0.86	1.01	ID	1	-2.85	1.23	ID	0	0	7	ID	386.52	Q				yes
359	EDL933_RS01735	chromosome	protein_coding	---	aldo/keto reductase	27	Neutral	12	0.43	4.98	Q	14	-0.24	5.73	Q	12	0.39	28.8	Q	11	0.13	2.28	Q	12	-1.38	47.2	Q	13	-1.27	202	Q	13	0.33	3.17	Q	0	7	0	Q	422.6	Q				yes
360	EDL933_RS01740	chromosome	protein_coding	---	intimin-like adhesin FdeC	189	Neutral	74	-0.3	8350	Q	76	0.02	947000	Q	79	-0.18	1250000	Q	65	-0.23	2270000000	Q	76	-1.03	7620000	Q	78	-0.47	92300000	Q	77	-0.34	5420000	Q	0	7	0	Q	402.15	Q				yes
361	EDL933_RS01745	chromosome	protein_coding	---	transcriptional regulator	47	Neutral	12	0.97	2.11	Q	15	1.47	1.39	Q	13	-0.44	13.1	Q	8	-6	585	CD	12	-0.64	6.01	Q	12	2.7	17.2	Q	13	-0.83	6.48	Q	1	6	0	Q	621.78	Q				yes
362	EDL933_RS01750	chromosome	protein_coding	---	aldo/keto reductase	51	Regional	13	1.25	2.37	Q	13	-0.93	12.7	Q	13	0.23	1.85	Q	10	2.25	12.4	Q	12	1.31	4.29	Q	14	2.14	4.07	Q	13	1.97	5.11	Q	0	7	0	Q	1066.07	Q				yes
363	EDL933_RS01755	chromosome	protein_coding	b0301	DUF417 domain-containing protein	35	Regional	7	-0.7	4.99	Q	7	-0.47	10.7	Q	8	-1.36	11.8	Q	6	-1.3	18.2	Q	8	-1.63	7.52	Q	10	0	1.54	Q	7	-0.23	43.3	Q	0	7	0	Q	205.9	Q				yes
364	EDL933_RS01760	chromosome	protein_coding	b0303	DUF1471 domain-containing protein	20	Underrepresented	0	---	---	ID	0	---	---	ID	0	---	---	ID	0	---	---	ID	0	---	---	ID	0	---	---	ID	0	---	---	ID	0	0	7	ID	---	ID				yes
365	EDL933_RS01765	chromosome	protein_coding	b0304	pyridine nucleotide-disulfide oxidoreductase	88	Neutral	28	-0.63	1840	Q	33	0.35	64	Q	32	-0.78	178	Q	26	-0.35	1740	Q	30	-1.65	100000	Q	33	0.18	931	Q	30	0.36	4060	Q	0	7	0	Q	399.13	Q				yes
366	EDL933_RS01770	chromosome	protein_coding	b0305	AraC family transcriptional regulator	35	Neutral	14	-1.9	1480	Q	15	0.24	16.7	Q	15	0.32	19.9	Q	13	-1.56	301	Q	15	-0.1	8.71	Q	15	-0.59	1760	Q	15	-0.15	7.36	Q	0	7	0	Q	412.21	Q				yes
367	EDL933_RS01775	chromosome	protein_coding	b0306	(Fe-S)-binding protein	29	Neutral	10	0.69	59.8	Q	12	-2.53	358	CD	13	-0.99	62.2	Q	12	1.27	1.34	Q	12	-2.55	154	CD	13	-0.55	64.8	Q	12	-1.02	25.3	Q	2	5	0	Q	61.05	Q				yes
368	EDL933_RS01780	chromosome	protein_coding	b0307	iron-sulfur cluster-binding protein	57	Neutral	26	-0.77	722	Q	26	-1.97	467000	Q	27	-0.7	186	Q	23	-0.33	5770	Q	27	0.79	48.3	Q	28	0.36	49800	Q	26	0.83	114	Q	0	7	0	Q	458.78	Q				yes
369	EDL933_RS01785	chromosome	protein_coding	b0308	lactate utilization protein C	28	Neutral	13	1.12	9.29	Q	15	-1.33	496	Q	16	0.97	2.96	Q	12	0.29	30.7	Q	15	1.33	17.6	Q	15	0.9	32.9	Q	15	-0.38	246	Q	0	7	0	Q	784.73	Q				yes
370	EDL933_RS31975	chromosome	protein_coding	---	hypothetical protein	5	Neutral	2	-1.87	1.59	ID	3	0.66	1.55	ID	2	-0.3	1.38	ID	2	-3.31	1.84	ID	2	-1.01	1.63	ID	2	-6.63	3.8	ID	2	-3.18	2.27	ID	0	0	7	ID	-424.29	Q				yes
371	EDL933_RS29150	chromosome	protein_coding	---	hypothetical protein	14	Regional	3	-3.06	4.16	ID	3	-3.5	6.02	ID	3	-1.58	1.78	ID	3	-4.64	2.95	ID	3	-2.87	3.79	ID	3	-5.61	6.67	ID	3	-0.21	1.37	ID	0	0	7	ID	-805.18	Q				yes
372	EDL933_RS01795	chromosome	protein_coding	---	hypothetical protein	38	Underrepresented	1	-2.38	1.09	ID	1	-2.5	1.1	ID	1	-2.45	1.14	ID	1	-2.62	1.06	ID	1	-2.33	1.09	ID	1	-2.97	1.12	ID	1	-2.64	1.04	ID	0	0	7	ID	-606.72	Q				yes
373	EDL933_RS01800	chromosome	protein_coding	---	autotransporter outer membrane beta-barrel domain-containing protein	10	Neutral	6	-1.05	9.97	Q	7	-0.38	3.1	Q	7	-3.3	97.8	Q	6	-0.57	4.04	Q	6	-5.35	304	CD	7	-1.02	10.2	Q	7	0.69	6.36	Q	1	6	0	Q	-565.48	Q				yes
374	EDL933_RS01805	chromosome	protein_coding	---	adhesin	67	Regional	10	0.13	2.2	Q	8	-2.99	140	CD	11	-1.12	11	Q	8	-1.24	9.29	Q	9	-0.84	11.2	Q	10	1.94	19.1	Q	10	-3.14	45.7	Q	1	6	0	Q	160.95	Q				yes
375	EDL933_RS01810	chromosome	protein_coding	---	hypothetical protein	30	Neutral	8	-2.32	19.8	Q	9	2.02	1.61	Q	9	5.68	3.78	Q	6	-0.85	11.6	Q	8	-0.89	37.2	Q	8	-7.06	2910	CD	10	0.92	1.46	Q	1	6	0	Q	485.32	Q				yes
376	EDL933_RS01815	chromosome	protein_coding	---	LuxR family transcriptional regulator	25	Neutral	10	-1.38	1.88	Q	8	1.23	1.76	Q	8	-1.92	21.2	Q	6	-4.95	62.7	Q	7	0.07	9.34	Q	7	-7.44	828	CD	8	0.08	4.93	Q	1	6	0	Q	-332.93	Q				yes
377	EDL933_RS01825	chromosome	pseudogene	---	DNA recombinase	31	Neutral	12	0.75	1.54	Q	14	1.55	4.22	Q	14	-0.97	30.3	Q	11	0.79	2.31	Q	14	0.2	6.84	Q	15	2.43	3.63	Q	13	-0.53	17.1	Q	0	7	0	Q	---	ID				yes
378	EDL933_RS01830	chromosome	protein_coding	---	hypothetical protein	17	Neutral	6	-1.46	9.26	Q	7	-3.27	42.5	Q	8	-0.97	4.63	Q	6	0.8	1.7	Q	8	-0.59	12.9	Q	9	0.72	1.96	Q	7	-2.87	52.4	Q	0	7	0	Q	30.72	Q				yes
379	EDL933_RS01835	chromosome	protein_coding	b0311	oxygen-dependent choline dehydrogenase	51	Neutral	24	-0.02	15.6	Q	23	-0.48	354	Q	26	-0.91	54	Q	21	0	145	Q	25	0.37	6660	Q	24	0.55	27.2	Q	24	-0.33	169	Q	0	7	0	Q	516.53	Q				yes
380	EDL933_RS01840	chromosome	protein_coding	b0312	betaine-aldehyde dehydrogenase	47	Neutral	18	0.78	27.6	Q	21	1.28	2.58	Q	20	-1.63	268	Q	18	-2.37	1440	CD	18	-1.4	366	Q	20	-1.79	3180	Q	20	-0.17	269	Q	1	6	0	Q	231.13	Q				yes
381	EDL933_RS01845	chromosome	protein_coding	b0313	transcriptional regulator	16	Neutral	4	-4.84	14.8	ID	6	1.99	1.2	Q	5	1.32	1.47	Q	4	-0.86	2.46	ID	6	2.25	2.11	Q	5	1.29	1.63	Q	6	2.75	1.37	Q	0	5	2	Q	1031.83	Q				yes
382	EDL933_RS29435	chromosome	protein_coding	---	hypothetical protein	12	Neutral	2	-3.44	1.91	ID	2	-3.98	2.62	ID	2	-2.89	2.67	ID	2	-3.55	1.69	ID	2	3.18	1.1	ID	2	-4.51	2.92	ID	2	-2.99	2.26	ID	0	0	7	ID	-576.89	Q				yes
383	EDL933_RS01850	chromosome	protein_coding	b0314	choline transporter	86	Neutral	33	0.21	863	Q	37	-0.45	8770	Q	39	-0.95	7310	Q	33	-0.68	3630	Q	38	-0.02	272	Q	39	-0.59	39900	Q	37	-0.19	2330	Q	0	7	0	Q	383.04	Q				yes
384	EDL933_RS01855	chromosome	protein_coding	---	outer membrane autotransporter barrel domain-containing protein	213	Neutral	81	-0.72	14300000000	Q	87	0.39	40900000	Q	92	0.1	6130	Q	77	1.21	557000	Q	86	1.16	8270	Q	89	0.7	1700000000	Q	82	0.52	94900000	Q	0	7	0	Q	791.38	Q				yes
385	EDL933_RS01860	chromosome	protein_coding	b0315	cyclic di-GMP phosphodiesterase	59	Neutral	15	-0.23	3.65	Q	19	-1.51	102	Q	18	-0.56	17	Q	14	0.42	307	Q	17	1.1	9.71	Q	17	-1	294	Q	17	1.05	10.9	Q	0	7	0	Q	483.6	Q				yes
386	EDL933_RS01865	chromosome	pseudogene	b0316	LysR family transcriptional regulator	52	Neutral	23	0.72	23.7	Q	24	1.98	1.52	Q	23	-0.9	548	Q	21	0.37	13.7	Q	24	-1.93	4700	Q	24	0.47	108	Q	24	0.81	501	Q	0	7	0	Q	---	ID				yes
387	EDL933_RS01870	chromosome	pseudogene	---	hypothetical protein	24	Neutral	6	-1.69	16.2	Q	6	-1.23	17.7	Q	7	-0.19	8.05	Q	6	-3.17	29.5	Q	8	0.27	1.24	Q	7	-0.49	6.41	Q	7	0.5	2.75	Q	0	7	0	Q	---	ID				yes
388	EDL933_RS29440	chromosome	protein_coding	---	hypothetical protein	9	Underrepresented	1	-2.63	1.23	ID	1	-2.88	1.47	ID	1	-2.76	1.59	ID	1	-2.85	1.18	ID	1	-2.71	1.32	ID	1	-3.36	1.48	ID	1	-3.22	1.43	ID	0	0	7	ID	-791.97	Q				yes
389	EDL933_RS01875	chromosome	protein_coding	b0318	ankyrin repeat domain-containing protein	43	Regional	6	2.69	4.16	Q	6	1.27	1.33	Q	5	-1.9	12.9	Q	4	-5.08	22	ID	6	0.88	4.16	Q	5	1.94	4.52	Q	7	0.61	1.63	Q	0	6	1	Q	742.7	Q				yes
390	EDL933_RS01880	chromosome	protein_coding	b0319	DUF2877 domain-containing protein	51	Underrepresented	7	0.71	1.31	Q	8	0.25	4.31	Q	7	-1.34	15.4	Q	6	-0.18	9.14	Q	7	-0.89	16.7	Q	8	-0.4	10.5	Q	7	-2.62	40.2	Q	0	7	0	Q	240.88	Q				yes
391	EDL933_RS01885	chromosome	protein_coding	b0320	hypothetical protein	31	Neutral	8	0.15	6.96	Q	9	1.03	5.99	Q	11	0.73	1.63	Q	8	0.98	1.37	Q	9	1.99	3.15	Q	10	2.23	4.26	Q	9	-1.31	17.1	Q	0	7	0	Q	1012.19	Q				yes
392	EDL933_RS01890	chromosome	protein_coding	b0321	DUF1116 domain-containing protein	42	Neutral	9	-0.43	9.19	Q	10	0.71	1.65	Q	10	-1.3	17.4	Q	9	-0.61	29.2	Q	11	0.59	3.74	Q	11	-0.87	12.2	Q	10	0.12	25.7	Q	0	7	0	Q	449.53	Q				yes
393	EDL933_RS01895	chromosome	protein_coding	---	hypothetical protein	17	Neutral	8	0.43	2.62	Q	9	0.31	2.47	Q	8	-4	462	CD	8	-0.25	4.13	Q	8	-2.97	87.9	Q	9	-0.65	142	Q	8	0.15	6.34	Q	1	6	0	Q	-20.6	Q				yes
394	EDL933_RS01900	chromosome	protein_coding	b0323	carbamate kinase	28	Neutral	11	-1	5.44	Q	12	-0.7	19	Q	11	-0.96	10.2	Q	9	-3.02	370	CD	10	-0.65	34.4	Q	11	-1.35	139	Q	10	-0.6	390	Q	1	6	0	Q	103.21	Q				yes
395	EDL933_RS01905	chromosome	protein_coding	b0324	deaminase	39	Neutral	20	-0.01	8.91	Q	19	1.07	2.27	Q	21	-0.16	7.94	Q	18	0.81	29.5	Q	19	-0.42	136	Q	21	-0.32	5470	Q	22	2.13	26.9	Q	0	7	0	Q	740.6	Q				yes
396	EDL933_RS01910	chromosome	protein_coding	---	ASCH domain-containing protein	22	Neutral	6	-0.91	6.89	Q	6	-0.37	2.71	Q	6	-4.95	140	CD	5	-2.9	24.5	Q	6	-0.24	1.68	Q	6	-6.13	185	CD	6	-2.69	33.1	Q	2	5	0	Q	-715.52	Q				yes
397	EDL933_RS01915	chromosome	protein_coding	---	autoinducer 2 ABC transporter substrate-binding protein	57	Neutral	18	0.11	136	Q	21	-0.16	737	Q	23	-0.43	6.64	Q	17	0.2	63.2	Q	23	0.37	12.7	Q	22	-1.22	2010	Q	22	-0.34	320	Q	0	7	0	Q	440.47	Q				yes
398	EDL933_RS01920	chromosome	protein_coding	---	sugar ABC transporter ATP-binding protein	9	Neutral	5	0.74	1.68	Q	6	-0.16	2.92	Q	6	-3.54	34.4	Q	5	1.12	1.38	Q	5	0.37	1.97	Q	5	-6.48	136	CD	5	-2.57	13.7	Q	1	6	0	Q	-351.81	Q				yes
399	EDL933_RS01925	chromosome	protein_coding	---	sugar ABC transporter ATP-binding protein	43	Neutral	17	-1.06	240	Q	20	-0.16	17.9	Q	24	0.02	6.43	Q	19	-3.08	1810	CD	20	-0.51	53	Q	21	0.83	75.4	Q	21	0.75	26.1	Q	1	6	0	Q	497.13	Q				yes
400	EDL933_RS01930	chromosome	protein_coding	---	ABC transporter permease	44	Neutral	19	-0.3	23.4	Q	20	-0.04	12.8	Q	20	-0.34	13.7	Q	17	0.01	623	Q	20	-0.9	172	Q	20	-0.58	72.2	Q	19	-0.68	52.1	Q	0	7	0	Q	369.74	Q				yes
401	EDL933_RS01935	chromosome	protein_coding	---	ABC transporter permease	51	Neutral	22	0.68	10.3	Q	24	0.36	416	Q	24	0.1	118	Q	21	0.66	14.9	Q	25	-0.1	17.4	Q	25	-0.47	8160	Q	24	0.12	5690	Q	0	7	0	Q	628.33	Q				yes
402	EDL933_RS01940	chromosome	protein_coding	b0325	NAD(P)-dependent alcohol dehydrogenase	37	Neutral	11	-2.49	226	CD	13	-0.59	12.2	Q	12	0.42	5.58	Q	10	-2.18	195	CD	12	-1.47	23	Q	12	-3.85	2600	CD	12	-0.21	350	Q	3	4	0	Q	-69.34	Q				yes
403	EDL933_RS01945	chromosome	protein_coding	b0326	hypothetical protein	62	Underrepresented	9	2.56	4.25	Q	9	2.4	4.29	Q	11	-1.33	20.5	Q	9	-1.04	8.08	Q	9	0.46	2.76	Q	10	0.67	14	Q	10	1.16	3.18	Q	0	7	0	Q	898.9	Q				yes
404	EDL933_RS01955	chromosome	protein_coding	b0328	membrane protein	39	Neutral	12	1.64	1.37	Q	12	1.24	3.51	Q	11	-0.56	21	Q	11	2.38	1.78	Q	13	0.74	1.39	Q	12	-0.4	32	Q	11	0.16	8.1	Q	0	7	0	Q	802.34	Q				yes
405	EDL933_RS01960	chromosome	protein_coding	b0329	DUF1471 domain-containing protein	17	Neutral	3	-2.25	2.81	ID	4	-2.08	3.15	ID	4	-0.16	1.29	ID	3	-4.53	3.88	ID	3	-4.77	7.23	ID	5	1.66	1.31	Q	3	-5.01	6.36	ID	0	1	6	ID	-398.38	Q				yes
406	EDL933_RS01965	chromosome	protein_coding	b0330	propionate catabolism operon regulatory protein PrpR	62	Neutral	21	-0.79	8.39	Q	21	-0.25	57.8	Q	22	-1.11	1010	Q	19	-1.29	145	Q	22	0.18	32.4	Q	23	0.49	252	Q	22	0.5	62.7	Q	0	7	0	Q	469.45	Q				yes
407	EDL933_RS01970	chromosome	protein_coding	b0331	methylisocitrate lyase	30	Neutral	7	-2.73	30.8	Q	10	1.89	1.66	Q	8	-4.19	833	CD	6	-0.98	9.35	Q	8	1.07	7.06	Q	8	0.27	8.21	Q	8	-2.52	27.8	Q	1	6	0	Q	142.06	Q				yes
408	EDL933_RS01975	chromosome	protein_coding	b0333	2-methylcitrate synthase	39	Neutral	13	1.01	6.08	Q	14	0.14	8.01	Q	15	-1.06	369	Q	13	-0.31	129	Q	14	-0.62	179	Q	15	-1.24	16900	Q	14	-2.05	813	CD	1	6	0	Q	255.79	Q				yes
409	EDL933_RS01980	chromosome	protein_coding	b0334	2-methylcitrate dehydratase	42	Neutral	17	0.3	5.4	Q	19	-0.61	666	Q	20	0.15	9.05	Q	18	-2.22	2150	CD	20	1.2	3.48	Q	22	-0.63	642	Q	20	0.32	6.5	Q	1	6	0	Q	545.25	Q				yes
410	EDL933_RS01985	chromosome	protein_coding	b0335	propionate--CoA ligase	48	Neutral	20	-0.72	13.5	Q	21	0.02	5.11	Q	21	-1.02	98	Q	18	-0.17	1770	Q	22	-0.53	17.6	Q	23	-0.36	2780	Q	21	0.73	1050	Q	0	7	0	Q	418.75	Q				yes
411	EDL933_RS01990	chromosome	protein_coding	b0336	cytosine permease	49	Neutral	15	0.45	26	Q	17	0.11	54.1	Q	18	-0.04	16.8	Q	15	-0.78	38.6	Q	17	0.01	95	Q	19	-0.23	26.7	Q	16	0.82	4.15	Q	0	7	0	Q	609.87	Q				yes
412	EDL933_RS01995	chromosome	protein_coding	b0337	cytosine deaminase	45	Neutral	18	-1.26	1620	Q	21	0.74	100	Q	22	-0.94	10600	Q	16	-7.22	1000000	CD	21	-0.45	327	Q	23	-1.24	19700	Q	22	-0.03	4040	Q	1	6	0	Q	123.33	Q				yes
413	EDL933_RS02000	chromosome	protein_coding	b0338	transcriptional regulator	26	Neutral	6	2.42	2.39	Q	6	-4.62	25.3	Q	7	0.29	2	Q	4	2.47	2.5	ID	7	-1.9	4.06	Q	6	1.23	4.19	Q	6	0.01	1.35	Q	0	6	1	Q	402.69	Q				yes
414	EDL933_RS02005	chromosome	protein_coding	b0339	carbonic anhydrase	21	Neutral	7	-0.65	2.33	Q	7	2.3	1.55	Q	7	-4.98	92.6	Q	5	-0.24	2.02	Q	6	-1.39	7.12	Q	7	-1.71	24.7	Q	8	-2.83	35.4	Q	0	7	0	Q	-161.29	Q				yes
415	EDL933_RS02010	chromosome	protein_coding	b0340	cyanate hydratase	15	Neutral	8	-0.11	2.47	Q	9	0.89	1.42	Q	8	-0.69	17	Q	8	0.21	3.25	Q	8	-0.37	2.71	Q	9	-1.01	23.3	Q	9	-0.96	7.1	Q	0	7	0	Q	413.78	Q				yes
416	EDL933_RS02015	chromosome	protein_coding	b0341	cyanate MFS transporter	35	Neutral	15	-0.32	18.5	Q	15	0.62	8.82	Q	15	-2.34	512	CD	13	-0.2	169	Q	16	1.01	1.48	Q	16	-2.7	1750	CD	14	-1.3	119	Q	2	5	0	Q	164.58	Q				yes
417	EDL933_RS02020	chromosome	protein_coding	b0342	galactoside O-acetyltransferase	42	Neutral	14	0.36	75.7	Q	15	-2.63	303	CD	17	1.25	2.86	Q	12	0.74	4.4	Q	16	-0.29	11.3	Q	16	-1.27	510	Q	13	0.13	1410	Q	1	6	0	Q	405.71	Q				yes
418	EDL933_RS02025	chromosome	protein_coding	b0343	MFS transporter	75	Regional	25	-2.22	314000	CD	27	-0.2	641	Q	29	-1.14	38800	Q	26	1.25	1.51	Q	28	0.38	5.98	Q	29	0.41	318	Q	27	1	39.8	Q	1	6	0	Q	517.12	Q				yes
419	EDL933_RS02030	chromosome	protein_coding	b0344	beta-galactosidase	107	Neutral	46	-1.96	218000000	Q	53	1.27	9.1	Q	52	0.42	2.72	Q	46	1.6	1.61	Q	51	0.64	2.7	Q	53	0.78	65.1	Q	52	1.59	2.6	Q	0	7	0	Q	873.69	Q				yes
420	EDL933_RS29455	chromosome	pseudogene	---	catalase	5	Neutral	3	-3.32	6.22	ID	4	1.89	1.08	ID	4	1.89	3.26	ID	4	2.1	10	ID	4	3.44	35	ID	4	3.27	13	ID	4	4.08	34.3	ID	0	0	7	ID	---	ID				yes
421	EDL933_RS02035	chromosome	protein_coding	b0345	lac repressor	31	Underrepresented	0	---	---	ID	0	---	---	ID	0	---	---	ID	0	---	---	ID	0	---	---	ID	0	---	---	ID	0	---	---	ID	0	0	7	ID	---	ID				yes
422	EDL933_RS02040	chromosome	protein_coding	---	GlxA family transcriptional regulator	48	Neutral	18	-0.69	184	Q	19	-2.05	7080	CD	20	0.27	8.49	Q	17	-0.39	139	Q	20	-0.96	1690	Q	21	-0.12	669	Q	19	-0.18	271	Q	1	6	0	Q	302.04	Q				yes
423	EDL933_RS02045	chromosome	protein_coding	---	MBL fold metallo-hydrolase	43	Neutral	17	-1.45	803	Q	18	-0.4	20.7	Q	18	-0.06	6.94	Q	18	0.73	41.4	Q	18	-0.67	14.7	Q	19	0.09	13.3	Q	19	0.2	6.42	Q	0	7	0	Q	456.82	Q				yes
424	EDL933_RS02050	chromosome	protein_coding	---	transcriptional regulator	40	Neutral	11	-4.25	3810	CD	12	-0.86	180	Q	12	-0.44	5.24	Q	11	-3.24	505	CD	11	-1.8	96.2	Q	12	-0.43	29.8	Q	13	0.04	7.34	Q	2	5	0	Q	-2.46	Q				yes
425	EDL933_RS02055	chromosome	protein_coding	b0347	3-(3-hydroxy-phenyl)propionate/3-hydroxycinnamic acid hydroxylase	57	Neutral	25	0.72	715	Q	24	-0.02	873	Q	25	0.39	17.7	Q	21	-0.43	2490	Q	25	-0.19	155	Q	27	-0.44	8330	Q	25	-0.69	7740	Q	0	7	0	Q	532.38	Q				yes
426	EDL933_RS02060	chromosome	protein_coding	b0348	2,3-dihydroxyphenylpropionate/2,3-dihydroxicinnamic acid 1,2-dioxygenase	24	Neutral	8	-3.36	116	CD	10	-0.03	6.35	Q	10	-0.61	3.05	Q	9	1.03	3.99	Q	9	-0.33	4.16	Q	9	0.05	2.78	Q	10	-1.6	15.7	Q	1	6	0	Q	268.75	Q				yes
427	EDL933_RS02065	chromosome	protein_coding	b0349	2-hydroxy-6-oxononadienedioate/2-hydroxy-6-oxononatrienedioate hydrolase	28	Neutral	11	0.79	2.02	Q	11	-0.68	20.6	Q	13	-1.06	5.08	Q	9	0.16	13.8	Q	11	-3.34	404	CD	13	-0.09	11.8	Q	11	-4.19	554	CD	2	5	0	Q	-52.81	Q				yes
428	EDL933_RS02070	chromosome	protein_coding	b0350	2-keto-4-pentenoate hydratase	29	Neutral	11	-0.15	6.16	Q	11	0.59	4.85	Q	12	0.8	2.21	Q	10	-2.27	32.8	Q	10	0.47	54.1	Q	12	-3.07	155	CD	11	-5.46	4320	CD	2	5	0	Q	41.05	Q				yes
429	EDL933_RS02075	chromosome	protein_coding	b0351	acetaldehyde dehydrogenase	32	Neutral	11	0.62	7.35	Q	13	0.34	6.23	Q	12	-0.5	9.2	Q	11	1.04	2.95	Q	12	0.4	14.7	Q	14	0.88	8.12	Q	13	-2.04	125	CD	1	6	0	Q	586.82	Q				yes
430	EDL933_RS02080	chromosome	protein_coding	b0352	4-hydroxy-2-oxovalerate aldolase	34	Neutral	15	-2.85	5930	CD	17	0.09	84.4	Q	16	-0.74	802	Q	14	0.21	88.1	Q	18	0.55	7.05	Q	16	-0.04	59.7	Q	16	0.32	149	Q	1	6	0	Q	442.62	Q				yes
431	EDL933_RS02085	chromosome	protein_coding	b0353	3-(3-hydroxy-phenyl)propionate transporter MhpT	36	Neutral	10	-0.51	40.3	Q	12	-0.47	7.29	Q	11	-0.77	3.17	Q	9	0.22	19.7	Q	11	0.25	3.59	Q	11	-0.83	24.9	Q	11	-2.08	15.2	Q	0	7	0	Q	272.59	Q				yes
432	EDL933_RS02090	chromosome	protein_coding	b0354	DUF2058 domain-containing protein	23	Neutral	10	1.05	1.36	Q	9	-2.9	311	CD	10	-0.05	5.68	Q	8	-1.02	9.25	Q	10	-0.68	3.08	Q	9	-0.04	234	Q	9	-1.05	90.4	Q	1	6	0	Q	262.86	Q				yes
433	EDL933_RS02095	chromosome	protein_coding	b0355	S-formylglutathione hydrolase FrmB	38	Neutral	13	-0.03	5.87	Q	15	0.36	104	Q	16	-0.76	18.7	Q	12	-7.5	42700	CD	14	-0.09	12.7	Q	15	0.05	27.2	Q	14	-2.74	3110	CD	2	5	0	Q	118.9	Q				yes
434	EDL933_RS02100	chromosome	protein_coding	b0356	S-(hydroxymethyl)glutathione dehydrogenase	38	Neutral	15	0.83	5.38	Q	16	-0.5	265	Q	17	-0.59	9.15	Q	14	-1.95	458	Q	17	-0.05	25	Q	16	0.73	1.35	Q	14	-1.09	476	Q	0	7	0	Q	451.52	Q				yes
435	EDL933_RS02105	chromosome	protein_coding	b0357	transcriptional regulator	11	Neutral	3	-4.48	7.46	ID	4	-0.21	2.43	ID	4	-1.71	4.02	ID	3	-4.13	3.85	ID	4	1.53	1.23	ID	4	1.74	2.95	ID	4	-4.79	9.52	ID	0	0	7	ID	33.94	Q				yes
436	EDL933_RS02110	chromosome	protein_coding	b0262	Fe(3+) ions import ATP-binding protein FbpC	46	Neutral	24	-0.22	28	Q	26	-0.66	450	Q	26	-0.47	149	Q	20	1.09	444	Q	24	-0.77	226	Q	25	-1.44	5820000	Q	25	1.07	9.5	Q	0	7	0	Q	395.61	Q				yes
437	EDL933_RS02115	chromosome	protein_coding	---	iron ABC transporter permease	89	Neutral	35	0.04	48.1	Q	35	0.16	2410	Q	37	-0.53	7500	Q	32	-1.73	129000	Q	36	0.06	1130	Q	38	-0.01	1420000	Q	38	-1.01	4000	Q	0	7	0	Q	426.61	Q				yes
438	EDL933_RS02120	chromosome	protein_coding	---	hypothetical protein	43	Neutral	16	-0.91	62.1	Q	19	-0.25	32.8	Q	19	-1.09	88.2	Q	16	-2.52	904	CD	21	0.01	22.7	Q	18	0.37	204	Q	19	-0.1	60.7	Q	1	6	0	Q	364.41	Q				yes
439	EDL933_RS02125	chromosome	protein_coding	---	MFS transporter family glucose-6-phosphate receptor UhpC	45	Neutral	20	0.66	3.56	Q	22	-0.64	57.4	Q	22	-1.68	248	Q	19	-1.01	26	Q	19	-0.76	93.1	Q	21	0.04	57500	Q	20	0.29	2380	Q	0	7	0	Q	347.03	Q				yes
440	EDL933_RS02130	chromosome	protein_coding	---	sensor histidine kinase	51	Neutral	20	-0.01	21.8	Q	21	-1.78	1470	Q	21	-0.76	10500	Q	18	1.53	27.8	Q	22	0.58	1.35	Q	22	-1.55	480	Q	21	-0.59	299	Q	0	7	0	Q	304.73	Q				yes
441	EDL933_RS02135	chromosome	protein_coding	---	DNA-binding response regulator	25	Neutral	14	-0.72	28.1	Q	13	-0.27	24	Q	14	-0.57	14.9	Q	12	-1.38	149	Q	14	-0.4	5.71	Q	14	1.02	8.4	Q	13	0.08	41	Q	0	7	0	Q	487.9	Q				yes
442	EDL933_RS02140	chromosome	protein_coding	b0365	taurine ABC transporter substrate-binding protein	27	Neutral	7	-1.09	12.5	Q	10	-0.89	5.81	Q	9	-0.52	9.06	Q	8	-1.28	15.3	Q	11	0.39	1.27	Q	10	0.22	3.12	Q	8	-1.95	24.7	Q	0	7	0	Q	294.36	Q				yes
443	EDL933_RS02145	chromosome	protein_coding	b0366	taurine import ATP-binding protein TauB	25	Neutral	10	0.35	17.3	Q	13	0.89	7.18	Q	14	-0.27	1.33	Q	9	-2.29	14.6	Q	11	-0.71	10.4	Q	12	-0.58	2.15	Q	12	1.12	6.62	Q	0	7	0	Q	540.74	Q				yes
444	EDL933_RS02150	chromosome	protein_coding	b0367	taurine ABC transporter permease	26	Neutral	8	-0.14	4.42	Q	8	1.07	1.49	Q	8	0.29	4	Q	6	0.8	7.25	Q	8	1.66	2.17	Q	8	-2.21	28.9	Q	8	1.52	1.69	Q	0	7	0	Q	748.06	Q				yes
445	EDL933_RS02155	chromosome	protein_coding	b0368	taurine dioxygenase	39	Neutral	12	0.87	2.04	Q	12	-1.19	50	Q	12	-2.59	612	CD	11	-0.16	10.7	Q	11	-0.06	36.9	Q	12	0.86	6.68	Q	11	0.45	19.8	Q	1	6	0	Q	393.1	Q				yes
446	EDL933_RS02160	chromosome	protein_coding	b0369	delta-aminolevulinic acid dehydratase	31	Underrepresented	0	-1.79	1	ID	0	-1.73	1	ID	1	1.44	1	ID	0	-2.1	1	ID	0	-1.57	1	ID	0	-1.79	1	ID	0	-1.79	1	ID	0	0	7	ID	5.56	Q				yes
447	EDL933_RS02165	chromosome	protein_coding	---	outer membrane autotransporter barrel domain-containing protein	201	Neutral	117	-0.17	19500000000	Q	123	0.05	645000000	Q	124	-0.29	25000000	Q	109	0.6	5200000000	Q	120	0.42	9710000	Q	125	0.28	33700000000000	Q	122	0.81	3610000000	Q	0	7	0	Q	668.56	Q				yes
448	EDL933_RS02170	chromosome	protein_coding	b0375	transcriptional regulator	55	Regional	6	-5.32	52.2	Q	7	1.7	1.5	Q	9	-2.64	16.2	Q	6	0.88	2.01	Q	7	-1.5	13.2	Q	7	-6.11	415	CD	6	-2.73	31.4	Q	1	6	0	Q	-561.34	Q				yes
449	EDL933_RS02175	chromosome	protein_coding	b0376	D-alanyl-D-alanine-carboxypeptidase/endopeptidase AmpH	50	Neutral	25	0.47	65.9	Q	26	-0.37	153	Q	27	-0.66	30.6	Q	22	-1.13	713	Q	26	-0.91	311	Q	27	1.41	49.7	Q	25	0.89	569	Q	0	7	0	Q	586.09	Q				yes
450	EDL933_RS02180	chromosome	pseudogene	---	hypothetical protein	11	Neutral	6	-2.01	14.3	Q	7	0.11	3.48	Q	7	-4.21	140	CD	6	-0.05	2.06	Q	7	-3.19	30.6	Q	7	-0.54	29.6	Q	7	-0.13	1.97	Q	1	6	0	Q	---	ID				yes
451	EDL933_RS02185	chromosome	protein_coding	b0377	peptide antibiotic transporter SbmA	58	Neutral	29	0.15	225	Q	33	-0.45	800	Q	31	0.15	25.5	Q	26	0.87	495	Q	29	0.83	6.04	Q	31	0.94	18.4	Q	29	0.59	8140	Q	0	7	0	Q	763.5	Q				yes
452	EDL933_RS02190	chromosome	protein_coding	b0378	DUF1615 domain-containing protein	39	Neutral	12	-1.31	142	Q	14	-0.27	15.6	Q	14	-0.44	20.7	Q	13	-1.23	14.1	Q	13	1.26	1.89	Q	15	0.83	3.55	Q	14	-0.3	8.74	Q	0	7	0	Q	565.21	Q				yes
453	EDL933_RS02195	chromosome	protein_coding	b0379	hypothetical protein	12	Neutral	3	0.37	1.91	ID	5	-3.64	11.9	Q	4	-4.59	18.6	ID	3	-4.24	5.16	ID	6	2.23	1.75	Q	4	-0.12	3.25	ID	4	0.17	2.75	ID	0	2	5	ID	-50.48	Q				yes
454	EDL933_RS31980	chromosome	protein_coding	---	DUF2754 domain-containing protein	19	Neutral	9	0.34	1.73	Q	9	-0.37	4.05	Q	10	-2	14	Q	8	0.24	4.02	Q	9	1.71	4.22	Q	9	-7.56	7910	CD	9	-1.31	24.1	Q	1	6	0	Q	-191.38	Q				yes
455	EDL933_RS02210	chromosome	protein_coding	b0381	D-alanine--D-alanine ligase A	39	Neutral	20	-0.3	70.6	Q	20	-0.37	345	Q	22	-1.28	110	Q	18	-0.5	464	Q	21	0.56	6.26	Q	21	-0.58	7010	Q	22	-2.72	12400	CD	1	6	0	Q	227.34	Q				yes
456	EDL933_RS02215	chromosome	protein_coding	---	hypothetical protein	16	Regional	2	-3.35	1.71	ID	3	1.1	1	ID	2	-3.71	2.38	ID	2	0.32	1.03	ID	2	-3.45	2.11	ID	3	-0.64	1.23	ID	2	-3.72	2.14	ID	0	0	7	ID	-378.2	Q				yes
457	EDL933_RS02220	chromosome	protein_coding	b0382	anti-adapter protein IraP	13	Neutral	6	1.03	4.51	Q	7	0.39	2.65	Q	6	-3.36	50.9	Q	5	-3.84	24.5	Q	7	-0.48	2.85	Q	6	0.97	5.81	Q	6	2.1	1.94	Q	0	7	0	Q	416.67	Q				yes
458	EDL933_RS02225	chromosome	protein_coding	b0383	alkaline phosphatase	57	Neutral	18	0.6	7.5	Q	20	1.08	12.2	Q	20	-0.98	735	Q	16	-1.3	194	Q	20	-0.33	40.4	Q	21	1.14	125	Q	19	-1.12	14500	Q	0	7	0	Q	560.21	Q				yes
459	EDL933_RS02230	chromosome	protein_coding	b0384	phosphate starvation-inducible protein PsiF	14	Neutral	6	0.25	2.52	Q	8	-0.28	7.02	Q	7	-1.53	34.9	Q	6	-1.54	8.68	Q	8	0.08	1.48	Q	8	-0.12	2.16	Q	7	-1.79	43.2	Q	0	7	0	Q	254.02	Q				yes
460	EDL933_RS02235	chromosome	protein_coding	b0385	diguanylate cyclase AdrA	50	Neutral	17	-0.79	4230	Q	21	0.9	17	Q	19	-1.49	509	Q	16	0.54	5.92	Q	20	1.12	399	Q	20	-0.62	266	Q	19	-0.04	3620	Q	0	7	0	Q	524.3	Q				yes
461	EDL933_RS02240	chromosome	protein_coding	b0386	pyrroline-5-carboxylate reductase	28	Neutral	7	-5.25	316	CD	8	-3.23	316	CD	8	-2.85	116	CD	7	-6.18	232	CD	8	-6.51	3570	CD	9	-5.6	1790	CD	8	-6.76	1860	CD	7	0	0	CD	-1754.57	CD	yes
462	EDL933_RS02245	chromosome	protein_coding	b0387	YaiI/YqxD family protein	20	Neutral	10	-0.32	16.7	Q	10	0.97	1.23	Q	10	1.4	2.14	Q	9	0.72	2.9	Q	10	0.57	15.7	Q	10	-1.93	142	Q	10	-2.59	422	CD	1	6	0	Q	485.05	Q				yes
463	EDL933_RS02250	chromosome	protein_coding	b0388	shikimate kinase	19	Neutral	5	-5.46	53.4	Q	7	-0.69	2.86	Q	6	-2.95	34.5	Q	5	-5.5	33.6	Q	6	-4.67	37.6	Q	7	-1.29	12	Q	7	-0.59	5.44	Q	0	7	0	Q	-657.01	Q				yes
464	EDL933_RS02255	chromosome	protein_coding	b0389	protein YaiA	8	Neutral	4	2.08	1.49	ID	4	-0.71	2.1	ID	4	0.68	1.28	ID	3	0.31	1.06	ID	4	1.8	2.16	ID	4	-1.75	6.04	ID	4	2.54	1.25	ID	0	0	7	ID	846.49	Q				yes
465	EDL933_RS02260	chromosome	protein_coding	---	hypothetical protein	14	Neutral	3	-0.39	1.53	ID	3	-3.51	5.26	ID	3	-4.66	6.65	ID	4	3.79	1.32	ID	3	-4.55	6.09	ID	3	-5.27	6.81	ID	3	-2.21	3.22	ID	0	0	7	ID	-916.04	CD		yes
466	EDL933_RS02265	chromosome	protein_coding	b0390	hypothetical protein	36	Neutral	17	0.71	2.5	Q	18	-0.09	3.6	Q	18	0.7	18.9	Q	15	-4.18	17400	CD	17	0.76	17.1	Q	19	0.79	19.7	Q	17	0.37	22.1	Q	1	6	0	Q	681.83	Q				yes
467	EDL933_RS02270	chromosome	protein_coding	b0391	hypothetical protein	11	Neutral	4	-1.76	2.64	ID	4	-5.22	11.5	ID	4	0.55	1.3	ID	3	-3.32	4.75	ID	4	-0.18	2.61	ID	5	-1.64	5.76	Q	4	0.5	2.39	ID	0	1	6	ID	-69.1	Q				yes
468	EDL933_RS31985	chromosome	pseudogene	---	hypothetical protein	137	Regional	25	0.55	3.94	Q	26	-1.2	1280	Q	26	-0.4	45.6	Q	20	-2.03	227	CD	25	-0.68	113	Q	25	-0.06	21000	Q	24	0.93	2070	Q	1	6	0	Q	---	ID				yes
469	EDL933_RS02275	chromosome	protein_coding	---	DUF2773 domain-containing protein	12	Neutral	4	1.78	1.34	ID	4	-5.69	13.4	ID	4	-0.43	2.61	ID	3	-3.84	5.49	ID	4	-5.64	13.2	ID	4	0.84	1.19	ID	4	-4.84	11.7	ID	0	0	7	ID	-575.19	Q				yes
470	EDL933_RS02280	chromosome	protein_coding	---	hypothetical protein	31	Neutral	6	2.11	1.92	Q	6	-4.33	37.4	Q	6	-1.82	13.1	Q	6	-1.41	3.38	Q	7	0.38	1.78	Q	6	2.31	1.66	Q	8	-0.19	3.87	Q	0	7	0	Q	351.57	Q				yes
471	EDL933_RS02285	chromosome	protein_coding	b0393	recombination-associated protein RdgC	24	Neutral	10	-0.84	10.6	Q	11	-1.1	31.8	Q	12	-0.52	11.4	Q	11	1.5	1.64	Q	11	-0.96	5.9	Q	13	2.27	1.21	Q	11	-0.19	4.55	Q	0	7	0	Q	560.57	Q				yes
472	EDL933_RS02290	chromosome	protein_coding	b0394	fructokinase	36	Neutral	14	-0.96	1880	Q	16	-0.28	214	Q	16	0.37	84	Q	13	-0.53	184	Q	15	-0.28	73.1	Q	15	-2.63	17000	CD	16	-1.41	263	Q	1	6	0	Q	198.5	Q				yes
473	EDL933_RS02295	chromosome	protein_coding	b0396	MFS transporter AraJ	58	Neutral	26	-0.4	260	Q	28	0.29	160	Q	30	-0.43	246	Q	25	-0.24	177	Q	32	-0.01	5.3	Q	30	-0.26	581	Q	28	-0.57	3380	Q	0	7	0	Q	477.89	Q				yes
474	EDL933_RS02300	chromosome	protein_coding	b0397	exonuclease subunit SbcC	89	Neutral	25	1.01	4.22	Q	29	-0.03	8.4	Q	28	-1.14	109	Q	22	-1.75	18000	Q	26	0.67	4.75	Q	28	-0.72	776	Q	25	-0.74	1740	Q	0	7	0	Q	410.77	Q				yes
475	EDL933_RS02305	chromosome	protein_coding	b0398	exonuclease sbcCD subunit D	48	Neutral	20	-0.78	4860	Q	24	-0.27	794	Q	24	-1.25	239	Q	20	-2	1460	Q	26	-0.41	21.6	Q	23	-0.1	107	Q	23	0.3	735	Q	0	7	0	Q	325.57	Q				yes
476	EDL933_RS02310	chromosome	protein_coding	b0399	DNA-binding response regulator	22	Neutral	10	-0.27	21.9	Q	11	-7.04	8470	CD	12	-0.4	31	Q	9	-6.75	2010	CD	10	-0.42	466	Q	11	-2.85	1530	CD	11	1.69	619	Q	3	4	0	Q	-373.32	Q				yes
477	EDL933_RS02315	chromosome	protein_coding	b0400	two-component system sensor histidine kinase PhoR	53	Neutral	19	-0.82	796	Q	20	-8.17	21600000	CD	21	-2.31	12000	CD	17	-3.16	89300	CD	21	-3.28	49200	CD	22	-3.62	590000	CD	19	0.13	29900	Q	5	2	0	CD	-917.51	CD	yes
478	EDL933_RS02320	chromosome	protein_coding	b0401	branched-chain amino acid transport system 2 carrier protein	65	Neutral	19	-2.29	18200	CD	23	-1.56	6740	Q	22	-2.54	99800	CD	18	-2.34	2220	CD	22	-1	693	Q	23	-2.28	85800	CD	21	-3.31	3680000	CD	5	2	0	CD	-421.22	Q			yes
479	EDL933_RS02325	chromosome	protein_coding	b0402	proline-specific permease ProY	69	Neutral	36	-0.12	198	Q	39	0	309	Q	37	-1.43	8970	Q	32	-1.99	260000	Q	37	0.92	10.5	Q	36	-0.35	3940	Q	36	-1.92	6580000	Q	0	7	0	Q	298.45	Q				yes
480	EDL933_RS02330	chromosome	protein_coding	b0403	maltodextrin glucosidase	70	Neutral	32	-0.51	109	Q	35	0.87	240	Q	36	-1.32	911	Q	32	0.02	7310	Q	34	0.52	10.8	Q	35	-0.52	1270	Q	34	-0.87	6730	Q	0	7	0	Q	441.26	Q				yes
481	EDL933_RS02335	chromosome	protein_coding	---	hypothetical protein	92	Regional	15	-2.6	1010	CD	18	-0.64	267	Q	18	-1.39	2480	Q	14	-4.23	653	CD	16	0.08	35.7	Q	18	-5.38	279000	CD	17	0.39	27	Q	3	4	0	Q	-274.24	Q				yes
482	EDL933_RS02340	chromosome	protein_coding	b0404	ACP phosphodiesterase	21	Neutral	7	-0.03	1.7	Q	9	-0.21	4.5	Q	8	-0.21	13.4	Q	7	1.44	1.71	Q	9	0.45	2.73	Q	9	-1.08	13.2	Q	8	-0.28	9.58	Q	0	7	0	Q	512.88	Q				yes
483	EDL933_RS02345	chromosome	protein_coding	b0405	tRNA preQ1(34) S-adenosylmethionine ribosyltransferase-isomerase QueA	46	Neutral	12	-0.4	17.6	Q	14	-0.52	52.2	Q	14	-4.72	50500	CD	11	-1.51	106	Q	13	1.52	281	Q	14	-4.89	39400	CD	14	-1.14	289	Q	2	5	0	Q	-301.98	Q				yes
484	EDL933_RS02350	chromosome	protein_coding	b0406	tRNA guanosine(34) transglycosylase Tgt	51	Neutral	14	-5.85	17000	CD	16	-3.7	6480	CD	18	-3.06	2310	CD	12	-5.83	4470	CD	15	-2.02	4690	CD	16	-3.63	88900	CD	17	-1.21	3180	Q	6	1	0	CD	-959.92	CD	yes
485	EDL933_RS02355	chromosome	protein_coding	b0407	preprotein translocase subunit YajC	14	Underrepresented	0	---	---	ID	0	---	---	ID	0	---	---	ID	0	---	---	ID	0	---	---	ID	0	---	---	ID	0	---	---	ID	0	0	7	ID	---	ID				yes
486	EDL933_RS02360	chromosome	protein_coding	b0408	protein translocase subunit SecD	77	Underrepresented	0	---	---	ID	0	---	---	ID	0	---	---	ID	0	---	---	ID	0	---	---	ID	0	---	---	ID	0	---	---	ID	0	0	7	ID	---	ID				yes
487	EDL933_RS02365	chromosome	protein_coding	b0409	protein translocase subunit SecF	48	Underrepresented	0	---	---	ID	0	---	---	ID	0	---	---	ID	0	---	---	ID	0	---	---	ID	0	---	---	ID	0	---	---	ID	0	0	7	ID	---	ID				yes
488	EDL933_RS02370	chromosome	protein_coding	---	type II toxin-antitoxin system ParD family antitoxin	13	Underrepresented	1	-1.68	1.19	ID	1	-2.33	1.24	ID	1	0.68	1.06	ID	1	5.58	1	ID	1	-0.56	1.17	ID	1	-2.77	1.41	ID	1	3.23	1	ID	0	0	7	ID	485.01	Q				yes
489	EDL933_RS02375	chromosome	protein_coding	---	type II toxin-antitoxin system RelE/ParE family toxin	15	Neutral	8	-7.24	5020	CD	10	-0.2	5.32	Q	10	-1.8	37.1	Q	8	0.62	8.56	Q	8	-0.26	13.3	Q	9	-0.94	21.7	Q	9	0.62	3.2	Q	1	6	0	Q	15.76	Q				yes
490	EDL933_RS02380	chromosome	protein_coding	b0410	HNH endonuclease	18	Neutral	8	0.13	2.25	Q	7	0.74	9.49	Q	7	0.45	5.94	Q	5	-5.35	50.8	Q	9	-1.25	3.83	Q	8	2.84	4.34	Q	7	-4.83	175	CD	1	6	0	Q	341.22	Q				yes
491	EDL933_RS02390	chromosome	protein_coding	b0411	nucleoside-specific channel-forming protein Tsx	53	Neutral	25	0.06	171	Q	25	-0.62	875	Q	25	-0.88	838	Q	23	-0.1	676	Q	24	-1.68	2870	Q	25	0.52	2930	Q	24	-0.61	225	Q	0	7	0	Q	324.04	Q				yes
492	EDL933_RS02395	chromosome	protein_coding	b0412	hypothetical protein	26	Neutral	12	-1.91	901	Q	13	0.38	10.5	Q	13	-0.13	3.2	Q	12	0.92	3.17	Q	13	0.33	6.53	Q	13	-0.23	390	Q	14	-0.59	24.3	Q	0	7	0	Q	492.8	Q				yes
493	EDL933_RS02400	chromosome	protein_coding	b0413	transcriptional regulator NrdR	17	Neutral	5	-1.81	12.8	Q	6	-6.62	126	CD	6	-4.33	54.7	Q	6	-3.27	9.86	Q	6	-4.55	52.9	Q	6	-1.53	8.41	Q	6	-6.79	140	CD	2	5	0	Q	-1393.4	CD		yes
494	EDL933_RS02405	chromosome	protein_coding	b0414	bifunctional diaminohydroxyphosphoribosylaminopyrimidine deaminase/5-amino-6-(5-phosphoribosylamino)uracil reductase RibD	43	Underrepresented	0	---	---	ID	0	---	---	ID	0	---	---	ID	0	---	---	ID	0	---	---	ID	1	0	1	ID	0	---	---	ID	0	0	7	ID	---	ID				yes
495	EDL933_RS02410	chromosome	protein_coding	b0415	6,7-dimethyl-8-ribityllumazine synthase	16	Underrepresented	0	---	---	ID	0	---	---	ID	0	---	---	ID	0	---	---	ID	0	---	---	ID	0	---	---	ID	0	---	---	ID	0	0	7	ID	---	ID				yes
496	EDL933_RS02415	chromosome	protein_coding	b0416	N utilization substance protein B	20	Underrepresented	0	---	---	ID	0	---	---	ID	0	---	---	ID	0	---	---	ID	0	---	---	ID	0	---	---	ID	0	---	---	ID	0	0	7	ID	---	ID				yes
497	EDL933_RS02420	chromosome	protein_coding	b0417	thiamine-monophosphate kinase	38	Underrepresented	1	-2.19	1.1	ID	1	-2.19	1.26	ID	1	-2.03	1.29	ID	1	-2.48	1.17	ID	1	-2.21	1.33	ID	1	-2.5	1.31	ID	1	-2.47	1.35	ID	0	0	7	ID	-499.68	Q				yes
498	EDL933_RS02425	chromosome	protein_coding	b0418	phosphatidylglycerophosphatase A	17	Underrepresented	1	-2.17	1	ID	1	-2.29	1	ID	1	-2.18	1	ID	1	-2.38	1	ID	1	-2.15	1	ID	1	-2.5	1	ID	1	-2.35	1	ID	0	0	7	ID	-486.58	Q				yes
499	EDL933_RS02430	chromosome	protein_coding	---	non-LEE encoded type III effector EspY3	121	Underrepresented	3	-0.21	1.47	ID	3	-4.37	5.04	ID	4	-1.77	2.5	ID	3	-0.61	1.48	ID	4	-4.45	4.83	ID	3	-0.47	2.15	ID	4	1.11	1.19	ID	0	0	7	ID	-224.99	Q				yes		yes
500	EDL933_RS02435	chromosome	protein_coding	b0419	oxidoreductase	35	Neutral	14	2.13	1.34	Q	14	0.99	17.9	Q	14	-0.95	137	Q	11	-4.37	4460	CD	14	-0.64	79.9	Q	15	0.66	253	Q	16	-0.43	19.2	Q	1	6	0	Q	510.91	Q				yes
501	EDL933_RS02440	chromosome	protein_coding	b0420	1-deoxy-D-xylulose-5-phosphate synthase	65	Underrepresented	0	---	---	ID	0	---	---	ID	0	---	---	ID	1	0	1	ID	0	---	---	ID	0	---	---	ID	0	---	---	ID	0	0	7	ID	---	ID				yes
502	EDL933_RS02445	chromosome	protein_coding	b0421	(2E,6E)-farnesyl diphosphate synthase	37	Underrepresented	0	-1.92	1	ID	0	-1.81	1	ID	0	-1.77	1	ID	0	-2.41	1	ID	0	-1.72	1	ID	0	-2.04	1	ID	0	-1.91	1	ID	0	0	7	ID	-280.18	Q				yes
503	EDL933_RS02450	chromosome	protein_coding	b0422	exodeoxyribonuclease 7 small subunit	7	Regional	1	-2.82	1.37	ID	2	3.46	2.02	ID	2	-3.15	1.62	ID	1	-3.17	1.32	ID	2	2.26	1.03	ID	3	-0.08	1.27	ID	2	-3.56	1.67	ID	0	0	7	ID	225.96	Q				yes
504	EDL933_RS02455	chromosome	protein_coding	b0423	tRNA 4-thiouridine(8) synthase ThiI	57	Neutral	21	-2.35	1790	CD	24	0.02	138	Q	25	-0.82	96.8	Q	19	-0.62	638	Q	25	0.66	3.76	Q	25	-1.42	9490	Q	23	-2.07	112000	CD	2	5	0	Q	169.81	Q				yes
505	EDL933_RS02460	chromosome	protein_coding	b0424	protein deglycase YajL	21	Neutral	6	-4.52	133	CD	6	-1.49	19.4	Q	6	0	1.75	Q	6	-2.16	12.5	Q	7	-0.45	2.04	Q	6	0.05	5.64	Q	6	-6.5	347	CD	2	5	0	Q	-274.91	Q				yes
506	EDL933_RS02465	chromosome	protein_coding	b0425	2-dehydropantoate 2-reductase	41	Neutral	21	1.17	1.32	Q	19	-0.19	273	Q	23	1.28	1.22	Q	18	0.89	218	Q	22	-1.02	29	Q	21	1.45	1.34	Q	20	-0.04	1010	Q	0	7	0	Q	789.89	Q				yes
507	EDL933_RS02470	chromosome	protein_coding	b0426	nucleotide-binding protein	11	Neutral	1	1.58	1	ID	1	-0.42	1.11	ID	1	-3.6	1.35	ID	1	-3.4	1.14	ID	1	-3.61	1.37	ID	1	-4.24	1.43	ID	1	0.05	1.09	ID	0	0	7	ID	-429.85	Q				yes
508	EDL933_RS02475	chromosome	protein_coding	b0427	MFS transporter	41	Neutral	16	1.16	2.58	Q	17	1.52	8.45	Q	17	-1.56	1270	Q	14	-0.82	129	Q	16	0.76	3.64	Q	18	-0.55	62.5	Q	18	-3.18	3040	CD	1	6	0	Q	389.08	Q				yes
509	EDL933_RS02480	chromosome	protein_coding	b0428	protoheme IX farnesyltransferase	43	Neutral	15	1.35	1.37	Q	16	1.52	1.9	Q	18	0.38	2.05	Q	14	-2.02	35.4	Q	17	1.31	1.28	Q	17	1.06	542	Q	16	-0.82	70.7	Q	0	7	0	Q	857.77	Q				yes
510	EDL933_RS02485	chromosome	protein_coding	b0429	cytochrome bo(3) ubiquinol oxidase subunit 4	14	Neutral	8	1.39	1.24	Q	8	-0.7	13.7	Q	8	-5.66	4370	CD	8	-1.73	27.1	Q	8	1.91	1.32	Q	9	-2.9	352	CD	9	-0.8	7.31	Q	2	5	0	Q	-103.65	Q				yes
511	EDL933_RS02490	chromosome	protein_coding	b0430	cytochrome o ubiquinol oxidase subunit III	19	Neutral	7	0.89	1.67	Q	8	-0.97	6.06	Q	9	-1.44	16.4	Q	9	1.78	1.29	Q	11	1.44	2.08	Q	8	-5.25	2520	CD	9	2	1.88	Q	1	6	0	Q	269.26	Q				yes
512	EDL933_RS02495	chromosome	protein_coding	b0431	cytochrome ubiquinol oxidase subunit I	83	Neutral	38	0.29	2.88	Q	34	-0.53	61.5	Q	37	-0.65	82.7	Q	30	-1.26	1910	Q	36	0.54	3.94	Q	36	-0.2	689000	Q	35	-0.32	13900	Q	0	7	0	Q	455.81	Q				yes
513	EDL933_RS02500	chromosome	protein_coding	b0432	cytochrome o ubiquinol oxidase subunit II	38	Neutral	19	1.28	2.06	Q	20	0.93	1.93	Q	20	-0.95	522	Q	16	-2.21	2320	CD	20	0.22	3.27	Q	19	-1.99	35300	Q	20	1.6	2.99	Q	1	6	0	Q	513.52	Q				yes
514	EDL933_RS02505	chromosome	protein_coding	b0433	muropeptide MFS transporter AmpG	61	Neutral	31	0.23	5.27	Q	31	0.13	1170	Q	31	-1.91	23300	Q	26	-0.73	481	Q	31	-0.62	672	Q	30	-0.33	6340	Q	31	-1.12	26800	Q	0	7	0	Q	256.74	Q				yes
515	EDL933_RS02510	chromosome	protein_coding	---	hypothetical protein	26	Neutral	5	-0.63	5.84	Q	6	0.82	2.18	Q	6	-0.81	13.9	Q	6	0.09	2.08	Q	7	0.37	1.41	Q	8	-0.32	5.71	Q	6	0.75	2.45	Q	0	7	0	Q	596.24	Q				yes
516	EDL933_RS29460	chromosome	protein_coding	---	hypothetical protein	9	Neutral	6	0.72	1.27	Q	5	-4.23	44.5	Q	5	-0.64	2.92	Q	5	2.06	1.41	Q	5	0.37	1.54	Q	5	-6.89	74	Q	5	1.38	5.31	Q	0	7	0	Q	-157.16	Q				yes
517	EDL933_RS02515	chromosome	protein_coding	b0435	protein BolA	17	Neutral	10	-0.76	3.44	Q	10	-1.18	6.72	Q	10	0.32	1.42	Q	8	-2.31	101	CD	10	-1.63	10.2	Q	10	0.7	33.7	Q	10	0.51	41.3	Q	1	6	0	Q	371.84	Q				yes
518	EDL933_RS02520	chromosome	protein_coding	---	hypothetical protein	9	Neutral	5	-0.14	2.04	Q	4	0.06	1.42	ID	5	-0.6	1.57	Q	4	1.9	1.3	ID	4	-2.11	5.38	ID	5	-3.13	8.37	Q	5	-0.68	2.64	Q	0	4	3	Q	137.89	Q				yes
519	EDL933_RS02525	chromosome	protein_coding	b0436	trigger factor	43	Neutral	18	-0.21	3.81	Q	18	0.08	73.3	Q	19	0	161	Q	15	0.63	141	Q	19	0.56	3.81	Q	18	-2.53	40900	CD	18	-3.66	104000	CD	2	5	0	Q	190.16	Q				yes
520	EDL933_RS02530	chromosome	protein_coding	b0437	ATP-dependent Clp protease proteolytic subunit ClpP	28	Neutral	10	-6.19	599	CD	11	-3.67	1440	CD	11	-6.43	15200	CD	8	-6.1	844	CD	10	-6.4	5720	CD	11	-7.06	34200	CD	10	-6.58	12900	CD	7	0	0	CD	-2249.58	CD	yes						yes
521	EDL933_RS02535	chromosome	protein_coding	b0438	ATP-dependent Clp protease ATP-binding subunit ClpX	48	Neutral	13	-7.04	93800	CD	14	-7.34	208000	CD	15	-7.31	181000	CD	12	-7.01	42300	CD	14	-7.23	180000	CD	15	-7.91	515000	CD	14	-7.48	121000	CD	7	0	0	CD	-2861.97	CD	yes						yes
522	EDL933_RS02540	chromosome	protein_coding	b0439	peptidase	82	Underrepresented	11	-6.31	12900	CD	13	-6.58	13900	CD	14	-4.57	5020	CD	10	-6.32	4570	CD	12	-6.47	51600	CD	15	0.96	3.72	Q	12	-2.01	304	CD	6	1	0	CD	-1351.83	CD	yes
523	EDL933_RS02545	chromosome	protein_coding	b0440	DNA-binding protein HU-beta hupB	18	Neutral	6	-1.98	14.3	Q	6	-3.08	69.9	Q	7	-5.05	83	Q	5	-5.77	65	Q	6	-3.35	44.1	Q	6	-2.44	50.7	Q	6	-1.11	10.1	Q	0	7	0	Q	-880.68	CD		yes					yes
524	EDL933_RS02550	chromosome	protein_coding	b0441	folding chaperone	66	Neutral	12	-6.92	71100	CD	14	-5.57	106000	CD	14	-7.14	222000	CD	12	-2.05	808	CD	14	-7.06	187000	CD	15	-7.78	655000	CD	14	-7.32	155000	CD	7	0	0	CD	-2508.34	CD	yes
525	EDL933_RS02555	chromosome	protein_coding	b0442	hypothetical protein	17	Neutral	7	1.86	2.81	Q	7	-0.91	11.1	Q	7	-2.51	111	CD	6	0.96	1.4	Q	7	-0.53	16.8	Q	9	-1.49	11	Q	8	-0.06	2.26	Q	1	6	0	Q	239.61	Q				yes
526	EDL933_RS02560	chromosome	protein_coding	b0443	thioesterase	27	Neutral	14	-0.12	54.9	Q	13	-1.77	256	Q	15	-0.96	69.1	Q	12	-1.18	33.3	Q	14	-0.02	9.38	Q	14	0.22	21.6	Q	16	-0.72	56.8	Q	0	7	0	Q	287.82	Q				yes
527	EDL933_RS02565	chromosome	protein_coding	b0444	7-cyano-7-deazaguanine synthase QueC	33	Neutral	12	0.09	27.8	Q	14	1.76	1.88	Q	15	-1.03	41.2	Q	11	-0.66	12.6	Q	16	-1.37	20	Q	16	2.53	4.15	Q	14	1.35	157	Q	0	7	0	Q	796.66	Q				yes
528	EDL933_RS02570	chromosome	protein_coding	b0445	hypothetical protein	72	Neutral	33	0.19	820	Q	36	-0.18	85	Q	35	-1.37	7500	Q	31	0.17	285	Q	34	-0.15	499	Q	38	1.33	8.04	Q	35	0.86	160	Q	0	7	0	Q	602.78	Q				yes
529	EDL933_RS02575	chromosome	protein_coding	b0446	HMP-PP phosphatase	35	Neutral	15	0.99	10.6	Q	15	-0.29	12.9	Q	16	-0.16	5.67	Q	13	-1.96	638	Q	15	-2.14	272	CD	15	-2.27	2290	CD	15	-0.16	26.1	Q	2	5	0	Q	171.88	Q				yes
530	EDL933_RS02580	chromosome	protein_coding	b0447	transcriptional regulator	22	Neutral	8	-0.46	10.1	Q	9	-2	58.1	Q	9	-0.44	4.3	Q	9	1.05	4.39	Q	9	-0.49	5.42	Q	10	-0.7	32	Q	9	-1.03	104	Q	0	7	0	Q	242.49	Q				yes
531	EDL933_RS02585	chromosome	protein_coding	b0448	multidrug ABC transporter permease/ATP-binding protein	74	Neutral	36	0.68	30.4	Q	38	-0.15	231	Q	40	-0.41	259000	Q	33	0.77	159000	Q	41	-0.28	446	Q	41	-0.96	122000	Q	37	-2.05	17500000	CD	1	6	0	Q	348.2	Q				yes
532	EDL933_RS02590	chromosome	protein_coding	b0449	multidrug resistance-like ATP-binding protein MdlB	71	Neutral	30	0.01	29	Q	31	0.25	2020	Q	32	-0.32	693	Q	27	-2.16	21900	CD	32	0	696	Q	32	-0.84	3370000	Q	30	-1.51	113000	Q	1	6	0	Q	328.94	Q				yes
533	EDL933_RS02595	chromosome	protein_coding	b0450	nitrogen regulatory protein P-II 2	12	Neutral	2	1.75	1.04	ID	3	-2.03	2.02	ID	2	0.49	1.14	ID	1	-3.39	1.52	ID	2	1.16	1.06	ID	2	0.48	1.15	ID	3	0.37	1.26	ID	0	0	7	ID	595.14	Q				yes
534	EDL933_RS02600	chromosome	protein_coding	b0451	ammonia channel	47	Neutral	23	-1.72	507	Q	25	-1.41	10900	Q	27	0.2	29.1	Q	23	0.77	6.54	Q	25	0.16	143	Q	26	-1.92	112000	Q	25	0.63	2.08	Q	0	7	0	Q	314.46	Q				yes
535	EDL933_RS02605	chromosome	protein_coding	b0452	acyl-CoA thioesterase II	36	Neutral	16	-0.3	11.8	Q	17	0.57	3.44	Q	17	-0.44	85	Q	15	0.1	31	Q	18	0.03	14.6	Q	17	-0.21	5020	Q	18	1.67	24.8	Q	0	7	0	Q	659.84	Q				yes
536	EDL933_RS02610	chromosome	protein_coding	b0453	hypothetical protein	22	Neutral	8	1.26	1.81	Q	8	-1.8	25	Q	8	-2.21	62.3	Q	7	-3.96	70.6	Q	9	0.78	2	Q	8	-7.24	3300	CD	8	-0.65	39.5	Q	1	6	0	Q	-398.35	Q				yes
537	EDL933_RS02615	chromosome	protein_coding	b0454	6-O-methylguanine DNA methyltransferase	16	Neutral	4	1.3	2.75	ID	4	-1.09	3.33	ID	4	-0.42	1.4	ID	4	-1.92	6.49	ID	4	-0.45	1.57	ID	4	1.17	2.69	ID	5	-3.21	8.15	Q	0	1	6	ID	319.32	Q				yes
538	EDL933_RS29160	chromosome	RNA	---	signal recognition particle sRNA small type	3	Neutral	0	---	---	ID	0	---	---	ID	0	---	---	ID	0	---	---	ID	0	---	---	ID	0	---	---	ID	0	---	---	ID	0	0	7	ID	---	ID				yes
539	EDL933_RS02620	chromosome	protein_coding	b0456	DUF1428 domain-containing protein	13	Neutral	3	-5.88	6.28	ID	3	-6.13	9.81	ID	4	-1.12	2.19	ID	3	-5.78	5.33	ID	3	-3.5	5.5	ID	4	2.85	1.55	ID	3	-4.74	8.17	ID	0	0	7	ID	-769.47	Q				yes
540	EDL933_RS02625	chromosome	protein_coding	b0457	EAL domain-containing protein	78	Neutral	28	0.2	66.8	Q	29	0.56	73.8	Q	33	-0.55	19.2	Q	22	-2.38	73800	CD	30	0.32	10.1	Q	32	0.1	959	Q	29	0.36	30200	Q	1	6	0	Q	565.28	Q				yes
541	EDL933_RS02630	chromosome	protein_coding	b0458	hypothetical protein	28	Neutral	11	0.31	2.43	Q	11	0.81	4.86	Q	12	-0.15	11.3	Q	10	1.48	60.8	Q	11	0.97	2	Q	12	0.12	73.3	Q	11	1.47	40.3	Q	0	7	0	Q	851.49	Q				yes
542	EDL933_RS02635	chromosome	protein_coding	b0459	maltose O-acetyltransferase	31	Neutral	10	-2.91	1220	CD	12	0.93	1.61	Q	11	-0.97	24.4	Q	12	-1.36	13.2	Q	11	-1.94	50.5	Q	11	-3.79	3460	CD	11	-0.81	18.2	Q	2	5	0	Q	-141.98	Q				yes
543	EDL933_RS02640	chromosome	protein_coding	b0460	hemolysin expression-modulating protein Hha	17	Underrepresented	2	-0.39	1.39	ID	3	-1.02	1.97	ID	3	-0.16	1.37	ID	2	-3.63	2.39	ID	2	-3.92	3.99	ID	3	-2.74	4.16	ID	3	-4.14	4.02	ID	0	0	7	ID	-447.48	Q				yes
544	EDL933_RS02645	chromosome	protein_coding	b0461	Hha toxicity modulator TomB	24	Regional	12	-0.07	12.3	Q	14	-2.26	530	CD	14	-1.17	164	Q	11	-1.11	180	Q	13	-0.69	29.1	Q	13	-2.07	6220	CD	14	-0.18	70	Q	2	5	0	Q	29.36	Q				yes
545	EDL933_RS02650	chromosome	protein_coding	b0462	multidrug efflux RND transporter permease subunit acrB	125	Neutral	44	-3.53	56900000000000	CD	49	-7.49	3.86e+16	CD	49	-4.66	6440000000000000	CD	40	-5.32	19100000000000	CD	47	-4.21	728000000000000	CD	50	-1.65	2.26e+16	Q	47	-1.17	8800000000000	Q	5	2	0	CD	-1259.35	CD	yes						yes
546	EDL933_RS02655	chromosome	protein_coding	b0463	MexE family multidrug efflux RND transporter periplasmic adaptor subunit acrA	49	Neutral	17	-8.08	4360000	CD	19	-7.34	10900000	CD	19	-8.35	20500000	CD	16	-8.03	1610000	CD	18	-7.26	5970000	CD	20	-8.93	37500000	CD	18	-8.51	12800000	CD	7	0	0	CD	-3170.96	CD	yes						yes
547	EDL933_RS02660	chromosome	protein_coding	b0464	DNA-binding transcriptional repressor AcrR	35	Neutral	16	1.7	1.76	Q	14	0.96	8.86	Q	19	1.27	5.96	Q	15	1.22	1.56	Q	16	0.11	1.56	Q	20	3.24	59.8	Q	16	1	5.31	Q	0	7	0	Q	1223.33	Q				yes
548	EDL933_RS29465	chromosome	protein_coding	---	hypothetical protein	2	Neutral	1	-3.55	1.15	ID	1	-3.61	1.09	ID	1	-3.81	1.18	ID	1	-3.33	1.09	ID	1	-3.63	1.11	ID	1	-4.25	1.18	ID	1	0.08	1.06	ID	0	0	7	ID	-922.23	CD		yes
549	EDL933_RS02665	chromosome	protein_coding	b0465	mechanosensitive channel MscK	114	Neutral	51	-0.31	6890	Q	56	-0.23	9600	Q	54	-0.43	189000	Q	46	-1.24	82400000	Q	54	0	1950	Q	54	-0.4	3330000000	Q	53	-0.79	26300000	Q	0	7	0	Q	378.42	Q				yes
550	EDL933_RS02670	chromosome	protein_coding	---	DUF2496 domain-containing protein	6	Neutral	3	0.84	1.37	ID	3	-1.79	4.04	ID	4	-1.23	2.07	ID	3	-5.42	7.41	ID	3	-1.85	3.73	ID	3	-3.98	9.23	ID	3	-5.91	9.35	ID	0	0	7	ID	-636.07	Q				yes
551	EDL933_RS02675	chromosome	protein_coding	b0467	primosomal replication protein N''	16	Neutral	8	0.94	2.42	Q	9	0.18	8.32	Q	9	0.1	8.52	Q	7	-0.67	18.3	Q	8	-0.06	50.8	Q	9	-0.87	17.5	Q	9	-0.04	10.8	Q	0	7	0	Q	542.35	Q				yes
552	EDL933_RS02680	chromosome	protein_coding	b0468	hypothetical protein	14	Neutral	8	-0.21	2.16	Q	6	-4.93	131	CD	7	-0.64	4.53	Q	6	-2.33	6.74	Q	6	0.21	3.47	Q	7	-1.56	13.7	Q	6	-0.31	15	Q	1	6	0	Q	-74.08	Q				yes
553	EDL933_RS29470	chromosome	protein_coding	---	hypothetical protein	4	Neutral	0	-1.98	1.03	ID	0	-1.71	1	ID	1	-1.63	1.06	ID	0	-2.28	1.06	ID	0	-1.85	1.08	ID	0	-2.04	1.05	ID	0	-1.92	1.07	ID	0	0	7	ID	-298.3	Q				yes
554	EDL933_RS02685	chromosome	protein_coding	b0469	adenine phosphoribosyltransferase	18	Neutral	7	2.56	1.65	Q	8	2.04	2.59	Q	7	-0.33	3.36	Q	5	1.24	2.25	Q	6	0.99	1.44	Q	6	-3.78	86	Q	6	-5.32	49.6	Q	0	7	0	Q	253.66	Q				yes
555	EDL933_RS02690	chromosome	protein_coding	b0470	DNA polymerase III subunit gamma/tau	53	Underrepresented	1	-0.16	1	ID	0	-1.61	1	ID	0	-1.41	1	ID	0	-2.26	1	ID	0	-1.65	1	ID	0	-1.79	1	ID	0	-1.79	1	ID	0	0	7	ID	-145.89	Q				yes
556	EDL933_RS02695	chromosome	protein_coding	b0471	YbaB/EbfC family nucleoid-associated protein	9	Neutral	2	0	1.15	ID	1	1.65	1	ID	1	-3.67	1.34	ID	1	-3.39	1.18	ID	1	-3.56	1.28	ID	2	-4.35	1.5	ID	1	-3.83	1.3	ID	0	0	7	ID	-625.93	Q				yes
557	EDL933_RS02700	chromosome	protein_coding	b0472	recombination protein RecR	16	Neutral	3	-5.33	7.61	ID	4	-1.52	3.93	ID	4	-5.57	14.2	ID	4	-2.01	2.44	ID	4	-2.72	5.38	ID	4	-6.2	20.9	ID	4	-2.7	5.19	ID	0	0	7	ID	-1233.74	CD		yes
558	EDL933_RS02705	chromosome	protein_coding	b0473	molecular chaperone HtpG	55	Neutral	20	0.98	16.2	Q	22	0.49	19.8	Q	25	1.01	3.36	Q	18	-0.73	645	Q	22	0.06	63.8	Q	24	0.32	13600	Q	22	0.52	56.6	Q	0	7	0	Q	789.93	Q				yes
559	EDL933_RS31990	chromosome	pseudogene	---	hypothetical protein	9	Regional	3	3.18	2.13	ID	2	-0.55	1.26	ID	2	-3.14	2.21	ID	2	-3.69	1.67	ID	2	2.34	2.63	ID	2	-4.77	2.59	ID	2	-4.13	2.03	ID	0	0	7	ID	---	ID				yes
560	EDL933_RS02710	chromosome	protein_coding	b0474	adenylate kinase	24	Underrepresented	0	---	---	ID	0	---	---	ID	0	---	---	ID	0	---	---	ID	0	---	---	ID	0	---	---	ID	0	---	---	ID	0	0	7	ID	---	ID				yes
561	EDL933_RS02715	chromosome	protein_coding	b0475	ferrochelatase	43	Underrepresented	0	-1.96	1	ID	0	-1.61	1	ID	0	-1.49	1	ID	0	-2.1	1	ID	0	-1.57	1	ID	0	-1.97	1	ID	0	-2.01	1	ID	0	0	7	ID	-240.83	Q				yes
562	EDL933_RS02720	chromosome	protein_coding	b0476	acetylesterase	42	Neutral	19	0.39	1.46	Q	18	-1.74	1710	Q	20	-1.79	7950	Q	17	-0.72	151	Q	19	-1.64	563	Q	21	-0.6	6100	Q	19	-1.04	948	Q	0	7	0	Q	46.9	Q				yes
563	EDL933_RS02725	chromosome	protein_coding	b0477	inosine/guanosine kinase	63	Neutral	29	-0.68	50.2	Q	29	0.11	259	Q	29	-0.17	1390	Q	27	0.47	22.8	Q	30	0.26	8.32	Q	29	-1.88	433000	Q	28	-0.1	1880	Q	0	7	0	Q	414.74	Q				yes
564	EDL933_RS02730	chromosome	protein_coding	b0478	cation:proton antiport protein	59	Neutral	25	1.04	81.3	Q	27	-0.09	83.4	Q	27	-1.02	1360	Q	21	1.27	31.3	Q	25	-1.45	882	Q	28	0.82	231	Q	26	-0.09	83.2	Q	0	7	0	Q	519.47	Q				yes
565	EDL933_RS02735	chromosome	protein_coding	b0479	MFS transporter	54	Neutral	22	1.84	2.46	Q	23	0.63	18.1	Q	26	-1.31	354	Q	21	-0.21	5.99	Q	25	-0.28	35.3	Q	24	0.53	192	Q	24	-0.2	2700	Q	0	7	0	Q	599.46	Q				yes
566	EDL933_RS29480	chromosome	protein_coding	---	hypothetical protein	13	Neutral	6	-4.22	77.7	Q	7	1.25	1.26	Q	7	-2.14	14.4	Q	5	-2.38	18.1	Q	7	1.64	5.26	Q	7	-0.55	3.28	Q	7	-0.08	3.21	Q	0	7	0	Q	270.87	Q				yes
567	EDL933_RS02740	chromosome	protein_coding	b0480	bifunctional UDP-sugar hydrolase/5'-nucleotidase	74	Neutral	32	-1.22	23000	Q	35	1.14	8.14	Q	38	-1	2040	Q	28	-0.31	33400	Q	36	-0.01	241	Q	35	-0.26	851000	Q	36	0.64	1190	Q	0	7	0	Q	524.04	Q				yes
568	EDL933_RS02745	chromosome	protein_coding	b0481	Cys-tRNA(Pro) deacylase	17	Neutral	4	0.89	1.29	ID	5	-0.1	1.33	Q	4	-0.65	1.98	ID	4	-4.73	4.61	ID	5	0.32	1.39	Q	5	-0.67	1.89	Q	4	-5.22	11	ID	0	3	4	Q	36.95	Q				yes
569	EDL933_RS31995	chromosome	protein_coding	---	hypothetical protein	17	Neutral	5	-0.53	4.69	Q	6	-0.37	2.86	Q	6	-0.88	2.95	Q	6	0.73	1.62	Q	6	1.65	3.56	Q	6	1.98	2.64	Q	6	-2.19	13.7	Q	0	7	0	Q	624.87	Q				yes
570	EDL933_RS02750	chromosome	protein_coding	b0482	hypothetical protein	28	Neutral	12	-0.32	26.5	Q	11	0.92	2.32	Q	12	-0.27	6.48	Q	10	0.37	12.1	Q	11	-0.84	2.2	Q	11	-0.6	54.2	Q	11	-0.95	117	Q	0	7	0	Q	449.38	Q				yes
571	EDL933_RS02755	chromosome	protein_coding	b0483	transcriptional regulator	13	Neutral	3	-4.01	1.5	ID	2	-4.3	1.78	ID	2	-4.06	1.68	ID	1	-3.8	1.39	ID	2	-3.12	1.79	ID	2	-4.67	1.93	ID	3	3.75	1.07	ID	0	0	7	ID	-824.21	Q				yes
572	EDL933_RS02760	chromosome	protein_coding	b0484	copper-exporting P-type ATPase A	91	Neutral	25	-1.56	152000	Q	28	-1.88	448000	Q	28	-0.74	533	Q	23	-1.75	11600	Q	29	-0.74	3440	Q	29	0.33	183000	Q	28	0.12	2570	Q	0	7	0	Q	221.09	Q				yes
573	EDL933_RS02765	chromosome	protein_coding	b0485	glutaminase 1	39	Neutral	17	-1.48	10900	Q	18	-0.59	61.3	Q	19	-0.85	59.3	Q	16	-2.53	17300	CD	22	0.52	11.1	Q	21	-1	8690	Q	18	-0.16	83.5	Q	1	6	0	Q	255.42	Q				yes
574	EDL933_RS02770	chromosome	protein_coding	b0486	amino acid permease	59	Neutral	22	-0.16	142	Q	23	-1.46	9800	Q	24	-0.19	631	Q	20	-0.05	245	Q	24	1.51	1.26	Q	25	-1.5	7720	Q	23	-0.65	327	Q	0	7	0	Q	385.64	Q				yes
575	EDL933_RS02775	chromosome	protein_coding	---	transporter	71	Neutral	19	0.85	147	Q	23	0.9	8.68	Q	24	-0.19	469	Q	19	0.44	6.54	Q	21	-2.29	745	CD	22	0.88	18.5	Q	20	0.54	581	Q	1	6	0	Q	611.74	Q				yes
576	EDL933_RS02780	chromosome	protein_coding	---	Ig-like domain repeat protein	173	Neutral	73	0.85	289	Q	71	-0.04	3670000	Q	77	-0.56	474000	Q	61	0.53	61400000	Q	72	0.18	3080	Q	78	0.27	628000000	Q	74	0.67	675000	Q	0	7	0	Q	657.73	Q				yes
577	EDL933_RS02785	chromosome	protein_coding	---	Ig-like domain repeat protein	559	Neutral	225	-0.1	1220000000000000	Q	235	0.37	3360000000000	Q	238	-0.03	1320000000000	Q	208	-0.16	4.24e+22	Q	233	-0.14	187000000000	Q	248	0.68	3.71e+19	Q	236	0.72	30600000000000	Q	0	7	0	Q	681.3	Q				yes
578	EDL933_RS02790	chromosome	protein_coding	---	type I secretion system permease/ATPase	63	Neutral	22	0.76	58.8	Q	26	0.68	8.75	Q	25	-0.02	19.8	Q	22	0.63	2.42	Q	23	0.6	27	Q	29	0.85	94.6	Q	26	1.37	267	Q	0	7	0	Q	882.4	Q				yes
579	EDL933_RS02795	chromosome	protein_coding	---	HlyD family type I secretion periplasmic adaptor subunit	38	Neutral	15	-1.31	155	Q	15	-1.57	130	Q	17	-0.55	2010	Q	14	-1.17	28	Q	17	0.27	3.3	Q	17	0.9	48.1	Q	16	-2.99	5450	CD	1	6	0	Q	219.13	Q				yes
580	EDL933_RS02800	chromosome	protein_coding	b0487	transcriptional regulator	13	Neutral	2	1.93	1.05	ID	2	-3.47	2.44	ID	3	3.51	1.18	ID	1	-3.03	1.51	ID	3	2.34	2.12	ID	3	-2.39	2.46	ID	2	-0.86	1.47	ID	0	0	7	ID	507.36	Q				yes
581	EDL933_RS02805	chromosome	protein_coding	---	hypothetical protein	14	Neutral	5	-0.35	2.42	Q	6	-0.81	3.85	Q	6	-2.69	21.5	Q	5	0.8	1.51	Q	6	0.17	3.01	Q	6	-2.64	53.4	Q	5	-5.76	75.8	Q	0	7	0	Q	-294.82	Q				yes
582	EDL933_RS02810	chromosome	protein_coding	---	lipoprotein	25	Neutral	6	-5.56	69.9	Q	9	-1.78	10.2	Q	9	-0.33	5.13	Q	6	2.92	2.36	Q	9	1.94	1.39	Q	10	-0.53	4.31	Q	7	-3.5	117	CD	1	6	0	Q	116.42	Q				yes
583	EDL933_RS02815	chromosome	protein_coding	---	adhesin	45	Neutral	14	-0.66	331	Q	15	0.56	13.4	Q	16	-0.21	13.7	Q	13	-0.06	15.5	Q	16	-0.39	17.8	Q	17	-0.92	90.6	Q	15	-0.04	760	Q	0	7	0	Q	447.69	Q				yes
584	EDL933_RS02820	chromosome	protein_coding	---	hypothetical protein	21	Neutral	7	-2.47	88.7	Q	7	0.4	9.69	Q	7	-0.34	11.2	Q	7	-2.19	40.6	Q	7	0.03	43.8	Q	7	-5.02	999	CD	7	0.55	1.17	Q	1	6	0	Q	25.6	Q				yes
585	EDL933_RS02825	chromosome	protein_coding	b0488	NfeD family protein	10	Neutral	7	-0.18	2.55	Q	6	-0.66	12.2	Q	7	0.12	1.19	Q	6	-1.53	7.3	Q	6	-1.88	17	Q	7	1.36	3.42	Q	6	-0.89	4.66	Q	0	7	0	Q	395.47	Q				yes
586	EDL933_RS02830	chromosome	protein_coding	b0489	paraslipin	32	Neutral	11	0.74	7.11	Q	13	-0.15	9.49	Q	12	-0.79	9.57	Q	10	0.86	14.3	Q	12	2.19	22	Q	13	-1.15	165	Q	12	-0.28	90.4	Q	0	7	0	Q	604.49	Q				yes
587	EDL933_RS02835	chromosome	protein_coding	b0490	iron export ATP-binding protein FetA	38	Neutral	7	-5.05	93.4	Q	11	0.09	2.79	Q	8	-5.28	169	CD	9	1.22	1.7	Q	8	-2.28	32.8	Q	8	-4.34	677	CD	8	-0.77	15	Q	2	5	0	Q	-655.87	Q				yes
588	EDL933_RS02840	chromosome	protein_coding	b0491	iron export permease FetB	51	Neutral	15	-2.26	9580	CD	18	0.88	27.9	Q	19	-0.38	83.7	Q	14	0.61	7.38	Q	18	-1.11	22.9	Q	19	-3.06	53800	CD	18	-6.3	334000	CD	3	4	0	Q	-233.95	Q				yes
589	EDL933_RS02845	chromosome	protein_coding	b0492	co-chaperone YbbN	21	Neutral	7	-0.51	12.7	Q	8	0.87	5.75	Q	10	0	3.74	Q	7	-3.8	338	CD	8	-0.09	4.5	Q	8	2.71	1.22	Q	7	-1.7	40.2	Q	1	6	0	Q	615.88	Q				yes
590	EDL933_RS02850	chromosome	protein_coding	b0493	oxidoreductase	28	Neutral	11	0.14	3.49	Q	11	0.35	1.47	Q	12	-2	102	CD	11	-0.57	4.83	Q	11	-1.03	102	Q	11	-0.36	147	Q	10	-2.73	1180	CD	2	5	0	Q	141.6	Q				yes
591	EDL933_RS02855	chromosome	protein_coding	b0494	multifunctional acyl-CoA thioesterase I/protease I/lysophospholipase L1	21	Neutral	7	-0.68	8.75	Q	9	0.49	2.03	Q	10	0.92	1.22	Q	8	0.48	1.88	Q	9	0.74	4.41	Q	9	1.16	2.64	Q	9	1.14	6.91	Q	0	7	0	Q	903.5	Q				yes
592	EDL933_RS02860	chromosome	protein_coding	b0495	ABC transporter ATP-binding protein	18	Neutral	7	0.74	5.26	Q	9	0.87	1.42	Q	9	-0.69	2.84	Q	7	-2.2	43	Q	8	-0.29	15.7	Q	9	-2.14	94.1	Q	9	0.34	1.58	Q	0	7	0	Q	367.16	Q				yes
593	EDL933_RS02865	chromosome	protein_coding	b0496	ABC transporter permease	78	Neutral	25	0.65	25.3	Q	27	0.42	28.3	Q	28	-0.92	9940	Q	22	-0.01	222	Q	27	0.45	41.6	Q	27	0.18	7160	Q	27	-0.46	226	Q	0	7	0	Q	572.98	Q				yes
594	EDL933_RS02870	chromosome	protein_coding	---	RHS element protein RhsA	166	Neutral	64	0.14	1250	Q	71	-0.93	1550000	Q	73	-0.91	63800	Q	60	0.75	565000	Q	70	-1.02	417000	Q	72	-0.84	4520000	Q	70	0.2	10400000	Q	0	7	0	Q	317.58	Q				yes
595	EDL933_RS32000	chromosome	protein_coding	---	hypothetical protein	32	Underrepresented	3	-4.46	2.98	ID	5	0.26	1.22	Q	3	0.49	1.55	ID	4	1.82	2.8	ID	4	1.57	1.44	ID	3	-5.39	6.42	ID	4	0.35	1.19	ID	0	1	6	ID	149.44	Q				yes
596	EDL933_RS02880	chromosome	pseudogene	---	IS481 family transposase	16	Neutral	7	-2.14	18.5	Q	9	-1.83	21.6	Q	8	0.03	3.46	Q	6	-4.25	81.5	Q	9	-0.18	18.6	Q	8	-1.77	169	Q	9	0.54	3.22	Q	0	7	0	Q	---	ID				yes
597	EDL933_RS02885	chromosome	protein_coding	b0503	tRNA 2-selenouridine(34) synthase MnmH	43	Neutral	21	-0.16	246	Q	22	0.64	10.2	Q	22	-1.74	626	Q	22	0.35	113	Q	21	0.43	218	Q	22	1.58	1250	Q	22	1.09	1270	Q	0	7	0	Q	708.72	Q				yes
598	EDL933_RS02890	chromosome	protein_coding	b0504	HTH-type transcriptional activator AllS	33	Neutral	12	0.31	1.53	Q	11	-0.32	4.25	Q	11	-0.54	6.81	Q	8	1.2	3.99	Q	12	0.73	1.78	Q	12	-0.01	3.07	Q	11	0.7	1.84	Q	0	7	0	Q	669.84	Q				yes
599	EDL933_RS02895	chromosome	protein_coding	b0505	ureidoglycolate lyase	21	Neutral	9	-2.4	38.4	Q	9	1.11	1.63	Q	10	-2.28	22.3	Q	9	-3.6	149	CD	8	-0.44	12.6	Q	9	0.65	16.8	Q	8	-7.12	4120	CD	2	5	0	Q	-188.68	Q				yes
600	EDL933_RS02900	chromosome	protein_coding	b0506	transcriptional regulator	37	Neutral	17	-0.07	10.2	Q	18	0.06	68.4	Q	18	-0.75	324	Q	16	-1.77	20600	Q	19	-1.86	659	Q	19	-1.08	2860	Q	19	-1.19	5370	Q	0	7	0	Q	149.91	Q				yes
601	EDL933_RS02905	chromosome	protein_coding	b0507	glyoxylate carboligase	67	Neutral	21	0.01	31.1	Q	24	0.87	1.71	Q	26	-0.02	2.4	Q	20	-1.97	3830	Q	23	0.56	9.47	Q	25	-2.18	174000	CD	22	-1.01	4200	Q	1	6	0	Q	370.08	Q				yes
602	EDL933_RS02910	chromosome	protein_coding	b0508	hydroxypyruvate isomerase	48	Underrepresented	10	1.57	2.29	Q	9	-0.74	26.8	Q	9	-1.3	15.4	Q	8	0.73	1.43	Q	9	1.63	10.9	Q	9	-2.88	710	CD	9	1.22	7.69	Q	1	6	0	Q	470.32	Q				yes
603	EDL933_RS02915	chromosome	protein_coding	b0509	2-hydroxy-3-oxopropionate reductase	35	Neutral	13	0.65	18.3	Q	15	0.62	10.4	Q	14	-0.84	27.9	Q	12	-0.84	61.3	Q	15	-0.53	7.17	Q	14	-1.31	3430	Q	13	0.95	11.1	Q	0	7	0	Q	467.18	Q				yes
604	EDL933_RS02920	chromosome	protein_coding	b0511	allantoin permease	92	Regional	20	-0.3	13.5	Q	21	-0.11	12.5	Q	23	-1.26	216	Q	16	-0.21	353	Q	20	-0.23	43.8	Q	24	0.2	31.1	Q	19	-0.06	232	Q	0	7	0	Q	429.19	Q				yes
605	EDL933_RS02925	chromosome	pseudogene	b0512	allantoinase	51	Neutral	17	-0.63	42.8	Q	18	0.29	285	Q	18	-1.98	3150	Q	17	-0.18	7.89	Q	19	-0.1	9.63	Q	20	0.01	197	Q	20	0.56	85.4	Q	0	7	0	Q	---	ID				yes
606	EDL933_RS02930	chromosome	protein_coding	b0513	uracil/xanthine transporter	72	Neutral	19	0.57	30.3	Q	21	-0.33	920	Q	22	-1.29	833	Q	19	-0.68	789	Q	22	-0.45	2580	Q	24	-0.58	3120	Q	21	-2.48	9610	CD	1	6	0	Q	207.18	Q				yes
607	EDL933_RS02935	chromosome	protein_coding	b0514	glycerate kinase	40	Neutral	10	-0.98	3.78	Q	9	-0.26	2.57	Q	10	0.94	2.23	Q	6	-2.41	36.9	Q	9	-0.13	2.99	Q	10	-1.38	9.89	Q	9	0.51	2.4	Q	0	7	0	Q	412.01	Q				yes
608	EDL933_RS02940	chromosome	protein_coding	b0515	(S)-ureidoglycine aminohydrolase	49	Neutral	14	-1.04	175	Q	15	0.97	362	Q	16	-1.36	233	Q	15	0.15	5.95	Q	14	-0.12	5480	Q	16	0.12	847	Q	15	0.2	247	Q	0	7	0	Q	491.87	Q				yes
609	EDL933_RS02945	chromosome	protein_coding	b0516	allantoate amidohydrolase	49	Regional	17	0.28	42.9	Q	18	0.51	11	Q	19	-0.01	18	Q	14	1.81	3.97	Q	18	1.56	2.72	Q	18	0.75	199	Q	18	1.52	11.5	Q	0	7	0	Q	962.64	Q				yes
610	EDL933_RS02950	chromosome	protein_coding	b0517	ureidoglycolate dehydrogenase (NAD(+))	54	Regional	11	0.99	160	Q	13	1.39	4.27	Q	13	0.48	2.8	Q	11	3.39	2.71	Q	13	2.29	3.34	Q	15	0.68	5.06	Q	14	-0.33	5.46	Q	0	7	0	Q	1096.43	Q				yes
611	EDL933_RS02955	chromosome	protein_coding	b0518	acyl-CoA synthetase FdrA	55	Regional	19	-0.45	18.7	Q	20	0.18	8.09	Q	20	-1.93	2000	Q	16	-2.31	5240	CD	19	0.43	1690	Q	22	-0.66	1940	Q	19	-0.07	92.2	Q	1	6	0	Q	297.3	Q				yes
612	EDL933_RS02960	chromosome	protein_coding	b4572	DUF1116 domain-containing protein	38	Neutral	13	-0.96	46.5	Q	14	-3.82	12700	CD	16	-2.42	82.4	Q	13	0.61	1.43	Q	14	-1.28	116	Q	14	-3.34	10200	CD	14	0.67	36.6	Q	2	5	0	Q	-281.21	Q				yes
613	EDL933_RS02965	chromosome	protein_coding	b0520	anaerobic allantoin catabolic oxamate carbamoyltransferase; DUF2877 family protein	30	Neutral	13	-4.49	5910	CD	13	0.39	1.62	Q	14	-1.06	47.5	Q	13	-0.12	36.9	Q	13	-0.36	16.7	Q	15	-1.57	241	Q	13	-2.09	1460	CD	2	5	0	Q	-0.92	Q				yes
614	EDL933_RS02970	chromosome	protein_coding	b0521	carbamate kinase	27	Neutral	9	1.3	1.37	Q	7	-0.97	1.74	Q	7	-2	3.77	Q	6	-6.71	39.1	Q	7	-0.55	2.24	Q	8	2	1.65	Q	7	-0.29	5.25	Q	0	7	0	Q	286.65	Q				yes
615	EDL933_RS02975	chromosome	protein_coding	b0522	5-(carboxyamino)imidazole ribonucleotide synthase	34	Neutral	11	-1.56	23.2	Q	11	-6.96	18700	CD	11	-1.88	1040	Q	9	-6.69	2450	CD	11	-6.94	25800	CD	11	-7.58	43800	CD	11	-7.14	27100	CD	5	2	0	CD	-1993.92	CD	yes
616	EDL933_RS02980	chromosome	protein_coding	b0523	5-(carboxyamino)imidazole ribonucleotide mutase	12	Neutral	2	-4.46	1.86	ID	2	-4.94	2.43	ID	2	-4.91	2.39	ID	2	-4.64	1.75	ID	2	-4.84	2.49	ID	2	-5.48	3.12	ID	2	-5.19	2.48	ID	0	0	7	ID	-1930.41	CD		yes
617	EDL933_RS29500	chromosome	pseudogene	---	MarR family transcriptional regulator	5	Neutral	4	-4.47	3.54	ID	3	-4.64	5.89	ID	3	-4.69	6.73	ID	3	-4.36	3.36	ID	3	-4.66	7.06	ID	3	2.64	1.76	ID	3	-4.88	7.04	ID	0	0	7	ID	---	ID				yes
618	EDL933_RS02985	chromosome	protein_coding	b0524	UDP-2,3-diacylglucosamine hydrolase	19	Underrepresented	0	---	---	ID	0	---	---	ID	0	---	---	ID	0	---	---	ID	0	---	---	ID	0	---	---	ID	0	---	---	ID	0	0	7	ID	---	ID				yes
619	EDL933_RS02990	chromosome	protein_coding	b0525	peptidyl-prolyl cis-trans isomerase	19	Underrepresented	0	---	---	ID	0	---	---	ID	1	0	1	ID	0	---	---	ID	0	---	---	ID	0	---	---	ID	0	---	---	ID	0	0	7	ID	---	ID				yes
620	EDL933_RS02995	chromosome	protein_coding	b0526	cysteine--tRNA ligase	46	Underrepresented	1	1.73	1	ID	1	1.35	1	ID	1	-1.96	1.06	ID	1	3.9	1	ID	1	1.78	1	ID	1	-0.74	1.04	ID	1	-3.85	1.08	ID	0	0	7	ID	569.79	Q				yes
621	EDL933_RS03000	chromosome	protein_coding	b0527	metal-dependent hydrolase	19	Neutral	9	0.52	1.52	Q	8	0.4	2.94	Q	8	0.09	4.59	Q	8	-1.89	11.9	Q	8	-1.6	21.9	Q	8	2.18	1.26	Q	8	2.27	4.42	Q	0	7	0	Q	799.33	Q				yes
622	EDL933_RS03005	chromosome	protein_coding	b0528	ribosome-associated protein	3	Neutral	1	-4.05	1.05	ID	1	-2.66	1.09	ID	1	-4.32	1.08	ID	1	-2.22	1.02	ID	1	-1.73	1.02	ID	1	-4.95	1.15	ID	1	0.34	1	ID	0	0	7	ID	-794.62	Q				yes
623	EDL933_RS03010	chromosome	protein_coding	b0529	bifunctional methylenetetrahydrofolate dehydrogenase/methenyltetrahydrofolate cyclohydrolase	30	Underrepresented	0	-1.93	1.02	ID	0	-1.99	1.03	ID	0	-1.68	1.03	ID	0	-2.17	1.02	ID	0	-1.84	1.05	ID	1	-2.24	1.15	ID	0	-2.06	1.06	ID	0	0	7	ID	-340.12	Q				yes
624	EDL933_RS03015	chromosome	protein_coding	b0530	hypothetical protein	32	Underrepresented	3	-4.47	3.4	ID	4	-1.02	2.29	ID	4	-0.4	1.85	ID	3	-0.37	1.33	ID	3	-4.63	5.13	ID	4	-2.36	3.61	ID	3	-3.96	4.42	ID	0	0	7	ID	-547.43	Q				yes
625	EDL933_RS03020	chromosome	protein_coding	b0531	molecular chaperone FimC	48	Neutral	8	0.87	1.44	Q	9	1.61	1.44	Q	9	0.57	8.24	Q	5	-5.23	36.7	Q	7	0.47	3.73	Q	9	-4.14	41.5	Q	8	-2.91	17.8	Q	0	7	0	Q	124.07	Q				yes
626	EDL933_RS03025	chromosome	protein_coding	b0532	fimbrial biogenesis outer membrane usher protein	170	Neutral	48	-0.26	682	Q	48	-0.82	554000	Q	50	-0.88	2640000	Q	41	0.4	30200	Q	52	-0.91	411000	Q	52	-0.36	13900000	Q	48	2.98	11700000	Q	0	7	0	Q	522.53	Q				yes
627	EDL933_RS03030	chromosome	protein_coding	b0533	type 1 fimbrin D-mannose specific adhesin FimH	71	Regional	13	-0.27	13	Q	15	-0.53	20.3	Q	16	-0.31	7.54	Q	10	-1.21	142	Q	16	1.52	3.15	Q	15	-2.02	1770	CD	14	0.75	76.2	Q	1	6	0	Q	443.6	Q				yes
628	EDL933_RS03035	chromosome	protein_coding	b0534	fimbriae assembly protein	31	Neutral	9	-0.22	9.54	Q	9	-0.63	46.5	Q	10	-1.01	12	Q	8	-0.48	31.3	Q	10	-0.65	3.43	Q	9	-0.33	72.8	Q	9	-2.24	164	CD	1	6	0	Q	194.6	Q				yes
629	EDL933_RS03040	chromosome	protein_coding	b0535	DNA-binding response regulator	58	Regional	5	-0.78	4.96	Q	6	-1.4	8.64	Q	5	-0.91	3.46	Q	4	-5.16	14.3	ID	6	-4.42	70.2	Q	6	-2.3	12.4	Q	6	0.01	2.18	Q	0	6	1	Q	-321.6	Q				yes
630	EDL933_RS03045	chromosome	RNA	b0536	tRNA-Arg	2	Neutral	0	-1.79	1	ID	0	-1.61	1	ID	0	-1.59	1	ID	0	-2.1	1	ID	0	-1.57	1	ID	0	-1.89	1	ID	0	-1.89	1	ID	0	0	7	ID	---	ID				yes
631	EDL933_RS29505	chromosome	pseudogene	---	hypothetical protein	4	Neutral	2	1	1.06	ID	2	-1.01	1.43	ID	2	-0.52	1.34	ID	2	-3.89	1.67	ID	2	1.89	2.47	ID	2	-2.71	2.17	ID	2	-2.1	1.65	ID	0	0	7	ID	---	ID				yes
632	EDL933_RS03050	chromosome	protein_coding	b0566	porin thermoregulatory protein EnvY	52	Neutral	19	-0.67	120	Q	19	0.16	47.2	Q	21	0.09	4.48	Q	18	0.88	3.83	Q	19	-0.72	49.7	Q	21	-0.28	79.9	Q	20	0.53	59.4	Q	0	7	0	Q	543.92	Q				yes
633	EDL933_RS29510	chromosome	protein_coding	---	hypothetical protein	7	Neutral	3	1.73	1.7	ID	3	-1.4	2.44	ID	3	-4.55	6.52	ID	3	2.21	1.2	ID	3	2.86	1.47	ID	3	-1.66	3.44	ID	3	-4.74	6.4	ID	0	0	7	ID	12.6	Q				yes
634	EDL933_RS03055	chromosome	protein_coding	b0567	hypothetical protein	41	Neutral	14	-0.59	45.1	Q	16	0.27	13	Q	16	-2.72	2040	CD	13	-1.9	321	Q	16	0	12.8	Q	16	-1.13	1270	Q	15	-1.84	1190	Q	1	6	0	Q	64.38	Q				yes
635	EDL933_RS03060	chromosome	protein_coding	b0568	phage receptor	121	Neutral	45	-0.61	6100	Q	52	0.35	200	Q	49	-0.96	4700000	Q	43	-0.52	117000	Q	48	0.14	70900	Q	53	0.32	9330000	Q	49	0.02	103000	Q	0	7	0	Q	508.37	Q				yes
636	EDL933_RS03065	chromosome	protein_coding	b0569	bacteriophage N4 adsorption protein B	84	Neutral	26	-0.36	1510	Q	29	0.76	36.4	Q	31	0.07	10.2	Q	25	0.75	75.7	Q	32	1.13	11.3	Q	29	-0.24	3090	Q	28	-0.94	3750	Q	0	7	0	Q	642.96	Q				yes
637	EDL933_RS03070	chromosome	protein_coding	b3484	ISAs1 family transposase	62	Regional	14	1.26	1.48	Q	15	0.76	1.41	Q	13	0.29	1.93	Q	11	1.47	1.81	Q	12	-0.44	8.01	Q	14	1.22	5.47	Q	13	-0.79	20.6	Q	0	7	0	Q	778.59	Q				yes
638	EDL933_RS03075	chromosome	protein_coding	---	hypothetical protein	30	Underrepresented	1	-2.49	1.28	ID	1	-2.51	1.38	ID	1	-2.37	1.48	ID	1	-2.57	1.2	ID	1	-2.5	1.28	ID	1	-2.88	1.51	ID	1	-2.64	1.42	ID	0	0	7	ID	-565.1	Q				yes
639	EDL933_RS03080	chromosome	protein_coding	---	RHS repeat protein	70	Regional	18	-0.75	943	Q	18	-0.42	9.78	Q	19	-0.23	13.9	Q	16	-1.7	222	Q	20	0.08	4.87	Q	21	-0.29	2.69	Q	18	0.17	826	Q	0	7	0	Q	429.07	Q				yes
640	EDL933_RS03085	chromosome	protein_coding	---	hypothetical protein	43	Underrepresented	1	-3.16	1	ID	1	-3.25	1	ID	2	-1.55	1	ID	1	-3.17	1	ID	1	-3.2	1	ID	1	-3.86	1	ID	1	-3.49	1	ID	0	0	7	ID	-838.3	Q				yes
641	EDL933_RS03090	chromosome	protein_coding	---	type IV secretion protein Rhs	196	Neutral	66	0.98	170	Q	68	0.19	33200000	Q	74	-0.63	26600	Q	59	0.47	157000000	Q	70	-0.48	577000	Q	72	-0.22	176000000	Q	70	0.63	1700000	Q	0	7	0	Q	583.18	Q				yes
642	EDL933_RS03095	chromosome	protein_coding	---	DUF1795 domain-containing protein	16	Neutral	5	2.05	1.98	Q	5	-5.51	49.9	Q	7	-0.59	2.86	Q	5	2.4	1.56	Q	6	-2.62	8.98	Q	7	2.64	1.24	Q	6	1.63	2.17	Q	0	7	0	Q	407.7	Q				yes
643	EDL933_RS03100	chromosome	protein_coding	---	type VI secretion system tip protein VgrG	50	Neutral	21	-0.97	130	Q	23	-0.34	63.2	Q	25	-1.05	275	Q	21	0.33	186	Q	24	0.09	117	Q	26	0.33	180	Q	26	0.08	54.4	Q	0	7	0	Q	458.63	Q				yes
644	EDL933_RS03105	chromosome	protein_coding	b0570	two-component sensor histidine kinase	58	Neutral	21	-0.31	535	Q	24	0.27	4.32	Q	25	-1.27	513	Q	22	-0.44	14.1	Q	23	0.08	996	Q	24	0.98	8.26	Q	22	-1.66	51100	Q	0	7	0	Q	437.87	Q				yes
645	EDL933_RS03110	chromosome	protein_coding	b0571	DNA-binding response regulator	20	Neutral	7	-2.2	31.5	Q	7	-5.62	718	CD	8	-2.04	57.9	Q	7	-2.52	27	Q	9	-0.27	2.3	Q	10	0.06	2.37	Q	9	-0.04	14.5	Q	1	6	0	Q	-237.63	Q				yes
646	EDL933_RS29515	chromosome	protein_coding	---	hypothetical protein	8	Neutral	2	0.64	1.1	ID	3	2.73	1.73	ID	3	2.28	1.93	ID	1	-2.95	1.42	ID	3	2.85	2.18	ID	2	-3.76	3.54	ID	2	-1.65	2.23	ID	0	0	7	ID	665.3	Q				yes
647	EDL933_RS03115	chromosome	protein_coding	b0572	cation efflux system protein CusC	66	Regional	15	-1.39	535	Q	17	-1.82	479	Q	17	-0.66	107	Q	14	-0.78	40	Q	16	-0.84	376	Q	18	0.75	673	Q	17	-2.08	1860	CD	1	6	0	Q	152.91	Q				yes
648	EDL933_RS03120	chromosome	protein_coding	b0573	cation efflux system protein CusF	14	Underrepresented	3	-2.56	1.42	ID	3	1.88	1.07	ID	2	-3.9	2.11	ID	1	-3.67	1.54	ID	2	0.77	1.09	ID	2	-4.55	2.46	ID	2	-4.09	2.03	ID	0	0	7	ID	-447.94	Q				yes
649	EDL933_RS03125	chromosome	protein_coding	b0574	cation efflux system protein CusB	45	Neutral	16	0.98	2.26	Q	17	-0.23	9.45	Q	16	-1.13	734	Q	14	0.15	9.53	Q	17	0.33	15.6	Q	16	-1.56	335	Q	16	0.88	31.4	Q	0	7	0	Q	461.54	Q				yes
650	EDL933_RS03130	chromosome	protein_coding	b0575	cation efflux system protein CusA	112	Neutral	46	-0.04	434000	Q	52	0.12	2000	Q	54	-0.48	1550	Q	43	-1.04	10400000	Q	54	0.45	3180	Q	53	0.22	30500	Q	50	0.75	527	Q	0	7	0	Q	605.53	Q				yes
651	EDL933_RS03135	chromosome	protein_coding	b0576	phenylalanine transporter	58	Neutral	24	-0.84	5180	Q	27	-0.14	303	Q	27	-1.3	16300	Q	23	-3.93	1450000	CD	26	-0.74	118	Q	28	1.44	59.3	Q	25	-0.8	54900	Q	1	6	0	Q	300.88	Q				yes
652	EDL933_RS03140	chromosome	protein_coding	b0577	mechanosensitive ion channel family protein	68	Neutral	29	0.14	14.1	Q	31	0.55	3.76	Q	34	0.44	61.8	Q	26	0.35	414	Q	33	0.26	17.6	Q	31	0.23	395	Q	30	0.26	179	Q	0	7	0	Q	729.75	Q				yes
653	EDL933_RS03145	chromosome	protein_coding	b0578	oxygen-insensitive NAD(P)H nitroreductase	25	Neutral	7	-0.69	4.9	Q	9	-0.17	26.2	Q	8	-5.9	951	CD	7	1.58	9.84	Q	9	0.15	6.17	Q	8	1.47	23.1	Q	10	-3.23	53.8	Q	1	6	0	Q	-2.17	Q				yes
654	EDL933_RS03150	chromosome	protein_coding	b0579	DUF419 domain-containing protein	17	Neutral	3	-5.04	3.63	ID	4	-1.89	2.02	ID	3	-3.56	4.01	ID	2	-4.99	3.02	ID	3	-1.38	1.98	ID	3	-5.86	6.13	ID	3	-5.4	3.38	ID	0	0	7	ID	-1218.6	CD		yes
655	EDL933_RS03155	chromosome	protein_coding	b0580	DUF1158 domain-containing protein	11	Neutral	2	-0.79	1.53	ID	3	0.33	1.25	ID	3	-2.64	3.9	ID	2	-3.45	2.21	ID	3	-0.96	1.51	ID	3	-4.3	4.63	ID	3	-1.85	2	ID	0	0	7	ID	-279.14	Q				yes
656	EDL933_RS03160	chromosome	protein_coding	b0581	carboxylate--amine ligase	45	Neutral	14	0.93	2.02	Q	16	-2.19	138	CD	16	-1.99	118	Q	14	-2.53	222	CD	17	-2.29	293	CD	18	0.4	6.13	Q	18	-3.12	505	CD	4	3	0	Q	-129.63	Q				yes
657	EDL933_RS03165	chromosome	protein_coding	---	hypothetical protein	5	Neutral	2	-3.19	2.08	ID	2	-3.17	2.05	ID	2	1.68	1.14	ID	1	-3.07	1.56	ID	2	-0.2	1.19	ID	2	-1.15	1.58	ID	2	-3.25	1.98	ID	0	0	7	ID	-83.82	Q				yes
658	EDL933_RS29520	chromosome	pseudogene	---	hypothetical protein	14	Neutral	4	-4.97	13.8	ID	6	0.29	1.85	Q	6	-0.47	2.91	Q	4	-4.99	9.86	ID	5	-0.34	1.94	Q	6	-2.25	8.96	Q	6	-0.7	4.96	Q	0	5	2	Q	---	ID				yes
659	EDL933_RS03170	chromosome	protein_coding	b4415	hok/gef family protein	9	Neutral	5	0	4.87	Q	5	-1.12	3.68	Q	5	-1.98	14.3	Q	5	0.44	2.23	Q	5	-0.11	7.15	Q	5	-3.64	70.6	Q	5	1.05	1.39	Q	0	7	0	Q	90.06	Q				yes
660	EDL933_RS03175	chromosome	protein_coding	b4415	protein HokE	9	Neutral	5	-0.46	3.13	Q	5	-0.16	2.81	Q	6	0.22	1.23	Q	5	0.8	1.3	Q	5	-3.27	40.3	Q	6	-2.05	14.4	Q	5	-0.5	3.27	Q	0	7	0	Q	135.84	Q				yes
661	EDL933_RS03180	chromosome	protein_coding	b0583	4'-phosphopantetheinyl transferase	32	Neutral	15	0.99	3.43	Q	15	-0.96	40.4	Q	17	0.01	3.98	Q	13	0.77	86	Q	15	1.44	13.5	Q	16	2.07	6.23	Q	14	-3.3	2430	CD	1	6	0	Q	640.65	Q				yes
662	EDL933_RS03190	chromosome	protein_coding	b0584	TonB-dependent siderophore receptor	105	Neutral	52	0.53	4.78	Q	53	-0.47	26200	Q	54	-1.72	20000000	Q	47	-1.2	37800	Q	50	0.5	2560	Q	55	0.32	801	Q	52	0.01	810000	Q	0	7	0	Q	442.32	Q				yes
663	EDL933_RS03195	chromosome	protein_coding	b0585	enterochelin esterase	40	Regional	6	-5.18	114	CD	7	-4.47	172	CD	8	-5.48	365	CD	6	-4.09	23.7	Q	7	0	8.57	Q	10	-1.78	30	Q	8	-0.69	29.6	Q	3	4	0	Q	-826.3	Q				yes
664	EDL933_RS03200	chromosome	protein_coding	b4511	MbtH family protein	4	Neutral	1	-2.81	1.04	ID	1	-3.14	1.04	ID	1	-2.97	1.07	ID	1	-3.18	1.04	ID	1	-2.96	1.11	ID	1	-2.71	1.08	ID	1	2.53	1	ID	0	0	7	ID	-434.65	Q				yes
665	EDL933_RS03205	chromosome	protein_coding	b0586	enterobactin synthase component F	144	Neutral	46	-0.29	162000	Q	48	-0.54	195000000	Q	53	0.17	17.8	Q	42	-0.72	315000000	Q	48	0.34	696000	Q	53	0.65	1360	Q	48	0.28	25900	Q	0	7	0	Q	609.22	Q				yes
666	EDL933_RS03210	chromosome	protein_coding	b0587	LPS O-antigen length regulator	53	Regional	9	-0.05	6.06	Q	10	-5.07	5570	CD	11	-0.68	11.3	Q	9	-0.64	36.5	Q	12	-0.27	2.34	Q	11	2.89	32.5	Q	10	2.99	6.84	Q	1	6	0	Q	531.29	Q				yes
667	EDL933_RS03215	chromosome	protein_coding	b0588	iron-enterobactin transporter ATP-binding protein	30	Underrepresented	5	-0.93	4.22	Q	5	-0.2	5.54	Q	5	-5.33	69.7	Q	4	-4.93	14.3	ID	5	-0.68	4.23	Q	7	-1.55	5.79	Q	5	-5.36	38.2	Q	0	6	1	Q	-611.5	Q				yes
668	EDL933_RS03220	chromosome	protein_coding	b0589	iron-enterobactin transporter permease	42	Underrepresented	2	-3.25	2.65	ID	3	-3.45	4.01	ID	3	-3.55	5.26	ID	2	-3.4	2.18	ID	3	-3.39	3.89	ID	5	-0.47	2	Q	3	-3.77	4.96	ID	0	1	6	ID	-773.92	Q				yes
669	EDL933_RS03225	chromosome	protein_coding	b0590	iron-enterobactin transporter membrane protein	33	Neutral	5	-4.83	11.6	Q	5	-5.21	39.7	Q	5	-5.14	40.6	Q	4	-4.8	8.3	ID	4	-5.04	22.9	ID	5	-5.7	47.2	Q	5	-5.24	16.4	Q	0	5	2	Q	-1831	CD		yes
670	EDL933_RS03230	chromosome	protein_coding	b0591	MFS transporter	36	Neutral	13	-0.07	4.71	Q	11	-3.3	1990	CD	13	-1.99	59.9	Q	10	1.02	3.87	Q	13	0.96	1.6	Q	13	-1.66	164	Q	12	1.03	7.18	Q	1	6	0	Q	176	Q				yes
671	EDL933_RS03235	chromosome	protein_coding	b0592	Fe2+-enterobactin ABC transporter substrate-binding protein	37	Underrepresented	3	-1.69	3.08	ID	4	1.33	2.08	ID	4	-3.59	7.02	ID	2	-3.51	3.18	ID	4	-2.44	4.76	ID	5	-1.67	4.32	Q	5	-1.93	2.98	Q	0	2	5	ID	-303.1	Q				yes
672	EDL933_RS03240	chromosome	protein_coding	b0593	isochorismate synthase EntC	27	Neutral	10	0.81	2.07	Q	9	-0.69	174	Q	10	-1.23	13.1	Q	9	0.83	1.47	Q	10	0.94	2.26	Q	11	0.04	11.4	Q	12	1.79	5.81	Q	0	7	0	Q	667.44	Q				yes
673	EDL933_RS03245	chromosome	protein_coding	b0594	2,3-dihydroxybenzoate-AMP ligase	59	Neutral	26	1.17	5.64	Q	28	-0.07	344	Q	32	0.13	12.2	Q	25	0.6	29	Q	29	0.48	57.9	Q	29	-0.37	717	Q	27	-0.87	293000	Q	0	7	0	Q	604.39	Q				yes
674	EDL933_RS03250	chromosome	protein_coding	b0595	enterobactin synthase component B	32	Neutral	13	-0.43	10	Q	16	-0.92	12.7	Q	15	0.28	1.69	Q	11	0.49	39.5	Q	14	-0.94	10.7	Q	14	-2.36	587	CD	14	0.89	9.49	Q	1	6	0	Q	314.93	Q				yes
675	EDL933_RS03255	chromosome	protein_coding	b0596	2,3-dihydro-2,3-dihydroxybenzoate dehydrogenase	25	Neutral	12	-1.6	61.5	Q	11	-2.85	1970	CD	12	-0.03	2.03	Q	10	0.82	13.4	Q	11	0.09	5.88	Q	12	-2.5	585	CD	11	-0.61	10.2	Q	2	5	0	Q	65.97	Q				yes
676	EDL933_RS03260	chromosome	protein_coding	b0597	proofreading thioesterase EntH	10	Neutral	4	-6.21	19.7	ID	6	1.47	1.16	Q	5	0.11	1.11	Q	5	-4.65	8.48	Q	4	2.2	1.48	ID	4	-1.26	2.79	ID	4	0.22	2.73	ID	0	3	4	Q	323.82	Q				yes
677	EDL933_RS03265	chromosome	protein_coding	b0598	carbon starvation protein A	74	Neutral	32	0.4	6.71	Q	33	0.26	9020	Q	37	-0.71	210	Q	29	-0.72	12800	Q	34	1.11	62.7	Q	37	1.01	901	Q	35	0.23	69.2	Q	0	7	0	Q	707.87	Q				yes
678	EDL933_RS03270	chromosome	protein_coding	b4512	DUF466 domain-containing protein	10	Neutral	5	2.22	5.8	Q	5	-3.12	29.6	Q	5	-2.46	18.1	Q	4	-5.02	37.7	ID	5	0	1.18	Q	5	2.83	1.51	Q	5	-0.1	6.91	Q	0	6	1	Q	304.9	Q				yes
679	EDL933_RS03275	chromosome	protein_coding	b0599	oxidoreductase	36	Neutral	19	-1.33	975	Q	21	1.18	14.2	Q	21	-0.91	1880	Q	18	0.63	92.3	Q	21	0.38	7.32	Q	22	0.39	334	Q	20	-0.36	2410	Q	0	7	0	Q	570.91	Q				yes
680	EDL933_RS03280	chromosome	protein_coding	b0600	pyridoxal phosphate-dependent aminotransferase	44	Neutral	19	0.19	4.07	Q	19	-0.21	8.72	Q	19	-0.2	9.2	Q	15	-0.48	686	Q	19	1.01	6.18	Q	20	1.49	25.6	Q	18	1.09	25.7	Q	0	7	0	Q	803.9	Q				yes
681	EDL933_RS03285	chromosome	protein_coding	b0601	hypothetical protein	28	Neutral	11	0.03	9.7	Q	14	-0.58	3.29	Q	14	-0.25	12.3	Q	10	-0.66	10.5	Q	11	-2.11	150	CD	14	-1.48	60.9	Q	14	-3.85	816	CD	2	5	0	Q	-40.34	Q				yes
682	EDL933_RS03290	chromosome	protein_coding	b0602	phosphoadenosine phosphosulfate reductase	63	Neutral	31	0.1	359	Q	29	-2.12	473000	CD	33	-1.29	14500	Q	27	-0.9	1090	Q	31	0.63	242	Q	34	-0.26	38800	Q	31	-0.36	148000	Q	1	6	0	Q	278.9	Q				yes
683	EDL933_RS03295	chromosome	protein_coding	b0603	LysR family transcriptional regulator	67	Regional	9	-2.17	106	CD	12	-1.12	7.26	Q	12	0.36	2.01	Q	9	-0.01	21.5	Q	13	0.38	3.11	Q	11	-6.22	7410	CD	11	-3.77	727	CD	3	4	0	Q	-318.32	Q				yes
684	EDL933_RS03300	chromosome	protein_coding	b0604	thiol:disulfide interchange protein DsbG	39	Neutral	18	-1.1	67.3	Q	17	-0.58	437	Q	16	0.3	80.7	Q	16	0.17	12.1	Q	18	-0.09	31.4	Q	17	-6.18	1190000	CD	16	-2.34	2760	CD	2	5	0	Q	-158.43	Q				yes
685	EDL933_RS03305	chromosome	protein_coding	b0605	alkyl hydroperoxide reductase subunit C	25	Neutral	4	-5.25	18.1	ID	6	1.12	1.25	Q	5	-5.45	46.4	Q	4	-5.21	13.3	ID	5	-2.06	8.41	Q	5	-6.09	54.1	Q	5	-5.64	24.2	Q	0	5	2	Q	-1250.97	CD		yes
686	EDL933_RS29525	chromosome	protein_coding	---	hypothetical protein	5	Neutral	0	-2.03	1	ID	0	-1.83	1	ID	1	0.34	1	ID	0	-2.22	1	ID	0	-1.72	1	ID	0	-2.17	1	ID	0	-2.03	1	ID	0	0	7	ID	-127.47	Q				yes
687	EDL933_RS03310	chromosome	protein_coding	b0606	alkyl hydroperoxide reductase subunit F	50	Neutral	13	-1.71	117	Q	14	0.31	15.3	Q	15	0.06	53.6	Q	11	-3.49	2260	CD	14	-3.21	3210	CD	15	-1.35	378	Q	13	-1.29	3240	Q	2	5	0	Q	-28.58	Q				yes
688	EDL933_RS03315	chromosome	protein_coding	b0607	universal stress protein G	18	Neutral	6	-0.6	11.8	Q	7	-2.94	42.8	Q	8	-0.86	2.92	Q	6	-5.72	140	CD	7	-1.17	10.5	Q	8	2.19	2.1	Q	7	-0.61	18.2	Q	1	6	0	Q	108.28	Q				yes
689	EDL933_RS03320	chromosome	protein_coding	b0608	glutathione-dependent formaldehyde dehydrogenase	56	Neutral	15	1.02	2.34	Q	17	-0.66	110	Q	20	0.02	3.26	Q	16	-1.23	108	Q	18	0.09	7.66	Q	18	0.72	71.3	Q	18	-2.2	528	CD	1	6	0	Q	469.91	Q				yes
690	EDL933_RS03325	chromosome	protein_coding	---	hypothetical protein	8	Neutral	4	-5.04	21.8	ID	5	-2.75	27.4	Q	5	-5.3	77.9	Q	4	-1.66	3.95	ID	5	-0.66	2.81	Q	5	-2.04	11.1	Q	5	-0.47	4.33	Q	0	5	2	Q	-640.69	Q				yes
691	EDL933_RS03330	chromosome	protein_coding	b0610	nucleoside diphosphate kinase regulator	15	Neutral	8	0.94	18.8	Q	7	-0.82	42.1	Q	7	-0.29	52.7	Q	6	-5.91	158	CD	7	-1.06	19.3	Q	8	-1.07	20.8	Q	7	-3.09	107	CD	2	5	0	Q	-15.94	Q				yes
692	EDL933_RS29530	chromosome	protein_coding	---	hypothetical protein	9	Neutral	4	1.06	3.02	ID	4	-0.34	3.55	ID	4	-1.6	5.33	ID	4	-4.64	20	ID	4	-1.71	6.8	ID	4	-5.5	46.8	ID	5	-1.52	2.87	Q	0	1	6	ID	-355.72	Q				yes
693	EDL933_RS03335	chromosome	protein_coding	b0611	ribonuclease I	30	Neutral	13	-2.76	898	CD	13	0.16	50.4	Q	13	-0.54	28.1	Q	12	0.75	2.53	Q	13	0.5	2.5	Q	13	-1.08	555	Q	14	-0.17	25.4	Q	1	6	0	Q	366.05	Q				yes
694	EDL933_RS03340	chromosome	protein_coding	b0612	anion permease	73	Neutral	26	0.8	5.73	Q	27	-0.2	72.6	Q	28	-0.13	129	Q	22	0.5	1770	Q	25	0.02	104	Q	28	-1.07	2730	Q	28	1	3.98	Q	0	7	0	Q	580.15	Q				yes
695	EDL933_RS03345	chromosome	protein_coding	b0613	2-(5''-triphosphoribosyl)-3'-dephosphocoenzyme-A synthase	34	Neutral	12	-2.69	1180	CD	13	-0.22	39.9	Q	13	0.37	3.43	Q	14	0.92	3.86	Q	13	-0.63	172	Q	13	-0.07	181	Q	13	-0.24	20.9	Q	1	6	0	Q	420.37	Q				yes
696	EDL933_RS03350	chromosome	protein_coding	b0614	apo-citrate lyase phosphoribosyl-dephospho-CoA transferase	12	Neutral	3	-4.55	5.96	ID	3	-4.98	8.38	ID	4	-0.2	2.59	ID	3	-2.16	2.07	ID	3	-4.87	8.08	ID	4	-5.61	16.3	ID	3	-5.1	8.92	ID	0	0	7	ID	-1272.59	CD		yes
697	EDL933_RS03355	chromosome	protein_coding	b0615	citrate lyase subunit alpha	47	Neutral	8	0.8	57.8	Q	12	-0.27	4.73	Q	10	-2.19	195	CD	9	-0.56	7.03	Q	10	2.41	81.9	Q	11	1.4	447	Q	11	-1.81	22.8	Q	1	6	0	Q	573.15	Q				yes
698	EDL933_RS03360	chromosome	protein_coding	b0616	citrate lyase subunit beta	25	Neutral	8	0.5	15	Q	9	0.05	17.4	Q	9	-3.39	378	CD	9	-0.73	14.1	Q	9	-1.22	71.9	Q	9	1.49	165	Q	10	1.12	1.25	Q	1	6	0	Q	382.89	Q				yes
699	EDL933_RS03365	chromosome	protein_coding	b0617	citrate lyase ACP	10	Neutral	5	0.11	7.28	Q	6	0.79	1.26	Q	6	-0.8	10.6	Q	5	-1.49	4.32	Q	6	0.87	1.58	Q	6	-3.39	111	CD	5	0.34	10	Q	1	6	0	Q	319.05	Q				yes
700	EDL933_RS03370	chromosome	protein_coding	b0618	[citrate (pro-3S)-lyase] ligase	47	Regional	13	-0.28	7.43	Q	14	1.14	10.5	Q	14	0.16	4.71	Q	12	-1.53	271	Q	14	-0.35	6.9	Q	14	-0.84	517	Q	13	-0.93	656	Q	0	7	0	Q	462.8	Q				yes
701	EDL933_RS03375	chromosome	protein_coding	b0619	sensor histidine kinase	66	Neutral	20	-1.53	678	Q	21	-1.17	1100	Q	23	-0.37	25.7	Q	20	0.15	140	Q	23	0.65	3.57	Q	23	0.83	30.7	Q	22	-1.13	99.2	Q	0	7	0	Q	428	Q				yes
702	EDL933_RS03380	chromosome	protein_coding	b0620	response regulator	36	Neutral	12	0.58	22.9	Q	13	-3.14	7870	CD	17	-0.55	26.1	Q	14	1.57	7.31	Q	13	1.42	2.1	Q	15	-1.22	659	Q	14	-0.45	42	Q	1	6	0	Q	349.24	Q				yes
703	EDL933_RS03385	chromosome	protein_coding	b0621	anaerobic C4-dicarboxylate transporter DcuC	66	Neutral	26	-0.73	8420	Q	28	0.14	33.3	Q	28	-0.34	3450	Q	24	-2.37	172000	CD	27	-1.07	6690	Q	29	-0.55	1350000	Q	28	-0.15	7330	Q	1	6	0	Q	309.87	Q				yes
704	EDL933_RS29535	chromosome	protein_coding	---	hypothetical protein	8	Underrepresented	0	---	---	ID	0	---	---	ID	0	---	---	ID	1	3.32	1	ID	0	---	---	ID	0	---	---	ID	0	---	---	ID	0	0	7	ID	---	ID				yes
705	EDL933_RS03390	chromosome	protein_coding	b0622	phospholipid:lipid A palmitoyltransferase	32	Regional	10	0.44	2.23	Q	13	1.6	1.36	Q	11	-0.24	5.06	Q	10	0.89	5.74	Q	11	-1.96	95.4	Q	11	-0.35	75	Q	10	-2.13	267	CD	1	6	0	Q	419.9	Q				yes
706	EDL933_RS03395	chromosome	protein_coding	b0623	cold-shock protein CspE	13	Neutral	3	0.85	1.27	ID	3	-4.42	4.93	ID	4	-0.56	1.82	ID	3	-0.91	1.76	ID	4	0.9	1.48	ID	3	-5.01	6.51	ID	3	-0.67	1.71	ID	0	0	7	ID	-195.88	Q				yes
707	EDL933_RS03400	chromosome	protein_coding	b0624	fluoride efflux transporter CrcB	14	Neutral	7	0.29	3.29	Q	8	0.3	2.03	Q	7	-0.47	6.74	Q	6	-1.12	8.09	Q	7	-1.51	11.9	Q	7	-1.28	39	Q	7	-0.44	6.98	Q	0	7	0	Q	297.09	Q				yes
708	EDL933_RS03405	chromosome	protein_coding	b4581	hydrolase YbeM	27	Neutral	9	0.22	3.14	Q	11	-0.6	17.1	Q	12	0.45	7.48	Q	10	-1.68	17.1	Q	12	1.28	1.7	Q	12	1.44	8.81	Q	11	1.1	2.67	Q	0	7	0	Q	815.78	Q				yes
709	EDL933_RS03410	chromosome	protein_coding	b0627	twin-arginine translocase subunit TatA	9	Neutral	5	0.65	1.27	Q	5	-3.59	18.2	Q	5	-0.2	1.34	Q	3	-4.72	6.82	ID	4	-1.49	4.08	ID	5	-3.09	12.8	Q	5	1.43	1.34	Q	0	5	2	Q	-109.97	Q				yes			yes
710	EDL933_RS03415	chromosome	protein_coding	b0628	lipoyl synthase	38	Underrepresented	2	-3.64	2.45	ID	2	0.01	1.31	ID	2	-4.01	3.27	ID	2	-3.63	2.04	ID	2	-3.87	3.26	ID	2	-4.56	3.65	ID	2	-4.19	2.94	ID	0	0	7	ID	-1040.06	CD		yes
711	EDL933_RS29540	chromosome	protein_coding	---	hypothetical protein	4	Neutral	0	-1.9	1.08	ID	0	-1.72	1.03	ID	0	-1.56	1	ID	0	-2.1	1	ID	0	-1.7	1	ID	1	-0.6	1.01	ID	0	-1.84	1	ID	0	0	7	ID	-135.54	Q				yes
712	EDL933_RS03420	chromosome	protein_coding	b0629	LysR family transcriptional regulator	58	Neutral	19	0.16	248	Q	21	-0.78	2020	Q	22	-1.25	3020	Q	18	0.13	7360	Q	21	0.63	3.19	Q	22	0.25	636	Q	21	-0.29	455	Q	0	7	0	Q	464.97	Q				yes
713	EDL933_RS03425	chromosome	protein_coding	---	hypothetical protein	12	Underrepresented	0	---	---	ID	0	---	---	ID	0	---	---	ID	0	---	---	ID	0	---	---	ID	0	---	---	ID	0	---	---	ID	0	0	7	ID	---	ID				yes
714	EDL933_RS03430	chromosome	protein_coding	b0630	octanoyltransferase	42	Underrepresented	1	-2.11	1.13	ID	1	-2.1	1.3	ID	2	-1.09	1.07	ID	1	-2.36	1.15	ID	1	-1.9	1.16	ID	1	-2.32	1.25	ID	1	-2.15	1.14	ID	0	0	7	ID	-348	Q				yes
715	EDL933_RS03435	chromosome	protein_coding	b0631	hypothetical protein	17	Underrepresented	1	-3.06	1.02	ID	1	-3.43	1.1	ID	1	1.72	1	ID	1	-3.26	1.02	ID	1	-3.44	1.07	ID	1	-4.03	1.06	ID	1	-3.58	1.1	ID	0	0	7	ID	-602.54	Q				yes
716	EDL933_RS03440	chromosome	protein_coding	b0632	D-alanyl-D-alanine carboxypeptidase	55	Neutral	14	-1.84	598	Q	17	-1.35	144	Q	16	-2.76	1630	CD	13	-3.35	1400	CD	15	-0.22	74.6	Q	16	-0.65	41800	Q	14	-3.32	20600	CD	3	4	0	Q	-237.9	Q				yes
717	EDL933_RS03445	chromosome	protein_coding	b0633	septal ring lytic transglycosylase RlpA	42	Neutral	15	1.13	23.9	Q	17	-0.94	899	Q	16	-1.88	1880	Q	14	-7.48	98900	CD	18	-0.04	7.18	Q	18	0.22	3410	Q	16	-0.18	3300	Q	1	6	0	Q	170.08	Q				yes
718	EDL933_RS03450	chromosome	protein_coding	b0634	rod shape-determining protein RodA	53	Underrepresented	0	---	---	ID	0	---	---	ID	0	---	---	ID	0	---	---	ID	0	---	---	ID	1	1.58	1	ID	0	---	---	ID	0	0	7	ID	---	ID				yes
719	EDL933_RS03455	chromosome	protein_coding	b0635	penicillin-binding protein 2	98	Underrepresented	1	-3.41	1.07	ID	1	-3.57	1.06	ID	1	-3.58	1.07	ID	1	-3.29	1.05	ID	1	-3.46	1.07	ID	1	-4.16	1.06	ID	1	-3.85	1.08	ID	0	0	7	ID	-1115.52	CD		yes
720	EDL933_RS03460	chromosome	protein_coding	b0636	23S rRNA (pseudouridine(1915)-N(3))-methyltransferase RlmH	13	Underrepresented	1	-4.6	1	ID	1	-3.88	1	ID	1	-4.81	1	ID	1	-4.51	1	ID	1	-4.79	1	ID	1	-5.47	1	ID	1	-5.01	1	ID	0	0	7	ID	-1638.98	CD		yes
721	EDL933_RS03465	chromosome	protein_coding	b0637	ribosome silencing factor RsfS	10	Neutral	3	-1.29	1.29	ID	3	-0.3	2.39	ID	4	0.41	1.15	ID	3	1.26	1.46	ID	3	-1.96	2.09	ID	4	-0.12	2.51	ID	3	-2.04	3.52	ID	0	0	7	ID	268.35	Q				yes
722	EDL933_RS03470	chromosome	protein_coding	b0638	adenosylcobalamin/alpha-ribazole phosphatase	26	Neutral	13	-1.14	1110	Q	14	-0.02	185	Q	14	-1.48	150	Q	13	0.18	35.4	Q	14	1.05	7.72	Q	15	0.47	22.6	Q	14	-2.09	4610	CD	1	6	0	Q	377.92	Q				yes
723	EDL933_RS03475	chromosome	protein_coding	b0639	nicotinate-nicotinamide nucleotide adenylyltransferase	28	Underrepresented	0	-1.93	1	ID	0	-1.68	1	ID	1	3.35	1	ID	0	-2.21	1	ID	0	-1.57	1	ID	0	-1.93	1	ID	0	-1.79	1	ID	0	0	7	ID	199.66	Q				yes
724	EDL933_RS03480	chromosome	protein_coding	b0640	DNA polymerase III subunit delta	36	Underrepresented	1	-4.07	1.33	ID	1	-4.44	1.41	ID	2	-1.7	1.18	ID	2	0.49	1.22	ID	2	-0.61	1.11	ID	2	-5.09	1.66	ID	2	0.86	1.03	ID	0	0	7	ID	-500.78	Q				yes
725	EDL933_RS03485	chromosome	protein_coding	b0641	hypothetical protein	28	Underrepresented	0	-1.79	1	ID	0	-1.61	1	ID	0	-1.51	1	ID	0	-2.1	1	ID	0	-1.74	1	ID	0	-1.85	1	ID	0	-1.79	1	ID	0	0	7	ID	-220.47	Q				yes
726	EDL933_RS03490	chromosome	protein_coding	b0642	leucine--tRNA ligase	114	Underrepresented	0	---	---	ID	0	---	---	ID	0	---	---	ID	0	---	---	ID	0	---	---	ID	0	---	---	ID	0	---	---	ID	0	0	7	ID	---	ID				yes
727	EDL933_RS03495	chromosome	protein_coding	b0643	hypothetical protein	14	Neutral	6	-0.45	10.3	Q	7	0.28	2.98	Q	8	-0.46	1.64	Q	5	-3.84	17.7	Q	7	0.12	14.7	Q	7	-4.37	155	CD	7	1.78	1.6	Q	1	6	0	Q	174.01	Q				yes
728	EDL933_RS29545	chromosome	pseudogene	b0644	hypothetical protein	59	Neutral	23	0.99	2.32	Q	26	0.29	6.25	Q	28	-0.74	3.83	Q	22	0.49	243	Q	24	-0.18	77.1	Q	27	0.93	18.3	Q	24	0.74	40.7	Q	0	7	0	Q	---	ID				yes
729	EDL933_RS03505	chromosome	protein_coding	b0645	DUF1266 domain-containing protein	46	Neutral	13	-2.62	1860	CD	15	-1.15	571	Q	17	-0.44	39.4	Q	14	0.12	5.2	Q	15	0.33	16.8	Q	16	-0.92	389	Q	15	1.06	204	Q	1	6	0	Q	339.01	Q				yes
730	EDL933_RS03510	chromosome	protein_coding	b0646	J domain-containing protein	72	Neutral	26	0.35	2.15	Q	30	0.14	77.9	Q	28	-0.66	81.2	Q	25	-0.01	212	Q	27	-0.63	3890	Q	28	0.3	248	Q	26	-1.3	1730	Q	0	7	0	Q	439.03	Q				yes
731	EDL933_RS03515	chromosome	protein_coding	b0647	hypothetical protein	40	Neutral	9	1.09	7.91	Q	12	-0.47	3.7	Q	12	-0.24	8.64	Q	7	-0.32	28.2	Q	10	1.84	8.34	Q	11	1.13	7.38	Q	10	2.56	4.24	Q	0	7	0	Q	949.31	Q				yes
732	EDL933_RS03520	chromosome	protein_coding	b0648	hypothetical protein	38	Regional	7	-0.03	3.48	Q	9	0.47	2.6	Q	9	-0.35	1.81	Q	6	0.59	9.18	Q	8	0.37	5.27	Q	9	-0.22	5.72	Q	7	-5.97	385	CD	1	6	0	Q	243.56	Q				yes
733	EDL933_RS32005	chromosome	protein_coding	---	J domain-containing protein	24	Neutral	6	-5.87	220	CD	9	-3.39	71.5	Q	9	0.45	2.39	Q	6	0.93	8.94	Q	8	-0.98	22.2	Q	8	-6.8	2380	CD	7	-3.98	133	CD	3	4	0	Q	-792.68	Q				yes
734	EDL933_RS32010	chromosome	protein_coding	---	hypothetical protein	47	Neutral	18	-0.38	548	Q	19	0.09	10400	Q	21	-1.81	5240	Q	17	1.33	19.2	Q	21	0.23	77.1	Q	21	1.29	11.9	Q	20	-0.14	662	Q	0	7	0	Q	571.03	Q				yes
735	EDL933_RS03530	chromosome	protein_coding	b0650	molecular chaperone HscC	81	Neutral	25	0.55	13.1	Q	27	0.1	137	Q	31	0.08	7.02	Q	19	-1.43	36900	Q	26	-1.45	832	Q	28	0.68	68.9	Q	24	-2.15	158000	CD	1	6	0	Q	382.19	Q				yes
736	EDL933_RS03535	chromosome	protein_coding	b0651	pyrimidine-specific ribonucleoside hydrolase RihA	42	Neutral	13	0.17	14.8	Q	16	-0.86	23.1	Q	17	0.12	3.54	Q	13	1.4	18.9	Q	15	0.25	27.4	Q	16	0.6	6020	Q	15	-5.18	26000	CD	1	6	0	Q	310.7	Q				yes
737	EDL933_RS03540	chromosome	protein_coding	b0652	glutamate/aspartate transport ATP-binding protein GltL	18	Neutral	8	-6.02	1640	CD	9	-0.17	25.8	Q	10	0.33	2.32	Q	7	-6.97	931	CD	8	0.28	23.8	Q	9	-1.16	64.5	Q	8	0.89	19.2	Q	2	5	0	Q	65	Q				yes
738	EDL933_RS03545	chromosome	protein_coding	b0653	glutamate ABC transporter permease	30	Neutral	13	-1.01	40.7	Q	14	-1.5	87.3	Q	13	-0.66	574	Q	13	1.78	9.18	Q	13	-0.1	10.3	Q	14	-2.82	1280	CD	13	-0.99	27.3	Q	1	6	0	Q	99.32	Q				yes
739	EDL933_RS03550	chromosome	protein_coding	b0654	amino acid ABC transporter permease	38	Neutral	19	-0.75	574	Q	21	-0.42	235	Q	20	-0.78	178	Q	18	0.13	3270	Q	21	-1.05	36.5	Q	21	0.61	88.3	Q	20	0.28	69.4	Q	0	7	0	Q	428.84	Q				yes
740	EDL933_RS03555	chromosome	protein_coding	b0655	amino acid ABC transporter substrate-binding protein	26	Neutral	10	0.25	25.9	Q	12	-1.18	9.9	Q	14	-0.49	9.39	Q	11	3.14	4.2	Q	14	2.03	4.47	Q	13	-0.76	414	Q	13	1.14	20.3	Q	0	7	0	Q	717.35	Q				yes
741	EDL933_RS03560	chromosome	protein_coding	b0657	apolipoprotein N-acyltransferase	67	Underrepresented	1	-4.05	1	ID	1	0.28	1	ID	1	-4.34	1	ID	1	-3.92	1	ID	1	-4.27	1	ID	1	-5.01	1	ID	2	2.6	1.51	ID	0	0	7	ID	-686.13	Q				yes
742	EDL933_RS03565	chromosome	protein_coding	b0658	magnesium and cobalt efflux protein CorC	24	Neutral	9	1.28	1.5	Q	10	0.62	5.49	Q	9	1.89	10.3	Q	9	0.4	1.68	Q	9	0.45	11.8	Q	9	1.85	14.6	Q	9	-4.15	345	CD	1	6	0	Q	783.08	Q				yes
743	EDL933_RS03570	chromosome	protein_coding	b0659	endoribonuclease YbeY	15	Underrepresented	1	-3.07	1.25	ID	1	-0.99	1.17	ID	2	0.01	1.07	ID	1	-3	1.14	ID	2	2.09	1	ID	1	-3.67	1.41	ID	1	-3.39	1.45	ID	0	0	7	ID	-122.37	Q				yes
744	EDL933_RS03575	chromosome	protein_coding	b0660	PhoH-like protein	43	Neutral	14	0.69	4.66	Q	14	-1.52	804	Q	15	-2.62	9490	CD	13	-1.77	337	Q	15	-0.25	59	Q	16	-1.83	921	Q	15	-3.62	22300	CD	2	5	0	Q	-190.44	Q				yes
745	EDL933_RS03580	chromosome	protein_coding	b0661	tRNA (N6-isopentenyl adenosine(37)-C2)-methylthiotransferase MiaB	53	Neutral	20	-6.57	3710000	CD	21	-3.27	2570000	CD	24	0.37	19.1	Q	17	-6.54	712000	CD	23	-2.52	4510	CD	23	-6.43	164000000	CD	21	-1.55	69200	Q	5	2	0	CD	-984.4	CD	yes
746	EDL933_RS03585	chromosome	protein_coding	b0662	2-octaprenyl-3-methyl-6-methoxy-1,4-benzoquinol hydroxylase	44	Underrepresented	2	4.8	1.02	ID	2	-2.78	1.6	ID	2	2.86	1.09	ID	1	-2.8	1.28	ID	2	-0.26	1.23	ID	2	-3.44	1.99	ID	2	-2.87	1.62	ID	0	0	7	ID	280.77	Q				yes
747	EDL933_RS03590	chromosome	RNA	b0665	tRNA-Gln	3	Neutral	0	---	---	ID	0	---	---	ID	0	---	---	ID	0	---	---	ID	0	---	---	ID	0	---	---	ID	0	---	---	ID	0	0	7	ID	---	ID				yes
748	EDL933_RS03595	chromosome	RNA	b0665	tRNA-Gln	3	Neutral	0	---	---	ID	0	---	---	ID	0	---	---	ID	0	---	---	ID	0	---	---	ID	0	---	---	ID	0	---	---	ID	0	0	7	ID	---	ID				yes
749	EDL933_RS03600	chromosome	RNA	b0673	tRNA-Met	5	Neutral	2	-2.97	1.71	ID	2	-3.25	2.47	ID	2	-2.08	2.14	ID	1	-3.11	1.59	ID	2	-3.11	2.09	ID	2	-3.63	2.28	ID	2	-3.25	1.88	ID	0	0	7	ID	---	ID				yes
750	EDL933_RS03605	chromosome	RNA	b0670	tRNA-Gln	4	Underrepresented	0	---	---	ID	0	---	---	ID	0	---	---	ID	0	---	---	ID	0	---	---	ID	0	---	---	ID	0	---	---	ID	0	0	7	ID	---	ID				yes
751	EDL933_RS03610	chromosome	RNA	b0670	tRNA-Gln	4	Underrepresented	0	---	---	ID	0	---	---	ID	0	---	---	ID	0	---	---	ID	0	---	---	ID	0	---	---	ID	0	---	---	ID	0	0	7	ID	---	ID				yes
752	EDL933_RS03615	chromosome	RNA	b0672	tRNA-Leu	2	Underrepresented	0	---	---	ID	0	---	---	ID	0	---	---	ID	0	---	---	ID	1	0	1	ID	0	---	---	ID	0	---	---	ID	0	0	7	ID	---	ID				yes
753	EDL933_RS03620	chromosome	RNA	b0673	tRNA-Met	5	Underrepresented	1	-2.52	1.31	ID	1	-2.68	1.61	ID	2	-2.33	1.54	ID	1	-2.78	1.35	ID	1	-2.57	1.46	ID	2	-3.18	1.86	ID	1	-2.67	1.56	ID	0	0	7	ID	---	ID				yes
754	EDL933_RS29550	chromosome	pseudogene	---	hypothetical protein	12	Regional	3	2.64	1.34	ID	3	-4.06	4.94	ID	4	0.15	1.34	ID	2	-3.69	2.62	ID	3	-3.84	4.47	ID	3	-2.67	5.33	ID	3	-4.31	5.83	ID	0	0	7	ID	---	ID				yes
755	EDL933_RS03625	chromosome	protein_coding	b0674	asparagine synthase B	59	Neutral	26	-1.51	1560	Q	30	-0.4	746	Q	31	-1.52	553	Q	26	-0.56	1510	Q	32	1.23	5.42	Q	32	1.18	495	Q	30	1.32	171	Q	0	7	0	Q	594.25	Q				yes
756	EDL933_RS32015	chromosome	pseudogene	---	asparagine synthase	9	Neutral	1	-2.63	1.15	ID	2	1.5	1.68	ID	2	-1.31	1.24	ID	1	-2.86	1.13	ID	2	0.26	1.05	ID	1	1.29	1	ID	1	-2.75	1.16	ID	0	0	7	ID	---	ID				yes
757	EDL933_RS03630	chromosome	protein_coding	b0675	ribonucleotide monophosphatase NagD	32	Neutral	13	-0.42	6.71	Q	12	-1.05	38.8	Q	14	-0.72	15	Q	12	-1.83	190	Q	12	-0.76	125	Q	13	0.65	104	Q	12	-1.74	139	Q	0	7	0	Q	240.41	Q				yes
758	EDL933_RS03635	chromosome	protein_coding	b0676	N-acetylglucosamine repressor	53	Neutral	17	-1.09	210	Q	17	0.77	55.2	Q	19	-0.5	6.24	Q	15	-7.58	130000	CD	17	-4.97	649000	CD	20	-4.29	254000	CD	17	-0.43	13900	Q	3	4	0	Q	-461.08	Q				yes
759	EDL933_RS03640	chromosome	protein_coding	b0677	N-acetylglucosamine-6-phosphate deacetylase	53	Neutral	18	-0.16	90700	Q	21	0.06	518	Q	21	-3.37	1290000	CD	16	-7.26	616000	CD	20	-5.88	398000	CD	21	-8.16	98700000	CD	20	-1.01	13200	Q	4	3	0	Q	-1138.48	CD		yes
760	EDL933_RS03645	chromosome	protein_coding	b0678	glucosamine-6-phosphate deaminase	35	Neutral	11	-7.21	3640	CD	12	-3.39	624	CD	11	-5.89	7400	CD	9	-7.17	3720	CD	11	-7.44	6030	CD	12	-7.07	7370	CD	12	-2.39	808	CD	7	0	0	CD	-2068.09	CD	yes
761	EDL933_RS03650	chromosome	protein_coding	b0679	PTS N-acetyl glucosamine transporter subunit IIABC	74	Neutral	23	-0.46	291	Q	23	0.82	63.4	Q	27	-0.12	26.3	Q	21	0.53	14.7	Q	25	0.83	11.7	Q	25	-0.89	1290	Q	24	0.41	156	Q	0	7	0	Q	635.98	Q				yes
762	EDL933_RS03655	chromosome	protein_coding	b0680	glutamine--tRNA ligase	73	Underrepresented	0	---	---	ID	0	---	---	ID	0	---	---	ID	0	---	---	ID	0	---	---	ID	0	---	---	ID	0	---	---	ID	0	0	7	ID	---	ID				yes
763	EDL933_RS29565	chromosome	pseudogene	b0681	chitoporin	78	Neutral	34	-0.72	22300	Q	37	-0.76	31800	Q	39	-0.53	2870	Q	33	-1.18	118000	Q	36	0.05	200	Q	38	-0.91	2450000	Q	34	-2.68	950000000	CD	1	6	0	Q	---	ID				yes
764	EDL933_RS03670	chromosome	protein_coding	b0682	hypothetical protein	10	Neutral	4	1.84	1.28	ID	4	-1.4	3.24	ID	4	-5.09	19.1	ID	3	1.17	1.5	ID	5	0.85	1.27	Q	4	-5.68	21.2	ID	4	-1.4	3.18	ID	0	1	6	ID	-335.22	Q				yes
765	EDL933_RS03675	chromosome	protein_coding	b0683	transcriptional repressor	21	Neutral	2	-4.12	3.04	ID	3	-4.49	5.9	ID	3	-4.27	4.86	ID	2	-4.1	2.8	ID	3	-4.27	4.13	ID	3	-5.06	8.54	ID	3	-4.52	4.32	ID	0	0	7	ID	-1502.17	CD		yes
766	EDL933_RS03680	chromosome	protein_coding	b4637	Fur leader peptide	5	Neutral	1	-2.58	1.5	ID	1	-2.63	1.6	ID	1	-2.44	1.75	ID	1	-2.69	1.37	ID	1	-2.51	1.59	ID	2	-2.98	1.82	ID	2	-2.88	1.76	ID	0	0	7	ID	-668	Q				yes
767	EDL933_RS03690	chromosome	protein_coding	b0684	flavodoxin-1	14	Underrepresented	0	---	---	ID	0	---	---	ID	0	---	---	ID	0	---	---	ID	0	---	---	ID	0	---	---	ID	0	---	---	ID	0	0	7	ID	---	ID				yes
768	EDL933_RS03695	chromosome	protein_coding	b0685	LexA-regulated protein, CopB family	13	Neutral	5	-0.84	3.6	Q	6	0.97	4.36	Q	5	-3.58	18.7	Q	4	-4.77	10.1	ID	5	-4.08	42.9	Q	6	-4.74	49.9	Q	6	0.38	6.25	Q	0	6	1	Q	-535.49	Q				yes
769	EDL933_RS03700	chromosome	protein_coding	b0686	acyl-CoA esterase	36	Neutral	15	-0.03	18.1	Q	16	0.6	17.2	Q	17	0.4	7.05	Q	14	0.28	6.82	Q	16	-1.07	125	Q	18	-0.16	33.9	Q	16	-2.18	10100	CD	1	6	0	Q	423.75	Q				yes
770	EDL933_RS03705	chromosome	protein_coding	b0687	replication initiation regulator SeqA	21	Neutral	6	-6.07	114	CD	8	-2.42	31.6	Q	7	-6.31	439	CD	5	-5.98	49.1	Q	7	-6.29	150	CD	8	-4.65	151	CD	7	-6.44	302	CD	5	2	0	CD	-1909.53	CD	yes
771	EDL933_RS03710	chromosome	protein_coding	b0688	alpha-D-glucose phosphate-specific phosphoglucomutase	53	Neutral	19	-1.65	156000	Q	20	-3.32	200000	CD	23	-0.6	20.3	Q	17	-1.25	17400	Q	20	-2.47	21000	CD	21	-1.47	10800	Q	20	-2.95	115000	CD	3	4	0	Q	-338.23	Q				yes
772	EDL933_RS03715	chromosome	protein_coding	b0692	putrescine-ornithine antiporter	64	Neutral	30	-0.3	3270000	Q	34	0.01	466	Q	32	-1.18	155000	Q	29	-1.33	57100	Q	31	0.14	17200	Q	34	-0.62	454000	Q	32	-0.55	2260000	Q	0	7	0	Q	345.28	Q				yes
773	EDL933_RS03720	chromosome	protein_coding	b0693	ornithine decarboxylase SpeF	101	Neutral	40	-0.97	450000	Q	42	-0.51	133000	Q	42	-0.39	27800	Q	37	-0.88	5900000	Q	42	-0.66	512	Q	45	-1.02	10400000	Q	41	1.08	504000	Q	0	7	0	Q	356.87	Q				yes
774	EDL933_RS29570	chromosome	protein_coding	---	hypothetical protein	13	Underrepresented	0	-1.79	1	ID	1	5.59	1	ID	0	-1.5	1	ID	0	-2.1	1	ID	0	-1.74	1	ID	0	-1.87	1	ID	0	-1.79	1	ID	0	0	7	ID	327.43	Q				yes
775	EDL933_RS03730	chromosome	protein_coding	b0694	two-component system response regulator KdpE	21	Regional	6	0.89	1.26	Q	6	-0.42	3.25	Q	6	-2.87	60.6	Q	5	-5.64	43.7	Q	6	2	2.32	Q	6	-2.97	61.3	Q	6	0.96	1.66	Q	0	7	0	Q	137.96	Q				yes
776	EDL933_RS03735	chromosome	protein_coding	b0695	two-component system sensor histidine kinase KdbD	82	Neutral	24	-0.83	2390	Q	25	-1.52	62100	Q	29	0.01	14.4	Q	24	-1.39	3360	Q	26	0.42	66.2	Q	28	-0.48	30200	Q	26	-0.12	132	Q	0	7	0	Q	357.33	Q				yes
777	EDL933_RS03740	chromosome	protein_coding	b0696	potassium-transporting ATPase subunit C	27	Neutral	13	-2.29	105	CD	12	-0.67	13.8	Q	13	0.6	1.66	Q	11	-1.95	172	Q	13	0.38	4.05	Q	13	2.23	1.24	Q	12	-0.79	176	Q	1	6	0	Q	582.92	Q				yes
778	EDL933_RS03745	chromosome	protein_coding	b0697	potassium-transporting ATPase subunit B	74	Neutral	29	0.04	52.3	Q	31	-0.22	850	Q	33	-1.17	134	Q	28	0.42	139	Q	30	0.83	703	Q	31	-0.39	5220	Q	33	0.42	17.3	Q	0	7	0	Q	527.51	Q				yes
779	EDL933_RS03750	chromosome	protein_coding	b0698	potassium-transporting ATPase A chain	57	Neutral	20	-0.34	165	Q	24	0.19	153	Q	25	-0.06	73.4	Q	18	0.74	87	Q	25	0.41	10.7	Q	25	-0.01	721	Q	23	-1.03	1720	Q	0	7	0	Q	553.9	Q				yes
780	EDL933_RS03755	chromosome	protein_coding	b4513	K(+)-transporting ATPase subunit F	5	Neutral	2	-3.74	3.85	ID	4	1.19	1.64	ID	3	-3.76	4.87	ID	2	-3.42	2.37	ID	3	-3.84	4.52	ID	4	-0.2	1.76	ID	3	-2.48	3.53	ID	0	0	7	ID	-409.32	Q				yes
781	EDL933_RS03760	chromosome	protein_coding	b0699	DUF2517 domain-containing protein	10	Neutral	4	0.68	1.55	ID	4	-1.26	1.67	ID	4	0.22	2.01	ID	3	-1.62	1.75	ID	4	-0.92	1.25	ID	4	-1.9	2.33	ID	3	-5.73	9.29	ID	0	0	7	ID	-89.59	Q				yes
782	EDL933_RS03765	chromosome	protein_coding	---	RHS element protein RhsA	151	Neutral	80	-0.09	231	Q	88	-0.21	5180	Q	89	-0.62	32400	Q	77	0.11	1080	Q	88	0.4	98.6	Q	90	0.47	268	Q	86	0.05	720	Q	0	7	0	Q	578.27	Q				yes
783	EDL933_RS03770	chromosome	protein_coding	b0704	hypothetical protein	42	Underrepresented	2	-2.87	1.79	ID	2	-3	2.06	ID	2	2.52	1.18	ID	1	-3.07	1.64	ID	3	-2.74	1.68	ID	2	-3.63	3.39	ID	3	3.83	1.21	ID	0	0	7	ID	64.27	Q				yes
784	EDL933_RS03775	chromosome	protein_coding	---	hypothetical protein	18	Underrepresented	2	-3.78	1.95	ID	2	-4.22	2.63	ID	2	-4.18	2.59	ID	2	-3.98	2.03	ID	2	2.19	1	ID	2	-4.77	2.73	ID	2	-4.32	2.42	ID	0	0	7	ID	-909.76	CD		yes
785	EDL933_RS29575	chromosome	protein_coding	---	hypothetical protein	19	Underrepresented	7	-1.82	14	Q	7	-4	107	CD	7	-0.2	15.7	Q	6	-4.23	48.8	Q	7	-3.92	125	CD	7	-4.19	509	CD	7	-3.1	93.9	Q	3	4	0	Q	-811.07	Q				yes
786	EDL933_RS29580	chromosome	pseudogene	---	hypothetical protein	22	Underrepresented	1	-2.6	1.33	ID	2	1.79	1	ID	2	0.88	1.02	ID	1	-2.72	1.32	ID	1	-2.56	1.34	ID	2	-3.2	1.76	ID	1	-2.89	1.45	ID	0	0	7	ID	---	ID				yes
787	EDL933_RS03780	chromosome	protein_coding	b3484	ISAs1 family transposase	58	Regional	14	0.71	2.47	Q	15	0.65	1.52	Q	16	0.41	1.42	Q	9	1.09	7.47	Q	14	0.05	2.71	Q	16	1.18	6.04	Q	16	-0.49	3.64	Q	0	7	0	Q	789.62	Q				yes
788	EDL933_RS03785	chromosome	protein_coding	b0707	hypothetical protein	25	Neutral	9	-0.65	36.6	Q	9	-1.86	118	Q	11	0.87	13	Q	7	-1.38	38.3	Q	9	-1.59	32.4	Q	10	-0.25	7.76	Q	10	0.19	1.83	Q	0	7	0	Q	311.11	Q				yes
789	EDL933_RS03790	chromosome	protein_coding	b0708	deoxyribodipyrimidine photo-lyase	58	Neutral	24	-0.01	171	Q	28	0.26	20.5	Q	28	-0.74	3850	Q	23	0.58	35.5	Q	27	-1.38	752	Q	28	-0.6	16500	Q	26	0.32	230	Q	0	7	0	Q	414.75	Q				yes
790	EDL933_RS03795	chromosome	protein_coding	b0709	dipeptide permease D	79	Neutral	35	-0.24	181	Q	37	-0.13	1770	Q	38	-0.09	596	Q	34	-0.39	11400	Q	38	0.25	149	Q	40	-0.3	26100	Q	38	0.84	2670	Q	0	7	0	Q	583.8	Q				yes
791	EDL933_RS03800	chromosome	protein_coding	b0710	Nif3-like dinuclear metal center hexameric protein	25	Neutral	6	-0.72	7.95	Q	7	-2.04	27.4	Q	9	0.19	1.42	Q	7	1.26	1.93	Q	7	1.3	2.62	Q	8	1.48	5.66	Q	10	-0.77	2.07	Q	0	7	0	Q	616.88	Q				yes
792	EDL933_RS03805	chromosome	protein_coding	b0711	hypothetical protein	20	Neutral	10	1.03	1.3	Q	10	-0.89	10.2	Q	10	-1.47	43.2	Q	9	-1.73	220	Q	10	0.14	4.05	Q	11	-2.14	455	CD	10	-2.28	727	CD	2	5	0	Q	64.97	Q				yes
793	EDL933_RS03810	chromosome	protein_coding	b0712	hypothetical protein	34	Neutral	14	0.78	19.7	Q	16	-0.01	10.7	Q	16	-1.42	437	Q	13	-3.77	3950	CD	14	0.31	53	Q	15	0.86	44.1	Q	16	-0.64	37.3	Q	1	6	0	Q	422.44	Q				yes
794	EDL933_RS03815	chromosome	protein_coding	b0713	LamB/YcsF family protein	18	Neutral	8	0.86	10.9	Q	8	-2.64	108	CD	8	-1.23	8.01	Q	9	-0.48	4.67	Q	8	0.17	5.99	Q	9	-1.55	77.4	Q	8	-0.31	15.4	Q	1	6	0	Q	163.78	Q				yes
795	EDL933_RS03820	chromosome	protein_coding	b0714	endonuclease VIII	32	Neutral	11	-1.39	209	Q	11	0.6	4.67	Q	13	-1.64	76.8	Q	9	-0.91	55	Q	12	0.04	12.8	Q	12	-0.29	158	Q	11	-0.42	51.6	Q	0	7	0	Q	340.27	Q				yes
796	EDL933_RS03825	chromosome	protein_coding	b0715	AbrB family transcriptional regulator	47	Neutral	17	0.22	21	Q	19	-0.87	711	Q	18	-0.41	130	Q	18	-0.44	12.7	Q	19	1.01	25.3	Q	19	-0.38	30300	Q	18	0.74	12.5	Q	0	7	0	Q	565.66	Q				yes
797	EDL933_RS03830	chromosome	protein_coding	---	hypothetical protein	62	Neutral	27	0.93	14.2	Q	29	0.35	33.8	Q	31	-0.65	138	Q	25	-0.3	1070	Q	28	0.37	352	Q	30	-0.02	29200	Q	28	0.31	3040	Q	0	7	0	Q	628.68	Q				yes
798	EDL933_RS03835	chromosome	protein_coding	---	molecular chaperone	33	Neutral	13	-0.19	5.61	Q	15	0.27	2.72	Q	16	-1.27	16.4	Q	11	-4	2430	CD	14	1.09	34.7	Q	15	-2.02	7130	CD	16	-1.09	22.5	Q	2	5	0	Q	203.46	Q				yes
799	EDL933_RS03840	chromosome	pseudogene	---	hypothetical protein	114	Regional	34	0.28	500	Q	38	0.28	3670	Q	38	-0.68	34100	Q	34	-0.94	446	Q	38	-0.83	6980	Q	38	-0.69	441000	Q	35	-0.59	18400000	Q	0	7	0	Q	---	ID				yes
800	EDL933_RS03845	chromosome	protein_coding	---	type 1 fimbrial protein	30	Neutral	6	0.08	2.39	Q	5	-5.29	31.8	Q	6	0.32	2.54	Q	6	1.5	1.47	Q	6	0.11	1.93	Q	6	-5.82	55	Q	5	2.62	1.62	Q	0	7	0	Q	-59.2	Q				yes
801	EDL933_RS03850	chromosome	protein_coding	b0720	citrate (Si)-synthase	54	Regional	13	-6.73	16400	CD	14	-5.96	46700	CD	14	-3.51	12200	CD	12	-1.19	67.4	Q	14	-3.6	5890	CD	14	-7.56	211000	CD	13	-7.11	85900	CD	6	1	0	CD	-1892.91	CD	yes
802	EDL933_RS03855	chromosome	protein_coding	---	hypothetical protein	11	Neutral	0	-2.12	1.06	ID	1	-2.19	1.24	ID	1	-1.91	1.21	ID	0	-2.27	1.04	ID	1	-1.99	1.2	ID	2	3.67	1	ID	1	-1.38	1.09	ID	0	0	7	ID	183.19	Q				yes
803	EDL933_RS29585	chromosome	protein_coding	---	hypothetical protein	13	Neutral	7	3.15	3.86	Q	7	2.68	11.6	Q	6	0.26	1.53	Q	4	2.72	1.31	ID	6	2.8	8.72	Q	8	4.32	11.3	Q	5	1.69	2.09	Q	0	6	1	Q	1726.05	Q				yes
804	EDL933_RS03860	chromosome	protein_coding	b0721	succinate dehydrogenase cytochrome b556 subunit	17	Neutral	6	-1.58	2.65	Q	6	1.47	1.42	Q	5	-4.29	59.2	Q	5	1.28	1.43	Q	6	0.44	1.41	Q	7	0.13	1.15	Q	5	0.23	1.82	Q	0	7	0	Q	333.19	Q				yes
805	EDL933_RS03865	chromosome	protein_coding	b0722	succinate dehydrogenase hydrophobic membrane anchor subunit	14	Neutral	5	1.05	1.29	Q	7	1.02	1.86	Q	6	-1.02	3.5	Q	8	-0.5	1.62	Q	7	1.71	1.35	Q	8	0.95	1.21	Q	6	0.59	1.44	Q	0	7	0	Q	829.5	Q				yes
806	EDL933_RS03870	chromosome	protein_coding	b0723	succinate dehydrogenase flavoprotein subunit	61	Neutral	26	2.28	439	Q	25	2.09	139	Q	22	-0.16	6.88	Q	18	1.95	1.41	Q	24	1.05	2.18	Q	26	2.57	54.1	Q	23	1.12	1.57	Q	0	7	0	Q	1241.86	Q				yes
807	EDL933_RS03875	chromosome	protein_coding	b0724	succinate dehydrogenase iron-sulfur subunit	30	Neutral	11	0.35	1.86	Q	13	0.77	2.35	Q	10	-2.33	105	CD	8	-0.5	1.91	Q	12	-0.26	1.92	Q	14	1.85	3.16	Q	10	-2.83	75.1	Q	1	6	0	Q	393.91	Q				yes
808	EDL933_RS03885	chromosome	protein_coding	b0726	2-oxoglutarate dehydrogenase subunit E1	83	Underrepresented	11	-5.89	1900	CD	12	-6.16	20600	CD	13	-2.01	552	CD	9	-5.86	958	CD	11	-5	11200	CD	14	-5.1	31800	CD	13	-6.33	11000	CD	7	0	0	CD	-1726.42	CD	yes
809	EDL933_RS03890	chromosome	protein_coding	b0727	dihydrolipoyllysine-residue succinyltransferase component of 2-oxoglutarate dehydrogenase complex	38	Underrepresented	10	-2.36	51.5	Q	10	-1.31	317	Q	11	-4.24	1310	CD	9	-6.82	5990	CD	11	-4.65	1920	CD	11	-7.69	24300	CD	10	-7.22	18100	CD	5	2	0	CD	-1678.71	CD	yes
810	EDL933_RS03895	chromosome	protein_coding	b0728	succinyl-CoA ligase subunit beta	40	Regional	9	-6.11	3160	CD	12	-2.79	527	CD	12	-2.1	98.3	Q	8	-6.1	989	CD	10	-6.32	7550	CD	12	-7	38900	CD	10	-2.92	532	CD	6	1	0	CD	-1545.35	CD	yes
811	EDL933_RS03900	chromosome	protein_coding	b0729	succinyl-CoA ligase subunit alpha	37	Regional	7	-4.54	173	CD	8	-5.81	715	CD	9	-2.27	34	Q	7	1.52	2.71	Q	8	-1.69	31.8	Q	10	-3.26	343	CD	8	-5.92	369	CD	4	3	0	Q	-1013.05	CD		yes
812	EDL933_RS29590	chromosome	protein_coding	---	hypothetical protein	4	Neutral	1	-0.5	1	ID	0	-1.76	1	ID	0	-1.64	1	ID	0	-2.26	1	ID	0	-1.9	1	ID	1	5.94	1	ID	0	-2.09	1	ID	0	0	7	ID	434.69	Q				yes
813	EDL933_RS29595	chromosome	protein_coding	---	histidine ammonia-lyase	10	Regional	2	0.96	1.12	ID	2	-0.66	1.47	ID	3	0.29	1.16	ID	2	-4.16	2.5	ID	2	0.05	1.24	ID	2	-5.07	3.87	ID	3	-4.6	3.16	ID	0	0	7	ID	-232.38	Q				yes
814	EDL933_RS03905	chromosome	protein_coding	---	transcriptional regulator	63	Regional	9	-5.28	2660	CD	12	-1.3	18	Q	13	0.97	1.31	Q	11	0.76	4.08	Q	12	-0.21	2.47	Q	11	-0.16	13.9	Q	12	-0.7	19.8	Q	1	6	0	Q	249.07	Q				yes
815	EDL933_RS03910	chromosome	protein_coding	---	cob(I)yrinic acid a,c-diamide adenosyltransferase	22	Neutral	8	0.38	2.61	Q	8	-4.75	1540	CD	10	-0.88	4.6	Q	9	-0.19	4.28	Q	9	0.46	9.48	Q	9	-1.42	45.3	Q	9	2.49	4.6	Q	1	6	0	Q	221.6	Q				yes
816	EDL933_RS03915	chromosome	protein_coding	---	fumarate hydratase	93	Neutral	33	-0.75	1000	Q	39	0.79	35.7	Q	40	-0.66	28	Q	29	-0.85	21200	Q	36	-0.73	263	Q	39	0.56	3170	Q	34	-0.17	6760	Q	0	7	0	Q	494.85	Q				yes
817	EDL933_RS03920	chromosome	protein_coding	---	dicarboxylate/amino acid:cation symporter	57	Regional	8	-6.46	1310	CD	10	-1.54	149	Q	10	-0.47	13	Q	8	0.98	5.51	Q	11	-2.12	30	Q	10	0.2	30.1	Q	10	0.28	17.5	Q	1	6	0	Q	21.57	Q				yes
818	EDL933_RS03925	chromosome	protein_coding	---	DUF4387 domain-containing protein	22	Underrepresented	3	-4.47	2.02	ID	3	0.9	1.19	ID	2	-4.8	3.22	ID	2	-4.58	1.89	ID	2	-4.66	3.07	ID	2	-5.5	3.67	ID	2	-5.02	3.08	ID	0	0	7	ID	-1278.45	CD		yes
819	EDL933_RS03930	chromosome	protein_coding	---	acyclic terpene utilization AtuA family protein	44	Neutral	18	0.46	20.9	Q	18	-0.43	36.2	Q	21	-0.73	9.64	Q	17	1.06	42.7	Q	17	0.46	58	Q	21	0.78	50.6	Q	19	-1.31	2850	Q	0	7	0	Q	547.71	Q				yes
820	EDL933_RS03935	chromosome	protein_coding	---	methylaspartate ammonia-lyase	57	Neutral	20	0.14	239	Q	26	0.02	142	Q	24	0.11	13.2	Q	19	0.76	3280	Q	23	-0.26	60.1	Q	24	1.13	14.4	Q	22	-0.33	109000	Q	0	7	0	Q	663.92	Q				yes
821	EDL933_RS03940	chromosome	protein_coding	---	glutamate mutase epsilon subunit	59	Neutral	21	-0.95	347	Q	22	1.09	23.6	Q	22	-0.81	79.3	Q	19	-0.67	186	Q	22	0.2	73.3	Q	23	-1.7	11000	Q	21	-1.92	8870	Q	0	7	0	Q	269.28	Q				yes
822	EDL933_RS03945	chromosome	protein_coding	---	glutamate mutase	59	Neutral	21	0.67	226	Q	22	-0.04	129	Q	23	0.4	22.6	Q	18	0.35	17.9	Q	23	-1.35	788	Q	24	0.78	442	Q	24	1.54	6.19	Q	0	7	0	Q	712.34	Q				yes
823	EDL933_RS03950	chromosome	protein_coding	---	glutamate mutase sigma subunit	18	Neutral	6	-0.54	5.29	Q	8	-0.8	7.89	Q	7	-1.41	11.2	Q	7	-0.92	2.86	Q	7	1.24	1.32	Q	7	0.11	3.31	Q	7	0.78	20.9	Q	0	7	0	Q	493.45	Q				yes
824	EDL933_RS03955	chromosome	protein_coding	---	hypothetical protein	14	Underrepresented	0	---	---	ID	0	---	---	ID	0	---	---	ID	0	---	---	ID	0	---	---	ID	0	---	---	ID	0	---	---	ID	0	0	7	ID	---	ID				yes
825	EDL933_RS03960	chromosome	protein_coding	---	hypothetical protein	28	Underrepresented	5	-6.04	85	Q	6	-6.36	156	CD	7	0.2	4.97	Q	5	-5	23.1	Q	6	-0.81	4.73	Q	7	-6.93	577	CD	6	-4.19	59.2	Q	2	5	0	Q	-1227.86	CD		yes
826	EDL933_RS03965	chromosome	protein_coding	---	hypothetical protein	64	Underrepresented	6	-5.1	25.5	Q	8	0.48	2.87	Q	7	-0.09	3.8	Q	6	-4	6.41	Q	6	-0.22	3.83	Q	6	-0.4	11	Q	6	-2.26	22.1	Q	0	7	0	Q	38.24	Q				yes
827	EDL933_RS03970	chromosome	protein_coding	b0733	cytochrome bd-I ubiquinol oxidase subunit 1	62	Neutral	3	1.82	1.21	ID	5	-1.9	1.52	Q	3	-3.42	3.46	ID	2	-3.2	1.73	ID	2	-3.42	2.89	ID	3	-4.06	4.99	ID	2	-3.59	2.72	ID	0	1	6	ID	-711.58	Q				yes
828	EDL933_RS03975	chromosome	protein_coding	b0734	cytochrome bd-I ubiquinol oxidase subunit 2	46	Neutral	3	-4.82	1.9	ID	4	-4.12	1.55	ID	2	1.4	1.15	ID	2	-4.7	1.63	ID	2	-5.11	2.55	ID	2	0.26	1.21	ID	2	-4.28	2.55	ID	0	0	7	ID	-631.47	Q				yes
829	EDL933_RS03980	chromosome	protein_coding	b4515	cytochrome bd-I oxidase subunit CydX	2	Neutral	1	2	1	ID	0	---	---	ID	0	---	---	ID	0	---	---	ID	0	---	---	ID	0	---	---	ID	0	---	---	ID	0	0	7	ID	---	ID				yes
830	EDL933_RS03985	chromosome	protein_coding	b0735	cyd operon protein YbgE	9	Neutral	3	-4.43	7.61	ID	4	-0.7	2.28	ID	4	-0.27	1.67	ID	3	-2.88	4.66	ID	4	0.2	1.39	ID	4	-5.4	18.1	ID	4	1.17	1.19	ID	0	0	7	ID	-170.32	Q				yes
831	EDL933_RS03990	chromosome	protein_coding	b0736	acyl-CoA thioester hydrolase YbgC	18	Neutral	6	-5.17	77.7	Q	7	-2.59	66.4	Q	7	1.2	1.5	Q	5	-0.78	6.4	Q	9	2.73	1.35	Q	9	-3.3	50.8	Q	9	1.25	1.78	Q	0	7	0	Q	206.64	Q				yes
832	EDL933_RS03995	chromosome	protein_coding	b0737	protein TolQ	33	Neutral	4	-4.75	15.7	ID	5	-5.1	42.6	Q	5	-4.98	34.2	Q	4	-4.6	8.02	ID	5	-4.94	30.2	Q	5	-5.71	82.3	Q	5	-5.22	34.6	Q	0	5	2	Q	-1786.75	CD		yes
833	EDL933_RS04000	chromosome	protein_coding	b0738	protein TolR	17	Neutral	4	1.58	2.71	ID	5	-2.12	8.14	Q	5	-3.08	18.1	Q	3	2.18	1.98	ID	5	-1.19	5.38	Q	5	-6.07	48	Q	4	-4	26.1	ID	0	4	3	Q	-547.24	Q				yes
834	EDL933_RS04005	chromosome	protein_coding	b0739	cell envelope integrity protein TolA	35	Neutral	12	-6.74	66200	CD	14	-2.84	3140	CD	14	-3.39	16700	CD	11	-4.66	10300	CD	14	-3.32	5190	CD	14	-7.6	418000	CD	13	-7.12	184000	CD	7	0	0	CD	-1742.09	CD	yes
835	EDL933_RS04010	chromosome	protein_coding	b0740	protein TolB	56	Neutral	15	-7.12	165000	CD	16	-7.43	1550000	CD	17	-7.41	3620000	CD	14	-7.08	57700	CD	16	-7.34	1750000	CD	18	-8.02	2320000	CD	16	-7.55	1410000	CD	7	0	0	CD	-2899.6	CD	yes
836	EDL933_RS04015	chromosome	protein_coding	b0741	peptidoglycan-associated lipoprotein	20	Neutral	5	-5.39	29.9	Q	5	-5.65	58	Q	5	-5.62	74.2	Q	4	-5.23	17.6	ID	5	-5.6	66.7	Q	6	-0.75	9.19	Q	5	-5.81	57.1	Q	0	6	1	Q	-1634.72	CD		yes
837	EDL933_RS04020	chromosome	protein_coding	b0742	cell division protein CpoB	35	Neutral	13	0.47	2.19	Q	14	-0.16	30	Q	13	-0.17	16.2	Q	12	-0.78	13.6	Q	13	0.05	31.7	Q	14	-0.09	6.65	Q	13	0.73	7.25	Q	0	7	0	Q	586.77	Q				yes
838	EDL933_RS04025	chromosome	RNA	b2404	tRNA-Lys	3	Neutral	1	-2.25	1.04	ID	2	0.15	1.06	ID	1	-2.13	1.09	ID	1	-2.51	1.09	ID	1	-2.11	1.15	ID	1	-2.49	1.17	ID	1	-2.53	1.13	ID	0	0	7	ID	---	ID				yes
839	EDL933_RS04030	chromosome	RNA	b2403	tRNA-Val	2	Neutral	0	-2.07	1	ID	1	-1.98	1	ID	1	0.39	1	ID	0	-2.52	1	ID	1	-1.37	1	ID	1	-0.37	1	ID	1	-2.23	1	ID	0	0	7	ID	---	ID				yes
840	EDL933_RS04035	chromosome	RNA	b2404	tRNA-Lys	3	Neutral	1	-0.51	1.11	ID	1	-1.57	1.1	ID	1	-2.16	1.19	ID	1	-2.45	1.06	ID	1	-2.18	1.24	ID	1	-2.62	1.22	ID	1	-2.52	1.25	ID	0	0	7	ID	---	ID				yes
841	EDL933_RS04040	chromosome	RNA	b2403	tRNA-Val	2	Neutral	0	-2.18	1	ID	1	-2.07	1	ID	1	-1.38	1	ID	0	-2.39	1	ID	1	-2.16	1	ID	1	1.32	1	ID	1	-2.36	1	ID	0	0	7	ID	---	ID				yes
842	EDL933_RS04045	chromosome	RNA	b2404	tRNA-Lys	3	Neutral	1	-1.32	1.09	ID	2	1.12	1.79	ID	1	-2.19	1.3	ID	1	-2.38	1.09	ID	1	-2.33	1.3	ID	1	-2.77	1.4	ID	1	-2.48	1.33	ID	0	0	7	ID	---	ID				yes
843	EDL933_RS04050	chromosome	RNA	b2404	tRNA-Lys	3	Neutral	1	-1.46	1.09	ID	1	-2.46	1.42	ID	1	-2.26	1.37	ID	1	-2.59	1.21	ID	1	-2.4	1.26	ID	1	-2.78	1.38	ID	1	-2.59	1.35	ID	0	0	7	ID	---	ID				yes
844	EDL933_RS04055	chromosome	protein_coding	b0750	quinolinate synthase	40	Neutral	10	-0.76	3.64	Q	12	0.5	7.28	Q	13	2.65	5.13	Q	9	2.72	2.01	Q	12	2.21	1.71	Q	13	0.34	6.02	Q	11	-0.17	147	Q	0	7	0	Q	1072.15	Q				yes
845	EDL933_RS04060	chromosome	protein_coding	b0751	nicotinamide riboside transporter PnuC	36	Neutral	14	1.23	1.75	Q	15	0.19	7.57	Q	15	-0.9	5.58	Q	11	-2.11	812	CD	16	-1.93	133	Q	15	-1.77	120	Q	15	-0.57	11.2	Q	1	6	0	Q	179.31	Q				yes
846	EDL933_RS04065	chromosome	protein_coding	b0752	zinc transporter ZitB	32	Neutral	15	-0.19	15	Q	17	-0.96	64.2	Q	17	-1.22	38.8	Q	16	0.01	42.8	Q	16	-0.33	239	Q	16	-0.76	78.9	Q	15	-2.35	5810	CD	1	6	0	Q	149.19	Q				yes
847	EDL933_RS04070	chromosome	protein_coding	b0753	hypothetical protein	18	Neutral	7	1.11	6.1	Q	7	-2.11	14.3	Q	7	0.04	4.23	Q	6	-0.88	15.8	Q	7	0.79	3.4	Q	7	-2.81	81.1	Q	7	0.01	5.16	Q	0	7	0	Q	273.3	Q				yes
848	EDL933_RS04075	chromosome	pseudogene	---	glutamate decarboxylase	6	Neutral	1	-2.43	1.33	ID	1	-2.49	1.52	ID	2	-2.33	1.64	ID	1	-2.73	1.31	ID	2	-2.01	1.42	ID	1	-2.86	1.71	ID	2	1.65	2.04	ID	0	0	7	ID	---	ID				yes
849	EDL933_RS04080	chromosome	protein_coding	b0754	phospho-2-dehydro-3-deoxyheptonate aldolase Phe-sensitive	45	Neutral	8	-0.49	77.6	Q	10	-0.83	17.1	Q	9	0.84	3.77	Q	8	0.55	2.76	Q	9	-1.08	16.5	Q	10	-3.28	201	CD	9	-0.19	3.86	Q	1	6	0	Q	211.65	Q				yes
850	EDL933_RS04085	chromosome	protein_coding	b0755	2,3-bisphosphoglycerate-dependent phosphoglycerate mutase	29	Neutral	11	-0.96	28.2	Q	11	-1.42	107	Q	12	-2.85	359	CD	9	-6.64	7350	CD	12	-0.04	7.74	Q	13	1.52	95.3	Q	12	-2.06	750	CD	3	4	0	Q	-37.07	Q				yes
851	EDL933_RS04090	chromosome	protein_coding	b0756	galactose-1-epimerase	35	Neutral	14	0.29	35.8	Q	17	0.3	8.6	Q	16	0.98	1.34	Q	13	0.41	20.2	Q	17	0.5	18.5	Q	16	-1.3	368	Q	16	0.28	3.73	Q	0	7	0	Q	649.61	Q				yes
852	EDL933_RS04095	chromosome	protein_coding	b0757	galactokinase	31	Neutral	15	0.08	10.9	Q	16	1.28	16.5	Q	17	-0.52	25.9	Q	15	-0.98	22.5	Q	15	-1.23	387	Q	17	0.68	14.8	Q	18	-0.11	78.9	Q	0	7	0	Q	557.69	Q				yes
853	EDL933_RS04100	chromosome	protein_coding	b0758	galactose-1-phosphate uridylyltransferase	33	Neutral	9	-3.93	80.7	Q	9	-4.23	953	CD	10	-1.46	44.8	Q	8	1.31	7.92	Q	8	-2.12	55.6	Q	10	-2.12	39.9	Q	8	-4.94	1180	CD	2	5	0	Q	-664.49	Q				yes
854	EDL933_RS04105	chromosome	protein_coding	b0759	UDP-glucose 4-epimerase GalE	47	Neutral	13	-2.2	90.4	Q	13	-4.56	1730	CD	13	-0.18	47.8	Q	11	-5.86	4610	CD	11	-7.63	37600	CD	12	-2.21	718	CD	11	-1.94	1010	Q	4	3	0	Q	-946.17	CD		yes
855	EDL933_RS04110	chromosome	protein_coding	b0760	molybdate ABC transporter ATP-binding protein ModF	53	Neutral	22	-1.6	806000	Q	26	-0.73	36400	Q	28	-1.28	1430	Q	23	-0.58	206	Q	25	-1.1	804	Q	26	-1.42	151000	Q	27	0.1	155	Q	0	7	0	Q	120.52	Q				yes
856	EDL933_RS04120	chromosome	protein_coding	b0761	molybdenum-dependent transcriptional regulator	39	Neutral	13	-0.04	1350	Q	15	-0.85	116	Q	15	-2.85	3790	CD	13	-0.31	420	Q	14	-1.54	1500	Q	15	-0.34	51.3	Q	16	-0.76	236	Q	1	6	0	Q	62.44	Q				yes
857	EDL933_RS04125	chromosome	protein_coding	b0762	multidrug efflux pump accessory protein AcrZ	7	Neutral	2	-2.25	1.53	ID	3	1.37	1.61	ID	2	-2.78	2.28	ID	1	-2.73	1.48	ID	2	-2.87	2.36	ID	2	-3.42	3.27	ID	2	3.69	1.13	ID	0	0	7	ID	-8.36	Q				yes
858	EDL933_RS29600	chromosome	protein_coding	---	hypothetical protein	13	Neutral	2	1.65	1.11	ID	3	-0.83	1.23	ID	3	-4.69	4.85	ID	2	0.76	1.11	ID	2	-1.77	1.88	ID	3	2.22	1.29	ID	3	-0.94	1.69	ID	0	0	7	ID	182.05	Q				yes
859	EDL933_RS04130	chromosome	protein_coding	b0763	molybdate ABC transporter substrate-binding protein	28	Neutral	10	-0.19	8.97	Q	10	-0.78	46.8	Q	11	-1.13	14.2	Q	8	-2.89	193	CD	10	-1.6	17.1	Q	11	-0.05	44.6	Q	9	-1.5	276	Q	1	6	0	Q	95.24	Q				yes
860	EDL933_RS04135	chromosome	protein_coding	b0764	molybdenum ABC transporter permease	29	Neutral	13	-1.77	61.4	Q	14	-0.22	13.6	Q	13	-3.17	6110	CD	11	-2.62	1740	CD	13	-2.25	623	CD	13	-3.04	4360	CD	14	-0.88	16.7	Q	4	3	0	Q	-366.39	Q				yes
861	EDL933_RS04140	chromosome	protein_coding	b0765	molybdenum import ATP-binding protein ModC	38	Neutral	13	-0.83	46.9	Q	14	-1.89	73.2	Q	14	-1.19	40.7	Q	12	-2.66	272	CD	13	-1.28	333	Q	14	-0.67	810	Q	14	-2.9	553	CD	2	5	0	Q	-125.02	Q				yes
862	EDL933_RS04145	chromosome	protein_coding	b0766	Cof-type HAD-IIB family hydrolase	35	Neutral	12	1.26	1.54	Q	13	-0.3	5.46	Q	12	-1.69	71.9	Q	10	-0.47	8.52	Q	12	-0.25	156	Q	13	-2.04	220	CD	14	1.62	7.43	Q	1	6	0	Q	372.79	Q				yes
863	EDL933_RS04150	chromosome	protein_coding	b0767	6-phosphogluconolactonase	42	Neutral	15	-2.49	5710	CD	18	-4.02	41400	CD	17	-3.68	104000	CD	15	-5.33	60100	CD	17	-1.59	179	Q	18	-7.2	4400000	CD	17	-3.52	38300	CD	6	1	0	CD	-1282.65	CD	yes
864	EDL933_RS04155	chromosome	protein_coding	b0768	LysR family transcriptional regulator	60	Regional	14	1.01	8.09	Q	15	-1.35	616	Q	15	-0.86	46.6	Q	13	-2.02	244	CD	16	-0.19	326	Q	15	-3.96	73200	CD	17	2.29	26.1	Q	2	5	0	Q	182.04	Q				yes
865	EDL933_RS04160	chromosome	protein_coding	b0769	4-oxalomesaconate tautomerase	63	Regional	9	-1.13	18.9	Q	10	-1.13	91.9	Q	10	-0.2	2.69	Q	8	0.66	2.62	Q	9	-0.52	6.45	Q	10	1.55	120	Q	10	1.67	1.33	Q	0	7	0	Q	639.18	Q				yes
866	EDL933_RS04165	chromosome	protein_coding	b0770	anion permease	92	Neutral	26	-1.06	12500	Q	30	0.35	13.3	Q	30	-0.64	987	Q	27	0.73	220	Q	29	-0.51	137	Q	31	-0.82	3120	Q	28	0.62	1200	Q	0	7	0	Q	450.73	Q				yes
867	EDL933_RS04170	chromosome	protein_coding	b0771	hydratase	102	Neutral	36	-0.06	8590	Q	40	-1.08	578000	Q	43	-0.5	4430	Q	35	1.22	129	Q	42	-0.13	436	Q	41	0.63	4690000	Q	39	1.89	4550	Q	0	7	0	Q	649.84	Q				yes
868	EDL933_RS04175	chromosome	protein_coding	b0772	pectinesterase	55	Neutral	31	0.48	105	Q	32	-0.13	13300	Q	32	-1.13	7540	Q	29	-0.87	36400	Q	32	-1.3	44900	Q	33	-1.37	17200000	Q	31	0.76	4600	Q	0	7	0	Q	296.26	Q				yes
869	EDL933_RS29605	chromosome	pseudogene	---	integrase	54	Neutral	26	0.73	18.6	Q	28	0.89	3.14	Q	29	0.04	8.49	Q	23	0.45	62.5	Q	27	0.13	12.6	Q	29	0.92	21.8	Q	26	0.05	7010	Q	0	7	0	Q	---	ID				yes
870	EDL933_RS04185	chromosome	protein_coding	---	excisionase	8	Neutral	4	-4.89	9.06	ID	4	-0.15	2.72	ID	5	-1.46	4.39	Q	3	-4.84	7.35	ID	4	-5.12	13.2	ID	4	-3.45	16	ID	4	-5.35	15	ID	0	1	6	ID	-973.93	CD		yes
871	EDL933_RS04190	chromosome	protein_coding	---	hypothetical protein	5	Neutral	4	-6.18	28.6	ID	4	-0.46	3.23	ID	4	-1.64	6.14	ID	4	1.11	2.78	ID	4	1.69	1.63	ID	4	-1.39	4.67	ID	4	-6.64	33.3	ID	0	0	7	ID	-279.12	Q				yes
872	EDL933_RS29610	chromosome	protein_coding	---	hypothetical protein	9	Neutral	2	-3.21	1.9	ID	2	2.48	1.25	ID	2	-3.52	2.89	ID	2	-3.49	1.94	ID	2	-3.48	2.75	ID	3	-1.68	2.53	ID	3	-0.75	1.42	ID	0	0	7	ID	-271.69	Q				yes
873	EDL933_RS29615	chromosome	protein_coding	---	hypothetical protein	16	Underrepresented	0	---	---	ID	0	---	---	ID	0	---	---	ID	0	---	---	ID	0	---	---	ID	0	---	---	ID	0	---	---	ID	0	0	7	ID	---	ID				yes
874	EDL933_RS04195	chromosome	protein_coding	---	hypothetical protein	41	Regional	6	-6.11	102	CD	7	0.04	3.31	Q	8	0.92	1.97	Q	6	0	6.22	Q	7	-0.37	7.41	Q	7	-5.9	376	CD	7	-1	4.89	Q	2	5	0	Q	-215.45	Q				yes
875	EDL933_RS04200	chromosome	protein_coding	---	conjugal transfer protein TraR	7	Neutral	5	0.33	5.48	Q	6	-0.66	2.15	Q	6	-0.88	2.74	Q	5	-1.86	5.02	Q	6	-0.73	3.26	Q	6	0.18	4.51	Q	6	-0.94	3.26	Q	0	7	0	Q	287.94	Q				yes
876	EDL933_RS04205	chromosome	protein_coding	---	hypothetical protein	11	Neutral	6	-1.27	4.61	Q	6	0.45	2.08	Q	6	-2.92	38.5	Q	5	0.73	1.41	Q	5	0.77	2.11	Q	6	-0.24	11	Q	6	-1.5	4.32	Q	0	7	0	Q	265.61	Q				yes
877	EDL933_RS04215	chromosome	protein_coding	---	hypothetical protein	9	Neutral	5	-3.08	7.86	Q	5	1.27	2.21	Q	6	0.95	1.41	Q	4	-2.11	3.29	ID	5	-1.4	5.4	Q	6	1.93	6.99	Q	5	1.57	1.52	Q	0	6	1	Q	683.65	Q				yes
878	EDL933_RS04220	chromosome	protein_coding	---	DUF1317 domain-containing protein	10	Neutral	5	-0.01	1.41	Q	5	-0.36	2.42	Q	5	0.2	1.29	Q	4	-0.84	1.91	ID	5	-2.73	5.42	Q	5	-1.06	6.17	Q	6	-1.05	2.65	Q	0	6	1	Q	176.94	Q				yes
879	EDL933_RS04225	chromosome	protein_coding	---	exonuclease	22	Neutral	16	1.01	2.58	Q	16	0.67	5.11	Q	19	-0.65	13.3	Q	14	-1.21	89.1	Q	15	0.93	1.22	Q	18	-0.01	20.3	Q	17	0.03	2.56	Q	0	7	0	Q	655.57	Q				yes
880	EDL933_RS04230	chromosome	protein_coding	---	phage recombination protein Bet	21	Neutral	12	-0.94	31.6	Q	13	0.61	2	Q	13	-0.93	5.88	Q	11	-0.05	28.9	Q	13	1.27	3.69	Q	13	0.27	11	Q	12	0.39	13.6	Q	0	7	0	Q	627.77	Q				yes
881	EDL933_RS04235	chromosome	protein_coding	---	NinE family protein	6	Neutral	2	1.95	1.18	ID	3	-2.19	4.02	ID	3	-0.06	1.52	ID	2	-3.47	2.07	ID	3	-0.33	1.44	ID	4	-0.78	1.8	ID	3	-3.88	3.28	ID	0	0	7	ID	52.46	Q				yes
882	EDL933_RS04240	chromosome	protein_coding	---	protein ninF	4	Neutral	2	-4.22	2.35	ID	2	-1.7	1.8	ID	3	0.03	1.15	ID	2	0.79	1.05	ID	3	1.28	1.14	ID	3	-5.22	2.8	ID	2	-4.73	2.82	ID	0	0	7	ID	-359.8	Q				yes
883	EDL933_RS04245	chromosome	protein_coding	---	recombination protein NinG	21	Neutral	8	-3.7	84.6	Q	10	-0.47	2.46	Q	9	-1.2	3.71	Q	7	-1.77	13.6	Q	10	-1.12	4.27	Q	10	-1.74	10.4	Q	8	0.18	9.09	Q	0	7	0	Q	-17.6	Q				yes
884	EDL933_RS04250	chromosome	protein_coding	---	serine/threonine protein phosphatase	30	Neutral	14	-1.54	24.2	Q	15	-1.27	71.8	Q	16	-2.19	1770	CD	13	-1.33	41.8	Q	15	0.18	17.3	Q	17	-0.62	75.1	Q	16	-0.01	5.43	Q	1	6	0	Q	132.74	Q				yes
885	EDL933_RS32020	chromosome	pseudogene	---	antitermination protein Q	3	Underrepresented	1	1.7	1	ID	1	-2.26	1	ID	1	4.24	1	ID	0	-2.38	1	ID	1	2.11	1	ID	1	0.14	1	ID	1	-2.41	1	ID	0	0	7	ID	---	ID				yes
886	EDL933_RS04255	chromosome	protein_coding	---	DUF2219 domain-containing protein	75	Underrepresented	9	-0.27	85.7	Q	14	0.21	1.72	Q	12	-1.91	109	Q	11	0.05	3.13	Q	14	1.72	2.45	Q	12	0.45	126	Q	11	-3.94	2690	CD	1	6	0	Q	323.09	Q				yes
887	EDL933_RS29620	chromosome	protein_coding	---	hypothetical protein	8	Neutral	1	-2.49	1.33	ID	1	-2.6	1.48	ID	1	-2.51	1.65	ID	1	-2.73	1.32	ID	1	-2.45	1.51	ID	2	-3.12	1.82	ID	1	-2.72	1.35	ID	0	0	7	ID	-702.55	Q				yes
888	EDL933_RS04260	chromosome	protein_coding	---	Q antiterminator encoded by prophage CP-933P	31	Neutral	14	-1.1	117	Q	13	0.57	11	Q	14	-0.48	33.7	Q	12	1.48	2.16	Q	15	0.07	2.82	Q	16	0.18	9.54	Q	15	1.7	37.3	Q	0	7	0	Q	704.48	Q				yes
889	EDL933_RS04265	chromosome	protein_coding	---	hypothetical protein	54	Underrepresented	9	0.21	1.55	Q	9	1.09	1.58	Q	8	-0.38	7.75	Q	6	2.86	6.41	Q	8	0.58	3.36	Q	10	-0.83	8.38	Q	10	1.46	1.87	Q	0	7	0	Q	789.46	Q				yes
890	EDL933_RS29170	chromosome	protein_coding	---	membrane protein	7	Neutral	3	0.9	1.55	ID	2	-3.2	2.77	ID	5	0.1	1.66	Q	2	-1.12	1.87	ID	4	2.81	1.66	ID	5	0.51	1.67	Q	4	-1.91	3.11	ID	0	2	5	ID	441.72	Q				yes
891	EDL933_RS04275	chromosome	protein_coding	---	holin	14	Neutral	8	0.88	5	Q	9	-0.54	72.8	Q	9	-1.02	13.1	Q	7	-3.68	34.8	Q	8	-1.44	25	Q	9	0.92	3.46	Q	8	0.03	13.8	Q	0	7	0	Q	348.61	Q				yes
892	EDL933_RS04280	chromosome	protein_coding	b0555	lysozyme	25	Neutral	12	-0.34	21.6	Q	11	0.72	4.2	Q	12	0.13	15.4	Q	11	-2.63	67.9	Q	11	-1.85	122	Q	11	-6.71	19200	CD	12	0.7	1.69	Q	1	6	0	Q	-106.73	Q				yes
893	EDL933_RS04285	chromosome	protein_coding	---	lysis protein	18	Neutral	7	-0.37	9.22	Q	9	-1.79	15.7	Q	9	-1.58	25	Q	6	-6.99	375	CD	9	-1.9	13.1	Q	8	-7.87	1930	CD	8	-6.45	510	CD	3	4	0	Q	-1144.82	CD		yes
894	EDL933_RS04290	chromosome	protein_coding	---	hypothetical protein	7	Neutral	0	-1.9	1	ID	0	-1.78	1	ID	0	-1.62	1	ID	0	-2.22	1	ID	0	-1.65	1	ID	1	5.75	1	ID	0	-1.95	1	ID	0	0	7	ID	389.98	Q				yes
895	EDL933_RS04295	chromosome	protein_coding	---	hypothetical protein	8	Neutral	3	2.98	1.77	ID	4	-5.07	14.3	ID	4	0.49	1.18	ID	3	-4.68	5.53	ID	4	-1.98	4.73	ID	4	0.4	2.31	ID	4	0.86	2.36	ID	0	0	7	ID	182.58	Q				yes
896	EDL933_RS29630	chromosome	pseudogene	---	protein convertase	2	Neutral	1	-2.19	1	ID	1	-2.25	1	ID	1	0.79	1	ID	0	-2.45	1	ID	1	3.6	1	ID	1	-2.41	1	ID	1	-0.42	1	ID	0	0	7	ID	---	ID				yes
897	EDL933_RS32025	chromosome	protein_coding	---	hypothetical protein	11	Neutral	2	-3.31	1.87	ID	3	0.98	1.04	ID	2	-0.54	1.18	ID	2	1.57	1.01	ID	3	-1.15	1.53	ID	2	-4.29	2.64	ID	2	-2.28	2.45	ID	0	0	7	ID	-89.04	Q				yes
898	EDL933_RS04310	chromosome	protein_coding	---	DUF1441 domain-containing protein	16	Neutral	3	-2.91	3.96	ID	4	0.19	1.24	ID	3	0.15	1.57	ID	3	2.75	1.61	ID	5	2.05	1.27	Q	4	-0.43	1.99	ID	3	2.88	1.49	ID	0	1	6	ID	818.8	Q				yes
899	EDL933_RS04315	chromosome	protein_coding	---	DNA packaging protein	71	Neutral	31	-0.72	27800	Q	33	-0.88	7790	Q	36	-1.37	54700	Q	31	-0.57	57300	Q	34	2.17	21.4	Q	35	1.28	116	Q	33	0.74	108000	Q	0	7	0	Q	650.42	Q				yes
900	EDL933_RS04320	chromosome	protein_coding	---	hypothetical protein	8	Neutral	2	-4.02	2.47	ID	3	0.22	1.11	ID	2	-3.02	2.55	ID	2	0.61	1.33	ID	3	-1.59	1.67	ID	2	-5.92	3.88	ID	3	-2.13	1.51	ID	0	0	7	ID	-599.05	Q				yes
901	EDL933_RS04325	chromosome	pseudogene	---	phage portal protein	51	Neutral	23	0.32	2.95	Q	21	-1.8	1610	Q	23	-0.9	667	Q	20	-1.09	12300	Q	23	-1.43	18500	Q	24	-1.8	6890	Q	23	-2	84600	Q	0	7	0	Q	---	ID				yes
902	EDL933_RS04335	chromosome	protein_coding	---	peptidase S14	86	Neutral	37	0.86	12.4	Q	39	-0.57	938	Q	38	0.09	194	Q	31	-1.74	1620000	Q	37	-0.57	4670	Q	38	0.37	161000	Q	38	0.31	1250	Q	0	7	0	Q	535.43	Q				yes
903	EDL933_RS04340	chromosome	protein_coding	---	DUF2190 domain-containing protein	10	Neutral	3	0.66	1.18	ID	4	1.71	1.24	ID	5	1.75	1.24	Q	4	-0.33	1.55	ID	4	2.26	1.68	ID	4	1.52	2.53	ID	4	-3.67	8.49	ID	0	1	6	ID	946.67	Q				yes
904	EDL933_RS04345	chromosome	protein_coding	---	DNA breaking-rejoining protein	10	Neutral	2	-4.6	2.46	ID	3	-1.73	1.57	ID	2	1.49	1.17	ID	2	-4.57	1.99	ID	3	-3.25	2.16	ID	2	-0.96	1.82	ID	2	-2.52	2.36	ID	0	0	7	ID	-261.75	Q				yes
905	EDL933_RS04350	chromosome	protein_coding	---	tail protein	16	Neutral	5	1.7	1.47	Q	5	0.36	1.46	Q	4	-0.65	1.64	ID	4	2.67	1.75	ID	4	-5.03	12.6	ID	4	-5.79	18.9	ID	4	-5.28	13.2	ID	0	2	5	ID	-479.61	Q				yes
906	EDL933_RS04355	chromosome	protein_coding	---	tail protein	12	Neutral	9	0.07	2.53	Q	8	-0.87	100	Q	9	-1.71	20	Q	8	-2.72	53.8	Q	9	1.68	5.24	Q	9	0.27	5.27	Q	8	0.3	9.62	Q	0	7	0	Q	442.54	Q				yes
907	EDL933_RS04360	chromosome	protein_coding	---	tail protein	12	Neutral	4	-0.04	2.82	ID	5	2.54	1.28	Q	4	-3.64	23.4	ID	4	-2.24	4.93	ID	4	0.24	3.78	ID	6	1.01	1.4	Q	5	1.69	1.2	Q	0	3	4	Q	597.35	Q				yes
908	EDL933_RS04365	chromosome	protein_coding	---	phage minor tail protein G	8	Neutral	4	0.35	2.78	ID	4	0.85	3.89	ID	5	-4.11	17.5	Q	4	-5.47	9.62	ID	5	0.6	1.27	Q	5	0.71	1.2	Q	4	-1.43	6.43	ID	0	3	4	Q	142.93	Q				yes
909	EDL933_RS04370	chromosome	protein_coding	---	phage tail assembly protein T	6	Neutral	0	-2.11	1	ID	1	-2.03	1	ID	1	-1.86	1	ID	0	-2.35	1	ID	0	-2.02	1	ID	1	-2.43	1	ID	1	-2.16	1	ID	0	0	7	ID	-407.17	Q				yes
910	EDL933_RS04375	chromosome	protein_coding	---	phage tail tape measure protein	102	Neutral	39	-0.37	346000	Q	43	-0.4	10900	Q	45	-1.11	191000	Q	36	-0.53	1000000	Q	43	-0.61	337000	Q	45	0.06	30100	Q	43	0.04	26400	Q	0	7	0	Q	372.88	Q				yes
911	EDL933_RS04380	chromosome	protein_coding	---	tail protein	13	Neutral	5	-0.7	5.98	Q	6	1.89	2.01	Q	6	-4.11	86	Q	5	-0.17	2.22	Q	6	1.19	2.96	Q	6	1.34	1.26	Q	5	2	8.64	Q	0	7	0	Q	641.85	Q				yes
912	EDL933_RS04385	chromosome	protein_coding	---	phage minor tail protein L	20	Neutral	9	0.24	1.65	Q	8	-1.62	11.7	Q	9	-2.39	43	Q	7	-0.3	18.6	Q	8	-0.82	4.24	Q	9	0.19	5.18	Q	7	0.99	23.9	Q	0	7	0	Q	266.5	Q				yes
913	EDL933_RS04390	chromosome	protein_coding	---	phage tail protein	15	Neutral	10	0.56	1.42	Q	11	-1.13	51.3	Q	12	-0.05	8.75	Q	10	0.58	1.35	Q	11	0.71	1.39	Q	12	-0.2	4.86	Q	10	-0.13	104	Q	0	7	0	Q	558.89	Q				yes
914	EDL933_RS04395	chromosome	protein_coding	---	tail assembly protein	17	Neutral	11	-2.72	988	CD	12	-1.3	1140	Q	13	-0.54	39.9	Q	11	-1.41	62.6	Q	13	-0.23	40.2	Q	13	-0.94	767	Q	12	-1.91	119	Q	1	6	0	Q	36.34	Q				yes
915	EDL933_RS04400	chromosome	protein_coding	---	host specificity protein J	121	Neutral	58	-0.48	337000	Q	61	0.5	35.8	Q	67	1.53	309	Q	55	0.42	6580	Q	63	-0.03	103	Q	66	1.39	322	Q	63	-0.74	1350000	Q	0	7	0	Q	802.42	Q				yes
916	EDL933_RS04405	chromosome	protein_coding	---	outer membrane protein	23	Neutral	12	-0.3	9.83	Q	14	-0.18	88	Q	14	-0.07	6.24	Q	13	-0.86	22.1	Q	14	0.23	1.55	Q	13	-3.08	2920	CD	12	-0.93	11.9	Q	1	6	0	Q	207.95	Q				yes
917	EDL933_RS04410	chromosome	protein_coding	---	tail fiber protein	27	Neutral	12	0.73	1.36	Q	11	-0.73	155	Q	12	2.13	32.1	Q	11	-0.53	8.4	Q	13	-0.3	7.29	Q	13	0.23	12	Q	13	-2.54	81.6	Q	0	7	0	Q	557.63	Q				yes
918	EDL933_RS04415	chromosome	protein_coding	---	phage tail protein	11	Neutral	6	-1.84	14.2	Q	7	-0.91	4.88	Q	8	-1.3	5.56	Q	7	-1.45	4.42	Q	8	0.45	1.38	Q	8	-0.87	8.22	Q	7	-5.82	242	CD	1	6	0	Q	-157.25	Q				yes
919	EDL933_RS04420	chromosome	protein_coding	---	non-LEE encoded type III effector NleB2-1	88	Underrepresented	6	-1.44	8.35	Q	7	0.01	5.61	Q	8	-1.13	32.5	Q	6	0.95	1.88	Q	7	-1.47	10.5	Q	10	0.02	1.95	Q	7	-3.07	36.1	Q	0	7	0	Q	135.45	Q				yes		yes
920	EDL933_RS04425	chromosome	protein_coding	---	non-LEE encoded type III effector NleC	64	Neutral	31	-0.09	1040	Q	33	0.91	13.9	Q	33	-0.43	7390	Q	31	-0.1	18.8	Q	33	0.13	143	Q	32	-1.32	236000000	Q	33	-0.85	1310	Q	0	7	0	Q	440.25	Q				yes		yes
921	EDL933_RS29635	chromosome	protein_coding	---	hypothetical protein	15	Neutral	8	-4.05	472	CD	9	-0.7	7.51	Q	10	-1.77	30.8	Q	8	-6.61	1080	CD	9	0.12	22.7	Q	10	-3.51	1610	CD	10	0.34	57	Q	3	4	0	Q	-296.52	Q				yes
922	EDL933_RS29640	chromosome	protein_coding	---	phage tail protein	12	Regional	1	3.63	1	ID	2	-1.2	1.19	ID	1	-2.49	1.28	ID	1	-2.62	1.07	ID	1	-2.44	1.26	ID	1	-3.08	1.24	ID	1	-2.58	1.2	ID	0	0	7	ID	-220.86	Q				yes
923	EDL933_RS04430	chromosome	protein_coding	---	non-LEE encoded type III effector NleH1-1	66	Regional	14	-0.91	621	Q	17	-0.75	50.1	Q	16	-2.86	3160	CD	12	-5.75	8270	CD	16	0.64	2.18	Q	19	-1.92	811	Q	15	-0.36	24.1	Q	2	5	0	Q	-82.96	Q				yes		yes
924	EDL933_RS04440	chromosome	protein_coding	---	non-LEE encoded type III effector NleD	39	Neutral	21	-0.59	407	Q	21	-0.03	55.7	Q	22	-0.57	172	Q	22	0.36	8.92	Q	23	-1.04	58.1	Q	22	-0.11	256	Q	21	-0.06	70.6	Q	0	7	0	Q	416.52	Q				yes		yes
925	EDL933_RS29645	chromosome	protein_coding	---	hypothetical protein	7	Neutral	3	-0.65	1.62	ID	3	-0.94	2.77	ID	4	-2.24	6.04	ID	3	-5.36	7.99	ID	3	-2.57	5.56	ID	4	-6.24	15.8	ID	3	-5.87	14.8	ID	0	0	7	ID	-965.69	CD		yes
926	EDL933_RS04445	chromosome	protein_coding	b0773	kinase inhibitor	26	Neutral	8	-0.1	3.04	Q	11	0.64	1.25	Q	9	-1.17	19.7	Q	7	-1.95	101	Q	10	-0.22	2.93	Q	11	-0.79	10.1	Q	10	-2.99	21.8	Q	0	7	0	Q	172.78	Q				yes
927	EDL933_RS04450	chromosome	protein_coding	b0774	adenosylmethionine--8-amino-7-oxononanoate transaminase	36	Neutral	14	1.72	3.96	Q	15	-1.53	200	Q	16	-0.4	12.9	Q	13	-0.32	17.2	Q	15	0.04	6.5	Q	14	-1.75	652	Q	14	1.19	2.44	Q	0	7	0	Q	430.26	Q				yes
928	EDL933_RS04455	chromosome	protein_coding	b0775	biotin synthase	36	Neutral	18	0.31	6.92	Q	18	-0.16	11.1	Q	19	-0.01	6.42	Q	17	-0.98	72	Q	18	0	149	Q	21	2.16	29.9	Q	21	-0.04	1920	Q	0	7	0	Q	728.8	Q				yes
929	EDL933_RS04460	chromosome	protein_coding	b0776	8-amino-7-oxononanoate synthase	38	Neutral	11	0.11	3.97	Q	11	0.06	12.2	Q	12	-1.29	369	Q	10	0.67	5.58	Q	13	1.5	2.19	Q	13	0.69	8.43	Q	12	-0.02	20	Q	0	7	0	Q	660.89	Q				yes
930	EDL933_RS04465	chromosome	protein_coding	b0777	malonyl-[acyl-carrier protein] O-methyltransferase BioC	27	Neutral	11	0.42	2	Q	11	-1.9	718	Q	11	-0.99	8.83	Q	11	0.56	4.04	Q	12	-0.63	5.97	Q	11	1.69	5.13	Q	11	0.17	3.8	Q	0	7	0	Q	492.94	Q				yes
931	EDL933_RS04470	chromosome	protein_coding	b0778	dethiobiotin synthase	29	Neutral	10	-2.2	83.7	Q	10	-1.25	411	Q	11	-3.68	1920	CD	9	-2.9	180	CD	11	-0.67	12	Q	10	-0.81	331	Q	10	0.77	3.88	Q	2	5	0	Q	-108.93	Q				yes
932	EDL933_RS04475	chromosome	protein_coding	b0779	excinuclease ABC subunit B	69	Neutral	26	-0.34	297	Q	28	-0.6	346	Q	27	-1.04	383	Q	21	-1.23	4850	Q	30	1.37	6.31	Q	29	-0.23	4800	Q	28	-2.15	35400	CD	1	6	0	Q	326.3	Q				yes
933	EDL933_RS04480	chromosome	protein_coding	b0780	hypothetical protein	37	Neutral	14	0.62	6.4	Q	15	0.64	3.06	Q	15	-0.68	41.7	Q	12	-0.22	3.83	Q	14	-0.12	16.7	Q	14	-1.56	187	Q	15	-0.47	58.8	Q	0	7	0	Q	422.19	Q				yes
934	EDL933_RS04490	chromosome	protein_coding	b0781	cyclic pyranopterin monophosphate synthase	36	Neutral	11	-2.61	702	CD	11	-7.4	42700	CD	11	-7.37	45100	CD	10	-7.08	10700	CD	11	-1.8	525	Q	12	-7.98	37600	CD	11	-7.55	36500	CD	6	1	0	CD	-2260.9	CD	yes
935	EDL933_RS04495	chromosome	protein_coding	b0782	molybdenum cofactor biosynthesis protein	22	Neutral	7	-0.7	25.8	Q	8	-0.85	10.9	Q	7	-4.8	866	CD	7	-0.06	2.72	Q	8	-2.24	55.3	Q	8	1.77	5.22	Q	8	-1.04	16.6	Q	1	6	0	Q	-39.11	Q				yes
936	EDL933_RS04500	chromosome	protein_coding	b0783	cyclic pyranopterin monophosphate synthase MoaC	14	Neutral	5	-1.41	8.61	Q	6	-3.3	92.6	Q	7	-2.15	18.4	Q	5	-5.58	58.6	Q	6	-5.72	155	CD	6	-0.6	18.2	Q	6	-3.45	93.2	Q	1	6	0	Q	-803.11	Q				yes
937	EDL933_RS04505	chromosome	protein_coding	b0784	molybdopterin synthase sulfur carrier subunit	7	Neutral	1	-2.52	1.17	ID	1	-2.8	1.32	ID	1	-2.61	1.3	ID	1	-2.59	1.13	ID	1	-2.49	1.19	ID	1	1.44	1	ID	1	-2.76	1.17	ID	0	0	7	ID	-288.64	Q				yes
938	EDL933_RS04510	chromosome	protein_coding	b0785	molybdopterin synthase catalytic subunit MoaE	15	Neutral	4	-4.13	5.39	ID	5	-2.37	7.22	Q	4	-4.43	27.4	ID	3	-4.06	4.13	ID	4	-4.39	18.5	ID	4	-4.96	19.5	ID	4	-4.53	12.7	ID	0	1	6	ID	-1344.18	CD		yes
939	EDL933_RS04515	chromosome	protein_coding	b0786	BAX inhibitor (BI)-1/YccA family protein	37	Neutral	13	-0.29	17	Q	16	0.52	9.16	Q	17	-0.08	55	Q	15	0.32	2.2	Q	17	0.2	2.83	Q	17	-3.2	19900	CD	17	0.97	7.8	Q	1	6	0	Q	410.16	Q				yes
940	EDL933_RS04520	chromosome	protein_coding	b0787	BAX inhibitor (BI)-1/YccA family protein	61	Regional	9	0.54	2.53	Q	11	1.28	1.98	Q	12	-1.52	11.8	Q	8	1.45	1.53	Q	10	1.7	11.7	Q	13	0.7	8.22	Q	10	-3.02	156	CD	1	6	0	Q	616.25	Q				yes
941	EDL933_RS04525	chromosome	protein_coding	b0788	hypothetical protein	50	Neutral	23	-0.48	68	Q	24	-1.05	43	Q	26	0.33	3.83	Q	22	-1.41	200	Q	23	0.21	13.4	Q	27	0.08	1300	Q	25	-1.06	166	Q	0	7	0	Q	413.05	Q				yes
942	EDL933_RS04530	chromosome	protein_coding	b0789	cardiolipin synthase B	48	Neutral	18	0.54	4.94	Q	19	1.06	11.7	Q	20	-0.12	7.47	Q	17	1.29	2.31	Q	19	-1.48	44	Q	20	0.7	1030	Q	20	-1.39	114	Q	0	7	0	Q	572.91	Q				yes
943	EDL933_RS04535	chromosome	protein_coding	b0790	EEP domain-containing protein	26	Neutral	9	-0.66	7.42	Q	9	0.29	2.49	Q	9	-1.03	5	Q	7	1.15	18.1	Q	9	-0.54	15.1	Q	9	1.23	7.07	Q	8	-0.59	6.26	Q	0	7	0	Q	543.57	Q				yes
944	EDL933_RS04540	chromosome	protein_coding	b0791	hypothetical protein	16	Neutral	4	-0.71	3.38	ID	5	-6.16	34.6	Q	6	-2.45	8.26	Q	4	-5.91	12.9	ID	4	-6.08	29.2	ID	5	-1.07	9.17	Q	5	-6.32	38.5	Q	0	4	3	Q	-1271.05	CD		yes
945	EDL933_RS04545	chromosome	protein_coding	b0792	inner membrane transport permease YbhR	42	Neutral	17	0.84	5.29	Q	18	-0.54	177	Q	19	-0.67	111	Q	15	-1.23	1910	Q	19	-0.94	437	Q	18	-4	332000	CD	17	-1	2900	Q	1	6	0	Q	18.57	Q				yes
946	EDL933_RS04550	chromosome	protein_coding	b0793	inner membrane transport permease YbhS	46	Neutral	13	-0.32	4.69	Q	15	-1.03	50.3	Q	16	-1.55	106	Q	12	-1.32	42	Q	14	0.32	10.9	Q	15	0.01	104	Q	13	-0.26	169	Q	0	7	0	Q	310.77	Q				yes
947	EDL933_RS04555	chromosome	protein_coding	b0794	ABC transporter ATP-binding protein	48	Neutral	15	-0.13	100	Q	18	-1.43	672	Q	17	-0.22	132	Q	14	-5.86	134000	CD	18	0.16	26	Q	20	-0.55	198	Q	17	-1.19	977	Q	1	6	0	Q	143.95	Q				yes
948	EDL933_RS04560	chromosome	protein_coding	b0795	secretion protein HlyD	35	Neutral	13	-0.96	1500	Q	14	-0.28	604	Q	15	-1.52	468	Q	14	-3.6	468	CD	16	-3.06	1330	CD	14	-0.85	200	Q	16	1.52	10.2	Q	2	5	0	Q	63.79	Q				yes
949	EDL933_RS04565	chromosome	protein_coding	b0796	DUF1956 domain-containing tetR family transcriptional regulator	19	Neutral	7	-1.81	26	Q	11	1.63	1.35	Q	10	0.29	5.4	Q	7	-1.56	4.59	Q	8	0.03	10.4	Q	12	1.45	2.24	Q	9	0.18	8.71	Q	0	7	0	Q	731.04	Q				yes
950	EDL933_RS04570	chromosome	protein_coding	b0797	ATP-dependent RNA helicase RhlE	43	Neutral	14	-3.99	17200	CD	16	-0.46	256	Q	16	-1.15	58.9	Q	12	-3.13	1510	CD	16	-1.64	1070	Q	17	-0.61	261	Q	17	-0.17	12.1	Q	2	5	0	Q	-41.96	Q				yes
951	EDL933_RS04580	chromosome	protein_coding	---	non-LEE encoded type III effector EspX2	158	Underrepresented	13	1.06	1.72	Q	13	-1.48	924	Q	13	-0.99	21.1	Q	12	0.32	3.79	Q	12	-0.91	1540	Q	15	0.88	17.8	Q	14	-1.15	34.2	Q	0	7	0	Q	361.21	Q				yes		yes
952	EDL933_RS29650	chromosome	pseudogene	---	Swarming motility protein ybiA	5	Neutral	1	-0.16	1.04	ID	2	1.89	1	ID	1	-3.3	1.36	ID	1	-3.1	1.12	ID	1	2.09	1	ID	1	2.39	1	ID	1	-3.26	1.23	ID	0	0	7	ID	---	ID				yes
953	EDL933_RS04585	chromosome	protein_coding	b0799	ATP-dependent helicase DinG	66	Neutral	23	-0.61	68.3	Q	25	1.12	4.53	Q	27	-1.02	49.2	Q	21	1.88	53	Q	24	0.74	120	Q	26	-0.21	1620	Q	24	-1.61	539000	Q	0	7	0	Q	528.97	Q				yes
954	EDL933_RS04590	chromosome	protein_coding	b0800	DNA-binding protein YbiB	31	Neutral	13	0.13	4.85	Q	13	-0.31	17.7	Q	13	-1.47	920	Q	12	2	1.33	Q	14	-0.95	38.7	Q	13	-1.32	124	Q	12	0.19	67.7	Q	0	7	0	Q	326.6	Q				yes
955	EDL933_RS04595	chromosome	protein_coding	b0801	dehydrogenase	35	Neutral	10	-0.01	8.74	Q	12	0.29	3.8	Q	13	-0.41	7.5	Q	11	-0.18	23.8	Q	15	-0.82	3.2	Q	13	-1.79	25.2	Q	12	1.02	7.45	Q	0	7	0	Q	406.23	Q				yes
956	EDL933_RS04600	chromosome	protein_coding	b0802	DUF1471 domain-containing protein	15	Neutral	3	-3.42	2.62	ID	4	1.52	1.36	ID	4	-1.85	1.88	ID	3	0.19	1.31	ID	3	1.3	1.15	ID	3	-5.21	5.65	ID	2	-4.76	3.34	ID	0	0	7	ID	-258.79	Q				yes
957	EDL933_RS04605	chromosome	protein_coding	b0803	DksA/TraR family C4-type zinc finger protein	13	Neutral	4	-2.04	11.5	ID	5	1.08	4.68	Q	5	-0.16	2.79	Q	4	-1.28	4.38	ID	5	-4.9	22.4	Q	6	0.54	6.5	Q	5	-6.24	50.8	Q	0	5	2	Q	-215.7	Q				yes
958	EDL933_RS04610	chromosome	protein_coding	b0804	PKHD-type hydroxylase	28	Neutral	9	-5.2	2690	CD	10	0.35	4.15	Q	11	-0.64	34	Q	8	-7.13	3530	CD	10	0.29	6.32	Q	11	-0.91	151	Q	12	-0.19	2.42	Q	2	5	0	Q	7.49	Q				yes
959	EDL933_RS04615	chromosome	protein_coding	b0805	catecholate siderophore receptor Fiu	104	Neutral	42	-0.97	258000	Q	46	-0.14	3800	Q	48	0.37	258	Q	38	-2	26800000	CD	46	-0.58	7010	Q	48	-0.39	125000	Q	47	-0.31	1810000	Q	1	6	0	Q	387.22	Q				yes
960	EDL933_RS32030	chromosome	protein_coding	---	DUF1471 domain-containing protein	24	Neutral	6	1.01	11.1	Q	8	-2.9	64.9	Q	8	-3.41	126	CD	7	2.48	1.34	Q	8	1.73	3.33	Q	9	-1.82	13.6	Q	8	-0.22	8.07	Q	1	6	0	Q	157.64	Q				yes
961	EDL933_RS04625	chromosome	protein_coding	b0807	23S rRNA (adenine(1618)-N(6))-methyltransferase RlmF	45	Neutral	14	0.69	194	Q	17	0.11	4.56	Q	18	1.49	1.55	Q	14	-2.07	189	CD	18	-0.98	25.8	Q	17	-3.13	72600	CD	16	-0.8	794	Q	2	5	0	Q	296.64	Q				yes
962	EDL933_RS04630	chromosome	protein_coding	b0808	mechanosensitive channel protein	86	Neutral	26	-0.16	1720	Q	30	-0.81	158	Q	33	-1.6	1330	Q	27	-1.07	18800	Q	33	0.9	18.2	Q	32	1.36	207	Q	30	0.54	497	Q	0	7	0	Q	552.98	Q				yes
963	EDL933_RS04640	chromosome	protein_coding	b0809	glutamine ABC transporter ATP-binding protein	15	Neutral	2	1.66	1.21	ID	2	-3.31	3.37	ID	2	-4.33	3.73	ID	2	-3.91	2.17	ID	2	-1.95	2.32	ID	3	-1.11	1.83	ID	2	-1.92	2.65	ID	0	0	7	ID	-452.76	Q				yes
964	EDL933_RS04645	chromosome	protein_coding	b0810	glutamine ABC transporter permease	25	Neutral	9	-1.09	32.9	Q	9	-0.56	37.2	Q	10	-1.22	9.37	Q	7	-6.52	655	CD	10	-0.07	10.2	Q	10	-1.54	54.4	Q	9	0.05	19.8	Q	1	6	0	Q	32.35	Q				yes
965	EDL933_RS04650	chromosome	protein_coding	b0811	amino acid ABC transporter substrate-binding protein	30	Neutral	11	-0.76	182	Q	14	-0.98	62.2	Q	13	-0.54	3.81	Q	12	-5.28	1720	CD	13	-0.38	5.11	Q	13	0.58	11.7	Q	13	-3.02	606	CD	2	5	0	Q	79.23	Q				yes
966	EDL933_RS32035	chromosome	protein_coding	---	hypothetical protein	7	Neutral	2	0.49	1.08	ID	2	-1.31	1.96	ID	2	-3.94	2.74	ID	2	1	1.03	ID	2	-3.92	2.79	ID	3	-3.62	3.07	ID	3	-0.87	1.42	ID	0	0	7	ID	-465.74	Q				yes
967	EDL933_RS04655	chromosome	pseudogene	---	hypothetical protein	15	Neutral	5	-2.16	16.7	Q	6	-4.02	48.3	Q	6	-1.26	3.68	Q	5	-6.33	56.7	Q	6	-3.36	46.8	Q	6	0.35	11.4	Q	6	-3.6	70.3	Q	0	7	0	Q	---	ID				yes
968	EDL933_RS04660	chromosome	protein_coding	b0812	DNA starvation/stationary phase protection protein	25	Neutral	7	-6.42	274	CD	9	1.7	4.66	Q	8	-0.52	12.3	Q	7	2.5	13	Q	9	-3.22	30.7	Q	9	-1.61	25.7	Q	9	1.89	4.71	Q	1	6	0	Q	168.48	Q				yes
969	EDL933_RS29655	chromosome	pseudogene	---	transposase	7	Underrepresented	0	-2.01	1.05	ID	0	-1.96	1.1	ID	1	1.98	1	ID	0	-2.3	1.05	ID	1	1.59	1	ID	1	-2.06	1.05	ID	0	-2.05	1.06	ID	0	0	7	ID	---	ID				yes
970	EDL933_RS04665	chromosome	protein_coding	b0813	threonine/homoserine exporter RhtA	34	Neutral	12	0.04	8.66	Q	14	-1.29	50.9	Q	13	-0.5	11.2	Q	12	0.58	29.7	Q	12	-0.95	74	Q	14	1.47	1.51	Q	13	1.24	7.68	Q	0	7	0	Q	595.8	Q				yes
971	EDL933_RS04670	chromosome	protein_coding	b0814	outer membrane protein X	28	Neutral	9	1.4	2.82	Q	10	0.35	2.31	Q	11	2.13	1.23	Q	9	-1.16	11.8	Q	10	-0.49	9.18	Q	10	0.61	5.12	Q	11	-0.18	2.96	Q	0	7	0	Q	819.35	Q				yes
972	EDL933_RS04675	chromosome	protein_coding	b0815	phosphoethanolamine transferase	86	Neutral	34	-1.44	304000	Q	38	-0.23	534	Q	39	-1.22	50500	Q	32	-0.86	13100	Q	37	0.14	10100	Q	39	-0.04	10900	Q	38	-0.85	110000	Q	0	7	0	Q	306.26	Q				yes
973	EDL933_RS04680	chromosome	protein_coding	b4705	manganase accumulation protein MntS	11	Neutral	4	-0.47	1.59	ID	4	0.38	2.07	ID	4	-0.68	1.66	ID	4	1.52	1.8	ID	4	-0.07	1.34	ID	5	0.46	1.41	Q	5	1.49	1.47	Q	0	2	5	ID	693.22	Q				yes
974	EDL933_RS04685	chromosome	protein_coding	b0817	transcriptional regulator MntR	12	Neutral	4	-5.54	33.7	ID	5	-3.55	14.9	Q	6	-0.48	2.83	Q	4	-5.56	18.7	ID	5	-1.44	7.7	Q	5	-0.62	6.28	Q	5	-1.78	5.48	Q	0	5	2	Q	-440.15	Q				yes
975	EDL933_RS04690	chromosome	protein_coding	b0818	anion transporter	51	Neutral	23	-0.97	1600	Q	24	-0.54	220	Q	26	0.1	46.1	Q	20	-5.09	456000	CD	24	-0.01	21.2	Q	24	-0.42	7910	Q	23	0.47	80.3	Q	1	6	0	Q	332.37	Q				yes
976	EDL933_RS04695	chromosome	protein_coding	b0819	transpeptidase	43	Neutral	19	-2.26	11000	CD	20	-6.6	15100000	CD	20	-2.21	38500	CD	18	-1.08	5470	Q	20	-3.85	1180000	CD	21	-7.79	82600000	CD	20	-5.79	15700000	CD	6	1	0	CD	-1559.62	CD	yes
977	EDL933_RS04700	chromosome	protein_coding	b0820	ABC-F family ATPase	55	Neutral	18	-0.24	285	Q	22	-0.05	21.6	Q	21	-1.41	1020	Q	18	0.09	5.72	Q	20	0.32	49.1	Q	22	-0.15	247	Q	22	0.35	23.4	Q	0	7	0	Q	477.62	Q				yes
978	EDL933_RS04705	chromosome	protein_coding	b0821	DUF1479 domain-containing protein	41	Neutral	18	-0.06	83.1	Q	18	-0.26	23.4	Q	18	-2.4	3310	CD	16	-1.05	1720	Q	18	-0.7	17.8	Q	19	-0.08	3940	Q	18	-3.18	38400	CD	2	5	0	Q	45.05	Q				yes
979	EDL933_RS04710	chromosome	protein_coding	b0822	HAD family hydrolase	43	Neutral	14	0.9	3.22	Q	15	0.11	3.03	Q	15	-0.32	4.5	Q	13	0.54	3.34	Q	17	-0.35	3.94	Q	15	-1.96	3470	Q	14	-1.27	142	Q	0	7	0	Q	341.21	Q				yes
980	EDL933_RS04715	chromosome	pseudogene	b0823	formate C-acetyltransferase/glycerol dehydratase family glycyl radical enzyme	87	Neutral	39	0.17	45.9	Q	38	-0.9	855000	Q	39	-0.48	2330	Q	31	-4.62	1040000000	CD	37	-1.32	12100	Q	39	-0.87	9350000	Q	37	0.18	21700	Q	1	6	0	Q	---	ID				yes
981	EDL933_RS04720	chromosome	protein_coding	b0824	glycyl-radical enzyme activating protein	38	Neutral	13	-0.44	6.33	Q	13	2.11	1.41	Q	12	-2.18	659	CD	9	0.89	10.4	Q	14	-0.29	3.72	Q	14	2.38	1.36	Q	12	0.58	2.44	Q	1	6	0	Q	760.2	Q				yes
982	EDL933_RS04725	chromosome	protein_coding	b0825	fructose-6-phosphate aldolase 1	31	Neutral	14	1.62	3.55	Q	12	0.38	9.31	Q	14	0.04	9.92	Q	10	-4.31	1740	CD	13	0.32	1.6	Q	13	1.26	41	Q	12	-1.79	177	Q	1	6	0	Q	572.22	Q				yes
983	EDL933_RS04730	chromosome	protein_coding	b0826	molybdopterin-synthase adenylyltransferase MoeB	19	Neutral	7	-1.64	29.5	Q	8	0.45	77.8	Q	8	-7.16	2850	CD	7	-6.94	783	CD	8	-7.13	2620	CD	8	-5.24	2490	CD	8	-7.4	2400	CD	5	2	0	CD	-1750.65	CD	yes
984	EDL933_RS04735	chromosome	protein_coding	b0827	molybdopterin molybdotransferase	45	Neutral	18	-5	23300	CD	17	-1.16	8640	Q	17	-7.57	2480000	CD	15	-4.25	64300	CD	17	-3.46	251000	CD	18	-8.18	5170000	CD	17	-3.05	38300	CD	6	1	0	CD	-1679	CD	yes
985	EDL933_RS04740	chromosome	protein_coding	---	L-asparaginase	9	Neutral	3	-5.21	4.76	ID	4	1.77	1.1	ID	3	-1.18	2.4	ID	3	-1.85	1.62	ID	4	-2.96	2.57	ID	3	-6	6.75	ID	3	-5.57	5.07	ID	0	0	7	ID	-785.04	Q				yes
986	EDL933_RS04745	chromosome	protein_coding	---	L-asparaginase	27	Neutral	5	-5.26	46.6	Q	7	-0.19	12.6	Q	7	-1.43	16.7	Q	5	-5.25	29.5	Q	6	-5.42	173	CD	8	-3.52	83.6	Q	6	-5.65	100	CD	2	5	0	Q	-1040.83	CD		yes
987	EDL933_RS04750	chromosome	protein_coding	b0829	glutathione import ATP-binding protein GsiA	66	Neutral	24	-1.26	10700	Q	27	0.56	2560	Q	27	-0.95	709	Q	22	-4.14	967000	CD	27	-0.55	66.4	Q	28	0.07	60400	Q	29	-1.01	266	Q	1	6	0	Q	243.28	Q				yes
988	EDL933_RS04755	chromosome	protein_coding	b0830	glutathione-binding protein GsiB	73	Neutral	29	-0.58	19400	Q	33	-1.62	409000	Q	35	-1.21	995	Q	27	0.32	147	Q	34	0.42	4.5	Q	35	1.25	21.7	Q	34	1.1	2170	Q	0	7	0	Q	529.06	Q				yes
989	EDL933_RS04760	chromosome	protein_coding	b0831	glutathione ABC transporter permease	44	Neutral	17	0.73	13.3	Q	18	1.13	30.7	Q	20	0.18	2.16	Q	17	-0.38	13.1	Q	19	0.4	16.6	Q	19	-1.05	837	Q	18	-1.41	485	Q	0	7	0	Q	560.22	Q				yes
990	EDL933_RS04765	chromosome	protein_coding	b0832	glutathione ABC transporter permease	35	Neutral	10	-0.67	5.69	Q	11	1.71	6.35	Q	12	-2.22	211	CD	10	-0.37	7.23	Q	12	1.13	1.61	Q	11	-0.7	87.4	Q	11	1.78	11.9	Q	1	6	0	Q	607.84	Q				yes
991	EDL933_RS04770	chromosome	protein_coding	b0833	cyclic di-GMP phosphodiesterase	142	Regional	13	-0.31	5.36	Q	11	0.37	5.92	Q	15	-0.08	4.75	Q	9	0.99	2.26	Q	13	2.1	1.46	Q	12	-2.49	623	CD	13	-0.16	18.4	Q	1	6	0	Q	551.7	Q				yes
992	EDL933_RS04775	chromosome	protein_coding	b0834	GGDEF domain-containing protein	89	Neutral	22	-0.95	410	Q	24	-1.21	1120	Q	23	-1.48	1650	Q	19	-0.08	218	Q	22	-0.4	49.8	Q	23	-2.31	436000	CD	21	-0.64	11500	Q	1	6	0	Q	47.85	Q				yes
993	EDL933_RS04780	chromosome	protein_coding	---	transcriptional regulator	13	Neutral	3	-4.14	3.5	ID	3	-4.44	5.65	ID	4	-1.3	2.45	ID	3	2.09	1.61	ID	3	-4.41	5.72	ID	4	-3.55	10.1	ID	4	-4.68	5.44	ID	0	0	7	ID	-944.05	CD		yes
994	EDL933_RS04785	chromosome	protein_coding	---	type II toxin-antitoxin system RelE/ParE family toxin	19	Neutral	7	-0.19	23.6	Q	7	-5.36	735	CD	8	-2.44	54.8	Q	6	-6.72	320	CD	7	-0.22	2.26	Q	8	0.39	7.41	Q	7	-0.42	8.29	Q	2	5	0	Q	-281.9	Q				yes
995	EDL933_RS04790	chromosome	protein_coding	b0835	30S ribosomal protein S12 methylthiotransferase RimO	44	Neutral	15	0.63	6.03	Q	16	-2.43	5820	CD	16	-0.36	17.1	Q	15	-0.72	141	Q	17	0.43	3.73	Q	18	-0.25	120	Q	17	0.94	22	Q	1	6	0	Q	435.04	Q				yes
996	EDL933_RS04795	chromosome	protein_coding	b0836	biofilm regulator BssR	13	Neutral	5	-0.96	5.34	Q	5	-3.99	43.7	Q	6	-0.32	1.66	Q	5	-0.17	1.73	Q	5	-0.29	2.84	Q	5	-6.19	94.4	Q	6	-2.19	9.53	Q	0	7	0	Q	-482.93	Q				yes
997	EDL933_RS04800	chromosome	protein_coding	b0837	dehydrogenase	49	Neutral	21	-0.03	6.76	Q	21	-0.46	494	Q	21	-3.03	25500	CD	18	0.99	7.55	Q	22	0.07	9.29	Q	22	0.91	4240	Q	21	-0.97	295	Q	1	6	0	Q	327.22	Q				yes
998	EDL933_RS04805	chromosome	protein_coding	b0838	glutathione S-transferase	20	Neutral	6	-2.51	14.4	Q	6	-0.41	7.42	Q	6	-0.87	4.6	Q	5	-2.2	10.8	Q	6	-1.48	16	Q	6	1.68	1.25	Q	6	-3.06	29.2	Q	0	7	0	Q	108.39	Q				yes
999	EDL933_RS04810	chromosome	protein_coding	b0839	D-alanyl-D-alanine carboxypeptidase	45	Neutral	11	1.44	1.52	Q	12	0.85	1.65	Q	13	-1.91	49.6	Q	9	1.01	3.04	Q	12	-1.07	11.5	Q	11	1.34	56.7	Q	11	0.84	9.33	Q	0	7	0	Q	660.16	Q				yes
1000	EDL933_RS04815	chromosome	protein_coding	b0840	DeoR family transcriptional regulator	32	Neutral	6	0.84	4.09	Q	8	0.09	1.44	Q	8	-0.49	10.8	Q	7	-0.27	9.24	Q	7	0.07	5.51	Q	8	-1.42	15.3	Q	7	1.71	3.81	Q	0	7	0	Q	571.73	Q				yes
1001	EDL933_RS04820	chromosome	protein_coding	b0841	undecaprenyl-diphosphate phosphatase	26	Neutral	8	-1.73	16.8	Q	8	-1.93	32.1	Q	9	-0.34	2.78	Q	7	-1.01	5.25	Q	8	-1.16	41.5	Q	8	-0.95	8.43	Q	9	-3.4	82.9	Q	0	7	0	Q	-93.88	Q				yes
1002	EDL933_RS04825	chromosome	protein_coding	b0842	multidrug transporter MdfA	55	Neutral	27	0.42	241	Q	28	0.15	90.3	Q	31	-0.73	138	Q	24	0.1	1760	Q	28	1.14	23.2	Q	30	-1.54	1200000	Q	28	-1.25	10800	Q	0	7	0	Q	426.65	Q				yes
1003	EDL933_RS04830	chromosome	protein_coding	b0843	hypothetical protein	11	Neutral	5	-5.88	63.5	Q	5	-3.58	71.6	Q	5	-6.13	105	CD	5	-5.82	47.4	Q	5	-1.31	7.44	Q	5	-0.7	9.69	Q	5	0.45	6.74	Q	1	6	0	Q	-827.73	Q				yes
1004	EDL933_RS04835	chromosome	protein_coding	b0844	HAD family hydrolase	46	Neutral	15	-0.76	7.75	Q	18	0.63	1.49	Q	17	-0.28	2.03	Q	13	0.72	16.2	Q	16	-0.16	2.91	Q	16	-1.11	160	Q	16	-0.3	3.3	Q	0	7	0	Q	458	Q				yes
1005	EDL933_RS04840	chromosome	protein_coding	b0845	MFS transporter	51	Neutral	17	0.38	1.62	Q	15	0.43	6.51	Q	18	-0.05	6.73	Q	13	-0.74	259	Q	16	-0.7	3.48	Q	17	0.77	8.58	Q	16	-0.59	5.45	Q	0	7	0	Q	569.9	Q				yes
1006	EDL933_RS04845	chromosome	protein_coding	b0846	DNA-binding transcriptional regulator	27	Neutral	7	-0.79	4.65	Q	8	-0.26	6.2	Q	7	0.65	8.08	Q	6	1.77	1.4	Q	8	0.7	1.53	Q	8	2.96	12.3	Q	7	2.63	24.9	Q	0	7	0	Q	1078.63	Q				yes
1007	EDL933_RS04850	chromosome	protein_coding	b0847	transporter	84	Neutral	36	-0.12	467	Q	37	-1.1	82100	Q	39	-1.06	209000	Q	32	-1.95	3360000	Q	39	-1.94	45800	Q	39	-0.96	4700000	Q	36	-0.73	31800	Q	0	7	0	Q	60.58	Q				yes
1008	EDL933_RS04855	chromosome	protein_coding	b0848	hypothetical protein	12	Neutral	4	2.09	1.29	ID	5	1.93	1.86	Q	4	-0.45	1.82	ID	3	-2.78	2.45	ID	3	-3.13	5.45	ID	3	0.08	2.01	ID	3	-1.78	4.05	ID	0	1	6	ID	349.16	Q				yes
1009	EDL933_RS04860	chromosome	protein_coding	b0849	GrxA family glutaredoxin	13	Neutral	6	0.64	1.64	Q	7	-1.41	12.1	Q	7	0.47	1.22	Q	6	-0.14	3.81	Q	7	-1.13	3.42	Q	6	-2.31	34.6	Q	7	-1.66	5.28	Q	0	7	0	Q	156.52	Q				yes
1010	EDL933_RS04865	chromosome	protein_coding	b0850	hypothetical protein	8	Neutral	3	-1.69	2.3	ID	3	-5.88	6.15	ID	3	-5.82	5.86	ID	4	-1.55	1.49	ID	3	0.46	1.47	ID	4	-6.44	5.49	ID	3	-5.95	5.81	ID	0	0	7	ID	-1393.51	CD		yes
1011	EDL933_RS04870	chromosome	protein_coding	b0851	oxygen-insensitive NADPH nitroreductase	33	Neutral	11	-1.21	35.5	Q	15	0.04	3.72	Q	15	-0.96	14.1	Q	11	-1.97	103	Q	12	-0.79	30.7	Q	14	-3.35	1810	CD	13	-1.11	679	Q	1	6	0	Q	-31.45	Q				yes
1012	EDL933_RS04875	chromosome	protein_coding	b0852	30S ribosomal protein S6--L-glutamate ligase	30	Neutral	12	0.75	1.48	Q	14	1.74	3.42	Q	14	-0.73	20.8	Q	11	-0.6	135	Q	14	-2.24	204	CD	14	0.89	48.7	Q	14	-1.68	102	Q	1	6	0	Q	453.07	Q				yes
1013	EDL933_RS04880	chromosome	protein_coding	b0853	YbjN domain-containing protein	16	Neutral	7	-4.1	368	CD	8	-0.09	3.38	Q	8	-0.76	3.13	Q	7	0.26	2.28	Q	7	-3.36	360	CD	7	0.57	44.5	Q	7	-6.16	1080	CD	3	4	0	Q	-287	Q				yes
1014	EDL933_RS04885	chromosome	protein_coding	---	hypothetical protein	12	Neutral	4	1.38	2.1	ID	3	0.19	1.71	ID	4	-0.43	1.89	ID	3	3.06	1.84	ID	3	2.78	1.61	ID	4	-0.1	2.09	ID	3	-4.25	6.97	ID	0	0	7	ID	629.55	Q				yes
1015	EDL933_RS04890	chromosome	protein_coding	b0854	spermidine/putrescine ABC transporter substrate-binding protein PotF	46	Neutral	20	0.18	4.01	Q	19	-0.28	32.3	Q	20	-1.03	44.6	Q	16	0.87	7.3	Q	18	-0.04	20.1	Q	20	2.08	11.3	Q	18	-1.15	964	Q	0	7	0	Q	598.42	Q				yes
1016	EDL933_RS04895	chromosome	protein_coding	b0855	polyamine ABC transporter ATP-binding protein	40	Neutral	14	-1.14	76.9	Q	16	-0.19	23.4	Q	16	-0.53	19.5	Q	11	-6.94	26500	CD	15	-0.42	89.9	Q	16	-0.35	2040	Q	14	-7.39	198000	CD	2	5	0	Q	-286.58	Q				yes
1017	EDL933_RS04900	chromosome	protein_coding	b0856	putrescine ABC transporter permease	46	Neutral	13	-0.63	10	Q	17	-0.38	13.3	Q	17	-0.9	4.04	Q	16	0.27	3.92	Q	15	-0.65	16	Q	17	-0.31	23.7	Q	17	-0.2	5.83	Q	0	7	0	Q	359.24	Q				yes
1018	EDL933_RS04905	chromosome	protein_coding	b0857	putrescine ABC transporter permease PotI	31	Neutral	11	-1.2	87.2	Q	12	0.36	8.54	Q	14	-0.15	8.73	Q	10	0.81	11.3	Q	12	-1.55	85.7	Q	12	-1.9	576	Q	12	-2.22	199	CD	1	6	0	Q	143.62	Q				yes
1019	EDL933_RS04910	chromosome	protein_coding	b0858	hypothetical protein	15	Neutral	5	0.27	5.57	Q	6	-0.44	2.9	Q	8	0.88	2.18	Q	5	-0.21	2.31	Q	6	-0.66	2.79	Q	6	2.66	15.2	Q	6	-0.74	8.92	Q	0	7	0	Q	759.65	Q				yes
1020	EDL933_RS04915	chromosome	protein_coding	b0859	23S rRNA (uracil(747)-C(5))-methyltransferase RlmC	52	Neutral	14	-0.3	119	Q	16	-0.3	13	Q	18	0.17	2.3	Q	14	2.6	1.72	Q	15	-0.85	788	Q	15	-5.81	65100	CD	16	2.4	2.21	Q	1	6	0	Q	246.54	Q				yes
1021	EDL933_RS04920	chromosome	protein_coding	---	PTS ascorbate transporter subunit IIC	90	Regional	21	-0.72	18.5	Q	22	0.55	3.15	Q	23	-0.48	227	Q	20	1.38	2.23	Q	23	0.27	3.3	Q	23	-0.62	43.5	Q	21	-1.14	138	Q	0	7	0	Q	473.87	Q				yes
1022	EDL933_RS04925	chromosome	protein_coding	---	PTS sugar transporter IIB	25	Underrepresented	2	-3.91	3.52	ID	4	-1.45	2.68	ID	5	0.99	1.24	Q	2	-3.75	2.42	ID	3	-4.14	5.68	ID	4	-3.83	6.98	ID	3	-4.45	5.97	ID	0	1	6	ID	-653.3	Q				yes
1023	EDL933_RS04930	chromosome	protein_coding	---	sulfatase	63	Neutral	29	-0.08	33.7	Q	31	0.87	46.1	Q	35	0.32	12.2	Q	25	0.16	1720	Q	29	-0.62	193	Q	34	1.3	68.3	Q	30	1.18	1730000	Q	0	7	0	Q	808.77	Q				yes
1024	EDL933_RS04935	chromosome	protein_coding	b0860	arginine ABC transporter substrate-binding protein	41	Neutral	17	-0.61	6.66	Q	18	-1.05	118	Q	20	-0.19	8.87	Q	17	-3.36	5010	CD	18	0.45	5.51	Q	20	-0.19	312	Q	19	0.86	88.7	Q	1	6	0	Q	423.21	Q				yes
1025	EDL933_RS04940	chromosome	protein_coding	b0861	arginine ABC transporter permease ArtM	30	Neutral	11	0.11	33	Q	12	-2.16	1980	CD	13	0.71	23.2	Q	11	-1.31	30.7	Q	12	-0.24	60.2	Q	13	-3.29	4100	CD	13	0.04	327	Q	2	5	0	Q	154.64	Q				yes
1026	EDL933_RS04945	chromosome	protein_coding	b0862	arginine transporter permease subunit ArtQ	22	Neutral	5	-5.72	48.4	Q	6	-6.03	108	CD	6	-5.02	111	CD	5	-3.7	11.5	Q	7	-0.9	6.09	Q	6	-6.59	294	CD	6	-2.57	20.6	Q	3	4	0	Q	-1493.87	CD		yes
1027	EDL933_RS04950	chromosome	protein_coding	b0863	arginine ABC transporter substrate-binding protein	32	Neutral	10	-0.7	57.5	Q	12	-2.57	322	CD	12	-1.51	96.6	Q	11	3.06	10.2	Q	12	0.65	20.2	Q	14	1.25	4.02	Q	12	2.61	45.1	Q	1	6	0	Q	622.56	Q				yes
1028	EDL933_RS04955	chromosome	protein_coding	b0864	arginine ABC transporter ATP-binding protein ArtP	31	Neutral	9	-1.91	92.6	Q	10	-1.7	186	Q	10	-0.46	17.5	Q	9	-0.11	52.7	Q	11	-2.74	100	CD	11	0.11	7.13	Q	11	0.08	5.49	Q	1	6	0	Q	125.58	Q				yes
1029	EDL933_RS04960	chromosome	protein_coding	b0865	lipoprotein	27	Neutral	12	0.8	6.26	Q	13	-0.27	15.4	Q	13	-1.63	237	Q	12	-0.76	20.7	Q	13	0.21	13.7	Q	13	-0.12	44.4	Q	13	-2.86	3950	CD	1	6	0	Q	252.05	Q				yes
1030	EDL933_RS04965	chromosome	protein_coding	---	hypothetical protein	14	Neutral	3	-1.25	1.08	ID	3	-0.14	1.08	ID	3	-0.18	1.13	ID	3	3.12	2.63	ID	4	-0.74	1.68	ID	3	0.06	1.11	ID	3	-1.58	1.72	ID	0	0	7	ID	431.14	Q				yes
1031	EDL933_RS04970	chromosome	pseudogene	---	hypothetical protein	161	Underrepresented	10	-0.26	2.18	Q	10	-4.38	337	CD	11	0.37	8.04	Q	8	0.27	3.6	Q	10	-1.82	16.2	Q	12	1.09	19.9	Q	10	0.06	1.69	Q	1	6	0	Q	---	ID				yes
1032	EDL933_RS04980	chromosome	protein_coding	---	hypothetical protein	16	Neutral	6	-1.8	4.47	Q	8	0.48	1.68	Q	6	0.95	2.08	Q	4	-4.28	4.93	ID	5	-1.82	6.7	Q	7	0.9	7.89	Q	5	-4.98	34.8	Q	0	6	1	Q	90.26	Q				yes
1033	EDL933_RS04985	chromosome	protein_coding	b0866	hypothetical protein	15	Neutral	3	1.49	1.79	ID	4	-5.63	12.5	ID	4	0.36	2.05	ID	3	-0.02	1.65	ID	4	1.32	1.15	ID	4	-1.22	3.83	ID	3	-5.73	11.1	ID	0	0	7	ID	-100.74	Q				yes
1034	EDL933_RS04990	chromosome	protein_coding	b0867	N-acetylmuramoyl-L-alanine amidase	36	Neutral	10	0.27	4.77	Q	11	-0.25	9.37	Q	12	0.14	23	Q	9	0.64	72.2	Q	12	0.41	8.85	Q	12	0.52	9.58	Q	12	0.24	2.1	Q	0	7	0	Q	681.41	Q				yes
1035	EDL933_RS04995	chromosome	protein_coding	b0868	NAD(P)-dependent oxidoreductase	47	Neutral	19	-0.58	42.8	Q	21	0.32	2.77	Q	20	-1.77	13600	Q	18	-2.26	7430	CD	19	-1.11	9580	Q	21	-0.02	7880	Q	20	-1.42	1510	Q	1	6	0	Q	169.71	Q				yes
1036	EDL933_RS05000	chromosome	protein_coding	b0869	DUF2867 domain-containing protein	55	Neutral	20	1.71	4.57	Q	20	0.8	7.25	Q	21	0.92	6.96	Q	16	-0.34	191	Q	21	0.13	11.9	Q	23	0.61	21.7	Q	19	1.49	4200	Q	0	7	0	Q	943.88	Q				yes
1037	EDL933_RS05005	chromosome	protein_coding	b0870	low-specificity L-threonine aldolase	37	Neutral	16	0.42	4.07	Q	18	0.46	2.76	Q	16	-0.49	6.93	Q	13	-0.45	1490	Q	15	1.09	3.48	Q	16	0	17.9	Q	15	1.32	40.5	Q	0	7	0	Q	732.72	Q				yes
1038	EDL933_RS05010	chromosome	protein_coding	b0871	ubiquinone-dependent pyruvate dehydrogenase	66	Neutral	22	0.43	283	Q	25	-0.28	75.1	Q	26	-0.1	15.1	Q	20	-1.08	9770	Q	24	-1	7470	Q	26	0.47	4830	Q	25	-0.35	100	Q	0	7	0	Q	465.23	Q				yes
1039	EDL933_RS05015	chromosome	protein_coding	b0872	NADH oxidoreductase	40	Neutral	17	1.01	22.1	Q	19	0.56	17.2	Q	20	-0.91	36.6	Q	16	-5.15	170000	CD	20	-0.42	71.2	Q	19	0.37	54.1	Q	20	-1.07	532	Q	1	6	0	Q	359.69	Q				yes
1040	EDL933_RS05020	chromosome	protein_coding	b0873	hydroxylamine reductase	53	Neutral	22	0.24	220	Q	25	-0.63	22600	Q	25	0.07	684	Q	20	-0.77	572	Q	25	-2.03	2040	CD	24	-0.91	1330	Q	23	-0.2	573	Q	1	6	0	Q	283.02	Q				yes
1041	EDL933_RS05025	chromosome	protein_coding	b0874	membrane protein	53	Neutral	19	-0.12	31	Q	18	0.26	28.5	Q	19	-0.79	36.2	Q	16	-1.52	684	Q	19	0.24	27.7	Q	20	-2.58	45500	CD	19	0.78	14.1	Q	1	6	0	Q	330.31	Q				yes
1042	EDL933_RS29660	chromosome	protein_coding	---	hypothetical protein	12	Neutral	3	-0.87	1.83	ID	4	-0.6	1.19	ID	4	-2.23	1.8	ID	3	1.31	1.24	ID	3	2.77	1.43	ID	3	-1.51	2.61	ID	3	-5.8	5.6	ID	0	0	7	ID	44.6	Q				yes
1043	EDL933_RS05030	chromosome	protein_coding	b0875	aquaporin	33	Neutral	11	-1.49	30.9	Q	12	-2.25	804	CD	13	-1.28	200	Q	12	1.92	1.75	Q	14	-0.98	9.75	Q	14	0.39	18.3	Q	15	0.97	3.36	Q	1	6	0	Q	303.04	Q				yes
1044	EDL933_RS05040	chromosome	protein_coding	b0876	ATP-dependent endonuclease	51	Neutral	15	0.45	63.3	Q	17	-0.44	116	Q	18	-1.05	105	Q	16	-0.74	12.6	Q	18	-0.42	13	Q	17	0.28	469	Q	18	-1.18	203	Q	0	7	0	Q	364.49	Q				yes
1045	EDL933_RS05045	chromosome	protein_coding	b0877	DUF535 domain-containing protein	43	Neutral	23	-1.19	39400	Q	24	-3.11	11200000	CD	25	-1.1	2050	Q	22	0.23	1850	Q	24	-3.27	15000000	CD	26	-0.99	30600	Q	25	0.41	7.87	Q	2	5	0	Q	-111.14	Q				yes
1046	EDL933_RS05050	chromosome	protein_coding	b0878	MacA family efflux pump subunit	39	Neutral	13	0.67	6.4	Q	12	-2.03	102	CD	13	-2.76	115	CD	12	-0.11	2.14	Q	13	-0.84	7.04	Q	13	-0.33	72.3	Q	12	-0.15	16.1	Q	2	5	0	Q	106.65	Q				yes
1047	EDL933_RS05055	chromosome	protein_coding	b0879	macrolide ABC transporter ATP-binding protein/permease MacB	74	Neutral	33	0.84	1430	Q	36	0.45	262	Q	38	-0.17	304	Q	29	0.47	10800	Q	34	0.03	108	Q	37	0.29	68700	Q	35	0.76	79.6	Q	0	7	0	Q	722.58	Q				yes
1048	EDL933_RS05060	chromosome	protein_coding	b0880	cold-shock protein CspD	9	Neutral	4	2.98	5.66	ID	5	2.07	3.21	Q	4	1.25	1.39	ID	3	0.27	1.17	ID	4	3	1.95	ID	4	0.24	1.25	ID	3	-2.75	7.59	ID	0	1	6	ID	1059.12	Q				yes
1049	EDL933_RS05065	chromosome	protein_coding	b0881	ATP-dependent Clp protease adaptor ClpS	17	Neutral	11	0.09	10.3	Q	11	0.54	1.49	Q	11	-0.92	21.7	Q	10	1.39	5.49	Q	12	-1.03	32.2	Q	11	1.12	1.29	Q	11	-2.34	673	CD	1	6	0	Q	445.81	Q				yes
1050	EDL933_RS05070	chromosome	protein_coding	b0882	ATP-dependent Clp protease ATP-binding subunit ClpA	78	Neutral	26	1.21	2.07	Q	26	0.63	2.54	Q	25	-1.64	313	Q	22	-0.3	50.2	Q	25	-0.56	75	Q	25	0.99	58.1	Q	24	0.82	115	Q	0	7	0	Q	620.63	Q				yes
1051	EDL933_RS29665	chromosome	protein_coding	---	hypothetical protein	17	Neutral	4	1.26	1.3	ID	3	0.97	1.48	ID	3	0.66	1.28	ID	2	-1.23	1.55	ID	3	2.5	1.43	ID	3	3.06	1.25	ID	3	-4.21	4.83	ID	0	0	7	ID	911.49	Q				yes
1052	EDL933_RS05075	chromosome	protein_coding	---	integrase	56	Neutral	24	-1.13	2050	Q	24	-0.92	144	Q	25	-0.57	738	Q	22	-0.85	82.5	Q	29	-0.67	8.11	Q	28	-0.57	575	Q	24	-1.08	2150	Q	0	7	0	Q	211.76	Q				yes
1053	EDL933_RS05080	chromosome	protein_coding	---	hypothetical protein	173	Underrepresented	8	-1.49	20.3	Q	12	-0.28	5.44	Q	13	0.16	3.62	Q	9	0.15	2.62	Q	11	0.54	3.05	Q	13	0.37	14.9	Q	13	-0.83	2.02	Q	0	7	0	Q	509.07	Q				yes
1054	EDL933_RS32040	chromosome	pseudogene	---	IS1 family transposase	33	Neutral	16	-0.3	12.4	Q	18	0.38	3.1	Q	18	-0.35	4.06	Q	14	-1.3	20.8	Q	18	0.16	3.86	Q	17	1.14	73.7	Q	17	-0.45	462	Q	0	7	0	Q	---	ID				yes
1055	EDL933_RS32045	chromosome	pseudogene	---	hypothetical protein	11	Neutral	3	0.58	1.24	ID	3	0.21	1.5	ID	4	-2.26	2.55	ID	2	0.78	1.15	ID	3	-4.82	5.45	ID	4	-0.65	1.29	ID	4	1.58	1.25	ID	0	0	7	ID	---	ID				yes
1056	EDL933_RS05095	chromosome	protein_coding	---	AlpA family transcriptional regulator	19	Neutral	12	-1.03	35	Q	14	-0.25	3.74	Q	15	-1.22	29.8	Q	12	-0.77	26.4	Q	14	0.33	12	Q	14	-0.78	673	Q	14	0.04	21.1	Q	0	7	0	Q	347.18	Q				yes
1057	EDL933_RS05100	chromosome	protein_coding	---	DUF3987 domain-containing protein	16	Underrepresented	1	-2.69	1.07	ID	1	-2.69	1.14	ID	1	-2.78	1.22	ID	1	-2.93	1.07	ID	1	-2.68	1.14	ID	1	-3.36	1.17	ID	1	-3.03	1.14	ID	0	0	7	ID	-773.53	Q				yes
1058	EDL933_RS05105	chromosome	protein_coding	---	DUF3987 domain-containing protein	71	Regional	14	-0.8	11.3	Q	15	-0.36	43.8	Q	16	-0.36	4.8	Q	13	0.75	4.72	Q	15	0.48	6.45	Q	15	-0.27	38.2	Q	15	-0.96	57.5	Q	0	7	0	Q	451.69	Q				yes
1059	EDL933_RS29670	chromosome	pseudogene	---	hypothetical protein	17	Underrepresented	2	-0.89	1.05	ID	1	-1.88	1.06	ID	1	-0.25	1.08	ID	0	-2.24	1.05	ID	2	1.98	1	ID	1	-2.23	1.12	ID	1	-2.06	1.07	ID	0	0	7	ID	---	ID				yes
1060	EDL933_RS05110	chromosome	protein_coding	---	inovirus Gp2 family protein	41	Neutral	13	-0.59	9.21	Q	14	-0.88	36.8	Q	17	-0.76	33.9	Q	12	1.17	19.9	Q	17	-1.76	68.3	Q	18	0.38	8.62	Q	15	-1.07	56.9	Q	0	7	0	Q	297.38	Q				yes
1061	EDL933_RS05115	chromosome	pseudogene	---	DEAD/DEAH box helicase	118	Neutral	58	-0.35	2170	Q	65	0.09	975	Q	67	-0.49	24400	Q	56	-0.06	159	Q	63	0.24	3130	Q	68	-1.2	1180000000	Q	64	0.17	28600	Q	0	7	0	Q	---	ID				yes
1062	EDL933_RS05120	chromosome	pseudogene	---	IS66 family transposase	46	Neutral	28	0.53	1.41	Q	31	0	1.81	Q	34	-0.72	6.85	Q	29	-0.65	12.3	Q	34	0.05	1.5	Q	32	0.07	16.2	Q	31	0.08	11	Q	0	7	0	Q	---	ID				yes
1063	EDL933_RS05125	chromosome	pseudogene	---	transposase	11	Neutral	7	1.15	2.08	Q	7	0.47	1.49	Q	7	0.01	1.64	Q	6	-0.42	1.88	Q	7	0.58	2.3	Q	8	0.58	1.95	Q	6	-0.54	1.86	Q	0	7	0	Q	---	ID				yes
1064	EDL933_RS05130	chromosome	protein_coding	---	IS66 family insertion sequence hypothetical protein	12	Neutral	8	-1.31	5.03	Q	9	-0.6	1.81	Q	8	-1.72	19.8	Q	9	0.14	1.5	Q	8	-0.97	2	Q	9	-0.12	1.59	Q	8	0.71	1.57	Q	0	7	0	Q	274.61	Q				yes
1065	EDL933_RS05135	chromosome	pseudogene	---	IS30 family transposase	15	Neutral	10	0.47	2.64	Q	11	0.22	1.67	Q	11	-0.89	9.76	Q	9	-0.97	18.5	Q	10	-1.72	10.3	Q	10	-1.79	22.9	Q	10	-0.99	3.43	Q	0	7	0	Q	---	ID				yes
1066	EDL933_RS29675	chromosome	pseudogene	---	transposase	3	Neutral	1	-2.96	1.4	ID	2	-3.11	1.77	ID	2	-2.83	1.56	ID	1	-2.95	1.33	ID	2	-1.92	1.65	ID	2	-3.62	1.92	ID	2	-3.31	1.77	ID	0	0	7	ID	---	ID				yes
1067	EDL933_RS05140	chromosome	pseudogene	---	IS3 family transposase	41	Neutral	23	-0.12	4.6	Q	25	0.86	1.71	Q	27	-0.02	3.43	Q	23	0.69	27.4	Q	25	-0.03	1.95	Q	25	-0.15	32.8	Q	27	-0.39	45.3	Q	0	7	0	Q	---	ID				yes
1068	EDL933_RS05145	chromosome	protein_coding	---	complement resistance protein TraT	27	Neutral	11	-0.76	3.36	Q	12	-0.98	12	Q	11	-1.96	95.1	Q	10	-0.39	3.45	Q	13	0.34	5.61	Q	14	-0.01	3.44	Q	13	1.22	4.7	Q	0	7	0	Q	363.02	Q				yes
1069	EDL933_RS05150	chromosome	protein_coding	---	hypothetical protein	20	Neutral	6	-0.02	2.11	Q	7	0.47	1.55	Q	8	-1.15	11	Q	7	-0.27	1.63	Q	8	0.29	1.56	Q	7	-1.92	54.3	Q	7	-1.24	9.08	Q	0	7	0	Q	287.08	Q				yes
1070	EDL933_RS05155	chromosome	protein_coding	---	hypothetical protein	22	Neutral	2	-2.76	1.69	ID	2	-3.3	2.88	ID	2	-3.16	2.54	ID	2	1.92	1.07	ID	2	-2.95	2.26	ID	2	-2.51	2.58	ID	2	1.04	1.21	ID	0	0	7	ID	-379.09	Q				yes
1071	EDL933_RS05160	chromosome	protein_coding	---	hypothetical protein	7	Neutral	3	0.57	1.39	ID	4	1.04	1.1	ID	3	0.33	1.17	ID	3	-0.87	1.68	ID	3	-1.78	2.92	ID	3	-2.87	5	ID	3	-5.19	6.58	ID	0	0	7	ID	-12.95	Q				yes
1072	EDL933_RS29680	chromosome	protein_coding	---	hypothetical protein	14	Regional	4	0.49	1.28	ID	4	1.01	1.63	ID	5	-0.83	1.6	Q	4	2.94	1.69	ID	5	1.86	1.93	Q	4	-4.92	9.03	ID	4	-2.79	3.84	ID	0	2	5	ID	228.39	Q				yes
1073	EDL933_RS05165	chromosome	protein_coding	---	diacylglycerol kinase	27	Underrepresented	1	-2.44	1.21	ID	1	-2.34	1.21	ID	2	3.08	1.47	ID	1	-2.56	1.16	ID	1	-2.36	1.26	ID	1	-2.79	1.22	ID	1	-2.44	1.2	ID	0	0	7	ID	-95.05	Q				yes
1074	EDL933_RS05170	chromosome	protein_coding	---	phosphoethanolamine transferase	161	Underrepresented	6	-5.01	90.6	Q	7	-5.23	234	CD	8	-5.21	420	CD	6	0.87	2.12	Q	8	-4.13	59	Q	10	-0.65	40.7	Q	9	-3.11	39.2	Q	2	5	0	Q	-1065.35	CD		yes
1075	EDL933_RS05175	chromosome	protein_coding	---	hypothetical protein	16	Regional	6	-0.88	1.86	Q	6	0	1.46	Q	6	-0.17	3.8	Q	5	2.28	1.26	Q	6	1.91	1.32	Q	6	-0.94	3.11	Q	5	-0.72	5.01	Q	0	7	0	Q	616.1	Q				yes
1076	EDL933_RS29175	chromosome	protein_coding	---	hypothetical protein	12	Neutral	7	0.18	1.69	Q	8	-1.33	3.86	Q	9	-0.63	2.49	Q	6	0.12	4.09	Q	8	-0.37	2.08	Q	8	-0.54	5.09	Q	8	-1.81	23	Q	0	7	0	Q	234.69	Q				yes
1077	EDL933_RS05180	chromosome	protein_coding	---	urease accessory protein	22	Neutral	9	-1.43	51.5	Q	10	-1.2	23.6	Q	10	-0.5	17	Q	9	-0.72	4.64	Q	10	0	4.59	Q	10	-0.3	3.32	Q	9	-6.49	6690	CD	1	6	0	Q	-90.55	Q				yes
1078	EDL933_RS05185	chromosome	protein_coding	---	urease subunit gamma	13	Neutral	5	0.16	1.98	Q	5	-1.17	5.73	Q	6	-0.77	2.43	Q	5	-1.62	3.71	Q	5	-0.93	2.07	Q	7	-0.06	3.41	Q	5	-5.28	39	Q	0	7	0	Q	-22.65	Q				yes
1079	EDL933_RS05190	chromosome	protein_coding	---	urease subunit beta	17	Neutral	10	-0.26	2.26	Q	10	-0.13	3.13	Q	11	-1.35	6.63	Q	10	-0.23	3.26	Q	10	0.26	1.31	Q	10	-0.81	7.35	Q	9	-1.2	62.5	Q	0	7	0	Q	317.79	Q				yes
1080	EDL933_RS05195	chromosome	protein_coding	---	urease subunit alpha	81	Neutral	39	-1.01	8150	Q	44	-0.39	204	Q	46	0.3	101	Q	37	0.01	268	Q	43	-0.88	162	Q	43	-0.36	5340	Q	42	0.23	2790	Q	0	7	0	Q	437.82	Q				yes
1081	EDL933_RS05200	chromosome	protein_coding	---	urease accessory protein UreE	16	Neutral	6	-4.33	16.2	Q	6	-0.15	3.02	Q	6	0.33	1.36	Q	4	-2.21	4.94	ID	5	-3.59	21.6	Q	7	-0.61	1.84	Q	5	-3.48	18.5	Q	0	6	1	Q	-230.52	Q				yes
1082	EDL933_RS05205	chromosome	protein_coding	---	urease accessory protein UreF	24	Neutral	9	1.42	1.44	Q	9	-2.14	24.8	Q	12	0.06	1.39	Q	7	-2.37	18.3	Q	12	0.3	2.24	Q	11	-1	4.85	Q	10	0.9	7.56	Q	0	7	0	Q	420.66	Q				yes
1083	EDL933_RS05210	chromosome	protein_coding	---	urease accessory protein UreG	22	Neutral	15	-0.99	47.8	Q	17	0.59	1.74	Q	17	-0.59	11.1	Q	14	-0.36	140	Q	16	-0.52	5.43	Q	16	-0.96	64.8	Q	16	-0.71	74.1	Q	0	7	0	Q	344.11	Q				yes
1084	EDL933_RS29685	chromosome	pseudogene	---	outer membrane autotransporter barrel domain-containing protein	9	Neutral	4	1.21	2.89	ID	3	0.42	1.13	ID	4	-0.64	1.31	ID	3	-1.11	1.98	ID	3	0.08	1.39	ID	3	-3.8	7.58	ID	4	-0.29	1.9	ID	0	0	7	ID	---	ID				yes
1085	EDL933_RS05220	chromosome	protein_coding	---	transposase	13	Neutral	6	0.41	1.59	Q	8	0.49	1.44	Q	7	-0.15	1.72	Q	6	-0.33	1.68	Q	8	0.4	1.46	Q	7	-1.01	4.69	Q	6	-2.84	19.4	Q	0	7	0	Q	380.81	Q				yes
1086	EDL933_RS05225	chromosome	protein_coding	---	hypothetical protein	2	Neutral	1	-2.94	1.41	ID	1	-3.1	1.46	ID	1	-3.08	1.47	ID	1	-3.09	1.26	ID	1	-3.04	1.41	ID	1	1.36	1	ID	1	-3.06	1.28	ID	0	0	7	ID	-480.74	Q				yes
1087	EDL933_RS05230	chromosome	protein_coding	b0296	50S ribosomal protein L31	19	Neutral	10	-0.1	1.84	Q	10	0.34	2.54	Q	10	0.41	12.6	Q	7	-5.66	127	CD	8	-2.5	63.8	Q	10	-2.03	48.3	Q	11	0.41	1.66	Q	1	6	0	Q	120.56	Q				yes
1088	EDL933_RS29690	chromosome	protein_coding	---	hypothetical protein	13	Neutral	7	0.82	2.99	Q	7	-2.41	49.6	Q	7	1.62	2.84	Q	5	-2.03	10.9	Q	7	0.18	11.2	Q	8	-1.05	7.09	Q	8	-2.97	17.1	Q	0	7	0	Q	260.27	Q				yes
1089	EDL933_RS05235	chromosome	protein_coding	---	hok/gef family protein	5	Neutral	3	-2.47	4.42	ID	3	-0.78	2.1	ID	3	-0.21	1.23	ID	3	-1.5	1.54	ID	4	0.65	1.52	ID	3	-1.11	1.56	ID	3	-0.73	2.2	ID	0	0	7	ID	246.42	Q				yes
1090	EDL933_RS29695	chromosome	protein_coding	---	hypothetical protein	6	Neutral	0	-1.97	1	ID	1	1.42	1	ID	1	2.43	1	ID	1	0.44	1	ID	0	-1.83	1	ID	1	0.48	1	ID	0	-2.04	1	ID	0	0	7	ID	613.59	Q				yes
1091	EDL933_RS29700	chromosome	protein_coding	---	hypothetical protein	24	Underrepresented	6	0.82	1.36	Q	5	-2.19	5.87	Q	5	-0.96	3.46	Q	4	0.36	1.38	ID	6	0.1	1.59	Q	5	-4.99	43.4	Q	6	1.82	2.87	Q	0	6	1	Q	81.82	Q				yes
1092	EDL933_RS05245	chromosome	protein_coding	---	hypothetical protein	76	Underrepresented	6	-2.32	6.88	Q	8	-1.48	9.62	Q	8	-2.07	13	Q	5	1.79	2.76	Q	7	-1.92	11.3	Q	7	0.54	15.2	Q	7	0.67	2.21	Q	0	7	0	Q	169.4	Q				yes
1093	EDL933_RS05250	chromosome	protein_coding	---	hypothetical protein	5	Neutral	3	-3.85	3.6	ID	3	1.01	1.86	ID	4	1.9	3.71	ID	3	-0.98	1.97	ID	3	2.68	1.33	ID	4	-4.93	12.6	ID	3	-4.59	8.25	ID	0	0	7	ID	115.06	Q				yes
1094	EDL933_RS29705	chromosome	pseudogene	---	hypothetical protein	8	Neutral	3	0.94	1.43	ID	4	0.05	1.85	ID	5	-0.99	2.5	Q	3	3.19	1.51	ID	3	-4.24	9.08	ID	4	2.44	2.15	ID	3	-4.61	9.77	ID	0	1	6	ID	---	ID				yes
1095	EDL933_RS29180	chromosome	pseudogene	---	IS66 family transposase	29	Neutral	14	0.02	8.17	Q	17	0.07	6.24	Q	19	-0.12	1.95	Q	14	-0.39	11.1	Q	16	-0.13	6.34	Q	16	-0.88	70	Q	17	0	1.84	Q	0	7	0	Q	---	ID				yes
1096	EDL933_RS05265	chromosome	protein_coding	---	IS66 family insertion sequence hypothetical protein	18	Neutral	8	1.51	2.26	Q	8	0.16	1.92	Q	8	-0.57	1.96	Q	6	1.33	2.09	Q	8	0.92	2.22	Q	8	-0.08	3.39	Q	7	-2.25	10.9	Q	0	7	0	Q	557.89	Q				yes
1097	EDL933_RS05270	chromosome	protein_coding	---	IS66 family insertion sequence hypothetical protein	13	Neutral	11	0.99	1.45	Q	9	-2.37	45.3	Q	9	-0.09	14.2	Q	8	-0.69	1.97	Q	10	0.85	1.5	Q	10	1.01	1.4	Q	10	-0.64	7.73	Q	0	7	0	Q	522.24	Q				yes
1098	EDL933_RS05275	chromosome	protein_coding	---	IS66 family transposase IS682	53	Neutral	27	0.08	11.9	Q	34	0.16	6.05	Q	35	0.36	77.7	Q	26	-0.12	58	Q	30	0.29	17.1	Q	32	1.06	45.6	Q	30	-0.11	19.6	Q	0	7	0	Q	726.32	Q				yes
1099	EDL933_RS05280	chromosome	pseudogene	---	IS66 family transposase	23	Neutral	11	-1.83	20.3	Q	12	-0.69	9.33	Q	12	-1.78	55.2	Q	8	-4.5	802	CD	11	-1.58	19.7	Q	13	-0.87	12.1	Q	12	0.81	1.57	Q	1	6	0	Q	---	ID				yes
1100	EDL933_RS05285	chromosome	protein_coding	---	IS66 family insertion sequence hypothetical protein	14	Neutral	5	0.94	1.45	Q	5	2.06	1.24	Q	5	0.4	1.39	Q	5	-4.62	16	Q	5	0.67	1.63	Q	5	-2.62	24.8	Q	5	2.05	1.69	Q	0	7	0	Q	612.71	Q				yes
1101	EDL933_RS05290	chromosome	protein_coding	---	IS66 family insertion sequence hypothetical protein	8	Neutral	2	-2.29	1.41	ID	2	-0.58	1.2	ID	3	1.9	1.47	ID	2	-2.08	1.21	ID	2	1.69	2.17	ID	2	0.04	1.45	ID	1	-2.79	1.58	ID	0	0	7	ID	473.79	Q				yes
1102	EDL933_RS05295	chromosome	protein_coding	---	tellurium resistance protein TerW	23	Neutral	9	-0.94	3.22	Q	12	0.19	2.13	Q	10	-1.89	36.3	Q	9	1.35	1.7	Q	9	0.5	1.32	Q	11	0.41	6.47	Q	10	-1.34	16.7	Q	0	7	0	Q	398.24	Q				yes
1103	EDL933_RS05300	chromosome	protein_coding	---	DUF4236 domain-containing protein	47	Neutral	19	-0.89	28.3	Q	21	-0.95	339	Q	21	-0.99	16.4	Q	17	-0.06	9.88	Q	20	-0.8	62	Q	22	-0.12	347	Q	19	-0.89	1090	Q	0	7	0	Q	246.12	Q				yes
1104	EDL933_RS05305	chromosome	protein_coding	---	citrate lyase subunit beta	29	Neutral	17	-0.45	2.68	Q	17	-0.72	14.6	Q	16	-1.66	1160	Q	14	-3.25	847	CD	16	-1.46	11.3	Q	18	-3.38	3620	CD	16	0.15	21.7	Q	2	5	0	Q	-126.62	Q				yes
1105	EDL933_RS05310	chromosome	protein_coding	---	hypothetical protein	42	Neutral	16	-0.96	78.6	Q	16	-0.16	21.6	Q	16	-3.51	72000	CD	13	-0.18	172	Q	17	-0.86	18.5	Q	17	-0.26	4650	Q	17	-1.43	1290	Q	1	6	0	Q	30.21	Q				yes
1106	EDL933_RS05315	chromosome	protein_coding	---	hypothetical protein	20	Neutral	10	0.21	2.03	Q	12	-1.16	8.04	Q	11	-0.19	4.96	Q	8	-1.5	10	Q	11	0.23	1.29	Q	11	0.03	2.87	Q	9	-0.71	8.51	Q	0	7	0	Q	408.41	Q				yes
1107	EDL933_RS05320	chromosome	protein_coding	---	hypothetical protein	42	Neutral	18	-1.82	1420	Q	20	-0.32	17.7	Q	21	-1.5	438	Q	18	1.1	6.28	Q	19	-0.57	54.6	Q	21	-0.78	656	Q	19	-2.81	19100	CD	1	6	0	Q	83.26	Q				yes
1108	EDL933_RS05325	chromosome	protein_coding	---	hypothetical protein	51	Neutral	17	0.02	5.24	Q	20	1.07	2.42	Q	20	-0.54	6.55	Q	15	-0.83	71.1	Q	17	-0.49	65.9	Q	18	-2.64	28700	CD	18	-2.6	6590	CD	2	5	0	Q	157.23	Q				yes
1109	EDL933_RS05330	chromosome	protein_coding	---	tellurium resistance protein TerZ	23	Regional	5	-0.95	2.7	Q	5	-1.26	6.69	Q	8	0.23	1.58	Q	5	-0.13	1.7	Q	5	-3.61	25.3	Q	6	0.95	9	Q	5	-2.61	15.2	Q	0	7	0	Q	94	Q				yes
1110	EDL933_RS05335	chromosome	protein_coding	---	tellurium resistance protein TerA	39	Neutral	21	-0.04	2.8	Q	21	0.17	5.4	Q	24	-0.42	10.8	Q	19	-0.41	20.9	Q	21	-0.6	49.6	Q	23	-0.05	518	Q	24	0.84	10.9	Q	0	7	0	Q	541.69	Q				yes
1111	EDL933_RS05340	chromosome	protein_coding	---	hypothetical protein	13	Neutral	8	0.24	1.45	Q	10	0.82	1.31	Q	10	-0.57	1.8	Q	7	-1.29	19.2	Q	9	0.67	3.41	Q	9	-0.61	10.8	Q	8	-1.36	29.9	Q	0	7	0	Q	456.96	Q				yes
1112	EDL933_RS05345	chromosome	protein_coding	---	tellurium resistance protein TerC	39	Neutral	20	0.72	2.48	Q	20	-0.83	289	Q	20	-1.1	819	Q	18	0.97	6.74	Q	21	-1.03	309	Q	21	0.45	495	Q	20	-1.03	870	Q	0	7	0	Q	372.51	Q				yes
1113	EDL933_RS05350	chromosome	protein_coding	---	tellurium resistance protein TerD	17	Neutral	9	-1.8	8.63	Q	10	0.22	4.9	Q	9	-0.76	4.88	Q	8	-0.99	28.1	Q	9	0.84	1.5	Q	9	-3.57	1010	CD	9	-0.54	2.53	Q	1	6	0	Q	139.34	Q				yes
1114	EDL933_RS05355	chromosome	protein_coding	---	tellurium resistance protein TerE	21	Neutral	8	-0.85	5.94	Q	9	1.28	1.82	Q	9	-0.55	11.8	Q	8	0.02	4.71	Q	8	-1.51	20.1	Q	10	-2.91	93.4	Q	8	-3.87	397	CD	1	6	0	Q	-15.05	Q				yes
1115	EDL933_RS05360	chromosome	protein_coding	---	hypothetical protein	14	Neutral	6	0.5	1.79	Q	6	-1.55	9.82	Q	6	-1.23	6.87	Q	5	-0.12	2.18	Q	6	0.07	2.01	Q	6	-2.86	60.1	Q	6	-1.11	4.95	Q	0	7	0	Q	70.58	Q				yes
1116	EDL933_RS05365	chromosome	protein_coding	---	protein TerF	15	Neutral	4	-1.04	2.19	ID	3	-5.46	9.2	ID	4	-0.64	1.82	ID	3	-5.13	5.04	ID	5	-0.5	1.18	Q	5	-1.28	2.13	Q	5	-2.31	2.5	Q	0	3	4	Q	-393.29	Q				yes
1117	EDL933_RS29715	chromosome	pseudogene	---	tellurium resistance protein TerD	1	Neutral	1	-2.36	1	ID	1	2.55	1	ID	1	-0.04	1	ID	1	-2.59	1	ID	1	-2.21	1	ID	1	0.54	1	ID	1	-2.52	1	ID	0	0	7	ID	---	ID				yes
1118	EDL933_RS05370	chromosome	protein_coding	---	hypothetical protein	8	Neutral	4	0.41	1.76	ID	4	0.9	1.2	ID	4	0.15	1.22	ID	4	-0.86	1.91	ID	4	-0.77	1.82	ID	4	-5.43	15.7	ID	3	0.59	2.11	ID	0	0	7	ID	189.15	Q				yes
1119	EDL933_RS05375	chromosome	protein_coding	---	ligand-gated channel	86	Neutral	48	-0.01	55.5	Q	47	-1.3	848000	Q	50	-0.86	1090	Q	40	-0.44	147000	Q	48	-0.15	1580	Q	49	0.56	2220	Q	48	0.3	45500	Q	0	7	0	Q	440.92	Q				yes
1120	EDL933_RS05380	chromosome	protein_coding	---	hypothetical protein	15	Regional	1	-2.49	1.54	ID	3	0.51	1.16	ID	3	-2.5	2.02	ID	1	-2.67	1.38	ID	2	-2.64	2	ID	2	-3.25	2.9	ID	2	-2.92	2.13	ID	0	0	7	ID	-496.2	Q				yes
1121	EDL933_RS29730	chromosome	protein_coding	---	hypothetical protein	7	Underrepresented	2	-2.12	1.29	ID	2	0.75	1.05	ID	2	-0.88	1.19	ID	2	0.19	1.06	ID	1	-2.59	1.39	ID	2	-3.2	1.83	ID	1	-2.99	1.52	ID	0	0	7	ID	-243.75	Q				yes
1122	EDL933_RS05385	chromosome	protein_coding	---	hypothetical protein	28	Underrepresented	0	-2.1	1.18	ID	0	-1.81	1.08	ID	1	3.86	1	ID	1	5.37	1	ID	0	-1.92	1.11	ID	2	3.5	2.71	ID	0	-2.03	1.04	ID	0	0	7	ID	830.44	Q				yes
1123	EDL933_RS29735	chromosome	pseudogene	---	hypothetical protein	22	Underrepresented	1	-2.09	1.18	ID	3	0.42	1.53	ID	1	-1.95	1.27	ID	1	-2.3	1.08	ID	2	-1.37	1.14	ID	1	-2.15	1.19	ID	1	-2.2	1.18	ID	0	0	7	ID	---	ID				yes
1124	EDL933_RS29740	chromosome	protein_coding	---	hypothetical protein	26	Underrepresented	2	-3.25	2.09	ID	2	-2.72	3.09	ID	2	-3.72	3.22	ID	2	-3.49	1.99	ID	3	-0.08	1.39	ID	3	1.67	1.29	ID	2	-2.3	3.07	ID	0	0	7	ID	-247.01	Q				yes
1125	EDL933_RS05400	chromosome	protein_coding	---	hypothetical protein	10	Neutral	2	0.42	1.1	ID	2	-3.19	1.96	ID	2	-3.27	2.16	ID	2	-2.7	1.41	ID	3	-3.11	1.72	ID	2	-3.84	2.48	ID	3	-0.53	1.3	ID	0	0	7	ID	-594.56	Q				yes
1126	EDL933_RS32050	chromosome	protein_coding	---	hypothetical protein	15	Neutral	8	0.86	2.27	Q	8	-1.34	47.8	Q	9	-1.11	11.6	Q	7	-0.62	16.4	Q	8	-2.44	58.9	Q	8	-1.88	44.3	Q	8	0.25	23.6	Q	0	7	0	Q	64.75	Q				yes
1127	EDL933_RS32055	chromosome	protein_coding	---	hypothetical protein	13	Neutral	8	0.21	1.55	Q	7	-5.05	124	CD	8	-1.97	7.73	Q	5	-1.5	3.97	Q	7	-1.65	24.2	Q	8	0.17	5.31	Q	7	-1.1	5.83	Q	1	6	0	Q	-174.02	Q				yes
1128	EDL933_RS32060	chromosome	protein_coding	---	hypothetical protein	11	Neutral	5	1.2	1.47	Q	5	0.13	1.97	Q	6	-0.46	2.65	Q	5	1.41	1.36	Q	6	0.03	1.49	Q	6	-1.55	8.63	Q	6	-1.83	5.39	Q	0	7	0	Q	399.82	Q				yes
1129	EDL933_RS05420	chromosome	protein_coding	---	AlpA family transcriptional regulator	9	Neutral	6	0.71	3.38	Q	5	0.15	1.23	Q	5	-2.39	6.07	Q	4	1.42	1.38	ID	5	-1.86	6.14	Q	5	1.32	5.74	Q	5	-4.24	28.7	Q	0	6	1	Q	151.86	Q				yes
1130	EDL933_RS05425	chromosome	protein_coding	---	glucosyl transferase	67	Regional	24	-1.04	8.51	Q	23	-0.26	28.7	Q	23	-0.13	52.5	Q	19	0.36	5.83	Q	26	0.44	3.51	Q	24	-1.45	1770	Q	21	0.17	21.2	Q	0	7	0	Q	416.52	Q				yes
1131	EDL933_RS29750	chromosome	protein_coding	---	esterase family protein	24	Regional	6	-0.07	1.51	Q	6	1.04	1.84	Q	7	0.47	1.34	Q	5	2.3	1.6	Q	6	0.01	3.55	Q	6	-0.12	1.54	Q	6	1.23	1.82	Q	0	7	0	Q	814.4	Q				yes
1132	EDL933_RS05430	chromosome	pseudogene	---	IS1 family transposase	25	Neutral	14	-1.11	1910	Q	16	-0.39	42.9	Q	17	-0.51	14.9	Q	13	-0.27	66.4	Q	16	-1.04	130	Q	16	0.88	1710	Q	16	0.05	31.3	Q	0	7	0	Q	---	ID				yes
1133	EDL933_RS05440	chromosome	protein_coding	---	hypothetical protein	36	Underrepresented	2	-2.9	2.09	ID	3	-1.76	2.22	ID	4	0.87	1.46	ID	3	1.63	1.83	ID	2	-2.97	2.62	ID	4	-2.04	3.6	ID	4	0.88	1.38	ID	0	0	7	ID	93.7	Q				yes
1134	EDL933_RS05445	chromosome	protein_coding	---	hypothetical protein	18	Underrepresented	3	1.2	1.68	ID	2	-3.63	2.4	ID	3	-0.1	1.27	ID	2	-1.31	1.5	ID	2	-2.41	2.5	ID	3	3.48	1.2	ID	2	-3.65	2.65	ID	0	0	7	ID	228.73	Q				yes
1135	EDL933_RS32065	chromosome	protein_coding	---	hypothetical protein	19	Neutral	13	-1.12	31.7	Q	13	-0.81	38.5	Q	13	-1.08	14.7	Q	13	0.97	2.37	Q	13	-1.41	18.3	Q	15	-0.2	8.35	Q	12	-2.54	989	CD	1	6	0	Q	105.22	Q				yes
1136	EDL933_RS05455	chromosome	protein_coding	---	hypothetical protein	23	Neutral	11	-1.86	1020	Q	13	-1.09	22.6	Q	12	-1.59	185	Q	11	0.43	12.9	Q	12	0.02	1.72	Q	13	-0.53	48.4	Q	12	0.35	53.2	Q	0	7	0	Q	248.55	Q				yes
1137	EDL933_RS05460	chromosome	protein_coding	---	hypothetical protein	11	Neutral	4	-0.22	1.7	ID	5	0.47	1.35	Q	5	0.54	1.45	Q	4	-1.65	2.29	ID	4	0.04	1.26	ID	4	-3.05	13.2	ID	4	1.22	1.28	ID	0	2	5	ID	415.86	Q				yes
1138	EDL933_RS05465	chromosome	protein_coding	---	DUF4222 domain-containing protein	7	Neutral	2	-3.79	2.69	ID	3	1.98	1.46	ID	3	0.53	1.51	ID	3	0.66	1.31	ID	3	1.42	1.35	ID	3	-1.74	2.48	ID	3	-4.23	4.34	ID	0	0	7	ID	321.83	Q				yes
1139	EDL933_RS32070	chromosome	pseudogene	---	AMP nucleosidase	2	Neutral	2	1.58	1.16	ID	2	-0.4	1.29	ID	2	-2.12	1.45	ID	2	-1.49	1.52	ID	2	-1.19	1.2	ID	2	0.15	1.19	ID	2	-1.38	1.34	ID	0	0	7	ID	---	ID				yes
1140	EDL933_RS05470	chromosome	pseudogene	---	transposase	52	Neutral	39	-0.68	22.4	Q	40	-0.4	6.89	Q	42	-0.77	27	Q	41	0.19	1.43	Q	42	-0.12	3.61	Q	43	0.19	5.83	Q	44	-0.31	4.32	Q	0	7	0	Q	---	ID				yes
1141	EDL933_RS05480	chromosome	protein_coding	---	ShlB/FhaC/HecB family hemolysin secretion/activation protein	37	Neutral	15	-0.69	52	Q	18	0.13	39.2	Q	17	-2.72	3670	CD	15	-2.22	116	CD	17	0.77	1.89	Q	18	-0.91	352	Q	17	-0.7	25.7	Q	2	5	0	Q	193.84	Q				yes
1142	EDL933_RS05485	chromosome	protein_coding	---	hypothetical protein	36	Underrepresented	2	-2.93	1.89	ID	2	-3.34	3.26	ID	4	-0.05	1.34	ID	2	3.45	1.04	ID	2	0.1	1.26	ID	3	0.22	1.35	ID	3	1.41	1.37	ID	0	0	7	ID	443.27	Q				yes
1143	EDL933_RS05490	chromosome	protein_coding	---	helicase	131	Regional	33	0.05	8.93	Q	37	-0.45	248	Q	41	-0.16	14.8	Q	27	-0.31	236	Q	35	0.13	1220	Q	42	0.77	7.37	Q	41	-0.21	16.7	Q	0	7	0	Q	582.26	Q				yes
1144	EDL933_RS05495	chromosome	protein_coding	---	phosphoadenosine phosphosulfate reductase	52	Neutral	23	-0.96	323	Q	28	-0.79	647	Q	29	-1.27	402	Q	24	-0.02	14.9	Q	32	0.02	7.04	Q	29	-0.73	622	Q	27	-0.01	723	Q	0	7	0	Q	293.39	Q				yes
1145	EDL933_RS05500	chromosome	protein_coding	---	transcriptional regulator	18	Neutral	8	0.1	2.75	Q	9	-0.02	1.94	Q	10	0.83	1.92	Q	7	-2.86	30.7	Q	9	0.27	6.07	Q	10	-2.52	128	CD	9	0.91	3.47	Q	1	6	0	Q	436.42	Q				yes
1146	EDL933_RS05505	chromosome	protein_coding	---	PerC family transcriptional regulator	8	Neutral	5	-3.08	14.7	Q	5	0.71	1.37	Q	5	-0.64	2.37	Q	4	-1.19	3.68	ID	5	-0.97	6.27	Q	6	-3.19	36.5	Q	5	-0.24	2.23	Q	0	6	1	Q	35.39	Q				yes
1147	EDL933_RS05510	chromosome	protein_coding	---	hypothetical protein	37	Neutral	11	-0.1	3.62	Q	12	0.64	28.3	Q	14	-1.02	14.6	Q	10	-1.28	13.7	Q	13	-0.39	8.73	Q	13	0.24	23.4	Q	12	-3.72	1230	CD	1	6	0	Q	233.48	Q				yes
1148	EDL933_RS05515	chromosome	pseudogene	---	IS481 family transposase	10	Neutral	5	-0.28	1.71	Q	7	0.43	1.58	Q	6	-0.71	1.98	Q	5	-0.81	3.12	Q	5	-1.88	6.2	Q	6	0.62	2.22	Q	5	-5.44	35.1	Q	0	7	0	Q	---	ID				yes
1149	EDL933_RS05525	chromosome	protein_coding	---	transposase	13	Neutral	11	0.11	1.45	Q	11	-0.47	2.35	Q	12	-1.44	31.9	Q	11	-0.4	2.71	Q	11	-1.32	10	Q	11	-0.24	3.42	Q	12	-1.3	20.2	Q	0	7	0	Q	197.88	Q				yes
1150	EDL933_RS05530	chromosome	protein_coding	---	IS66 family insertion sequence hypothetical protein	16	Neutral	6	-1.48	6.97	Q	7	-1.18	3.99	Q	7	0.63	2.55	Q	6	1.07	1.61	Q	8	-0.49	1.97	Q	9	1.78	1.47	Q	6	-0.93	12.8	Q	0	7	0	Q	555.46	Q				yes
1151	EDL933_RS05535	chromosome	protein_coding	---	hypothetical protein	17	Underrepresented	1	-2.82	1.53	ID	2	-2.91	1.86	ID	2	-3.07	2.06	ID	1	-2.93	1.32	ID	2	-2.95	1.95	ID	2	-3.52	2.39	ID	2	-0.9	1.26	ID	0	0	7	ID	-718.47	Q				yes
1152	EDL933_RS05540	chromosome	protein_coding	---	50S ribosome-binding GTPase	23	Neutral	11	-0.31	1.98	Q	11	-0.54	7.11	Q	12	-1.23	41.4	Q	8	-1.14	12.8	Q	11	0.08	2.89	Q	12	-1.78	70.6	Q	11	-0.89	92.7	Q	0	7	0	Q	187.74	Q				yes
1153	EDL933_RS29765	chromosome	protein_coding	---	hypothetical protein	9	Neutral	3	1.06	1.34	ID	3	-0.41	1.39	ID	3	-2.42	4.31	ID	2	-4.43	2.93	ID	3	-1.98	3.08	ID	3	-0.29	1.71	ID	3	0.56	1.4	ID	0	0	7	ID	94.39	Q				yes
1154	EDL933_RS05545	chromosome	pseudogene	---	autotransporter adhesin Ag43	91	Neutral	36	0.13	78.2	Q	40	-0.18	223	Q	44	-0.58	109	Q	33	0.17	1460	Q	42	-0.97	328	Q	43	-0.94	724000	Q	41	-0.52	2700	Q	0	7	0	Q	---	ID				yes
1155	EDL933_RS05550	chromosome	pseudogene	---	dGTPase	71	Neutral	30	0.1	57.8	Q	30	-1.05	5510	Q	30	-0.66	286	Q	27	-1.28	113	Q	33	0.11	6.07	Q	33	0.03	1000	Q	31	-0.31	301	Q	0	7	0	Q	---	ID				yes
1156	EDL933_RS05560	chromosome	pseudogene	---	chemotaxis protein	30	Neutral	15	-0.43	3.66	Q	15	0.32	3.08	Q	18	0.06	1.29	Q	11	-1.03	79.7	Q	14	-0.53	3.97	Q	16	0.39	23.2	Q	15	-0.65	6.25	Q	0	7	0	Q	---	ID				yes
1157	EDL933_RS05565	chromosome	protein_coding	---	phospholipase	35	Neutral	18	-1.84	152	Q	20	-0.23	24.3	Q	18	-1.43	1020	Q	16	0.35	17.9	Q	19	-1.33	44.3	Q	19	-0.53	142	Q	18	-2.28	4880	CD	1	6	0	Q	68.92	Q				yes
1158	EDL933_RS05570	chromosome	protein_coding	---	hypothetical protein	8	Neutral	3	-1.85	2.2	ID	4	-0.48	1.96	ID	4	0.99	2.68	ID	3	-4.09	3.13	ID	3	-1.71	2.99	ID	5	-0.28	1.99	Q	3	0.68	1.57	ID	0	1	6	ID	300.55	Q				yes
1159	EDL933_RS29770	chromosome	protein_coding	---	cytoplasmic protein	4	Neutral	4	0.43	1.74	ID	2	0.97	1.12	ID	3	-0.35	1.53	ID	2	-2.25	1.39	ID	2	-2.89	2.06	ID	2	-3.67	2.82	ID	2	-3.18	2.17	ID	0	0	7	ID	-161.42	Q				yes
1160	EDL933_RS05575	chromosome	protein_coding	---	DUF945 domain-containing protein	28	Neutral	13	-0.13	1.8	Q	15	0.23	1.39	Q	14	-0.47	2.83	Q	11	1.31	1.9	Q	12	-2.38	147	CD	16	1	1.36	Q	14	-0.08	11.6	Q	1	6	0	Q	487.84	Q				yes
1161	EDL933_RS05580	chromosome	protein_coding	---	antirestriction protein	16	Neutral	10	-2.29	82.3	Q	11	-3.33	706	CD	10	-2.33	317	CD	9	-4.48	208	CD	11	-0.24	16	Q	12	-3.27	719	CD	11	-0.46	29.5	Q	4	3	0	Q	-459.9	Q				yes
1162	EDL933_RS05585	chromosome	protein_coding	b2002	hypothetical protein	10	Neutral	4	-4.72	12.3	ID	4	-1.41	4.29	ID	4	-4.93	22.3	ID	4	-2.62	4.06	ID	4	-2.99	12.6	ID	4	-3.53	19.2	ID	5	-2.36	6.4	Q	0	1	6	ID	-923.24	CD		yes
1163	EDL933_RS05590	chromosome	protein_coding	b2003	DUF987 domain-containing protein	9	Neutral	6	0.01	3.03	Q	6	0.18	1.52	Q	7	-1.27	4.42	Q	5	0	1.75	Q	6	1.45	1.44	Q	6	0.95	4.85	Q	6	-0.43	2.88	Q	0	7	0	Q	648.18	Q				yes
1164	EDL933_RS05595	chromosome	protein_coding	---	hypothetical protein	2	Neutral	2	-1.05	1.24	ID	2	-1.62	1.36	ID	2	-1.08	1.01	ID	2	-5.8	1.58	ID	2	-1.07	1.29	ID	2	-0.96	1.04	ID	2	-4.69	2.11	ID	0	0	7	ID	-336.05	Q				yes
1165	EDL933_RS05600	chromosome	protein_coding	b2004	type IV toxin-antitoxin system YeeU family antitoxin	11	Neutral	5	1.33	1.38	Q	6	-1.24	3.44	Q	6	-0.87	2.17	Q	4	-2.29	5.33	ID	6	-0.44	1.71	Q	6	-1.92	12.7	Q	5	0.28	1.67	Q	0	6	1	Q	222.53	Q				yes
1166	EDL933_RS05605	chromosome	protein_coding	---	hypothetical protein	8	Neutral	3	-1.91	2.04	ID	5	0.89	2.04	Q	4	0.07	1.28	ID	5	-0.56	1.48	Q	5	0.91	2.28	Q	4	-0.92	1.73	ID	4	0.44	1.65	ID	0	3	4	Q	549.9	Q				yes
1167	EDL933_RS05610	chromosome	pseudogene	---	transposase	53	Neutral	41	-0.52	16.7	Q	43	-0.46	7.43	Q	43	-0.89	175	Q	42	0.17	1.58	Q	44	-0.11	2.78	Q	44	0.2	6.06	Q	46	-0.42	4.88	Q	0	7	0	Q	---	ID				yes
1168	EDL933_RS05620	chromosome	protein_coding	---	hypothetical protein	11	Neutral	5	0.01	2.65	Q	6	-2.22	10.6	Q	6	-0.94	2.08	Q	6	0.05	1.64	Q	6	0.57	1.51	Q	5	0.25	1.59	Q	6	1.88	1.4	Q	0	7	0	Q	516.18	Q				yes
1169	EDL933_RS05625	chromosome	protein_coding	---	hypothetical protein	21	Neutral	8	1.04	3.6	Q	7	1.35	1.67	Q	8	0.72	1.77	Q	5	-0.83	3.96	Q	7	0.11	4.18	Q	8	-0.31	2.78	Q	6	-5.83	98	Q	0	7	0	Q	391.18	Q				yes
1170	EDL933_RS05630	chromosome	protein_coding	---	DUF957 domain-containing protein	7	Neutral	2	-3.52	2.13	ID	2	-4.12	2.95	ID	2	-0.79	1.57	ID	2	1.33	1.22	ID	2	1.41	1.21	ID	3	0.64	1.2	ID	2	-0.89	1.57	ID	0	0	7	ID	157.38	Q				yes
1171	EDL933_RS05635	chromosome	protein_coding	---	DUF4942 domain-containing protein	32	Neutral	14	0.56	20.4	Q	15	-0.13	9.19	Q	14	-0.89	33.4	Q	13	1.06	13.8	Q	14	-0.37	17.3	Q	15	-1.05	194	Q	14	-1.26	310	Q	0	7	0	Q	349.81	Q				yes
1172	EDL933_RS05640	chromosome	RNA	b1032	tRNA-Ser	3	Neutral	0	-1.79	1	ID	1	4.72	1	ID	1	1.15	1	ID	0	-2.23	1	ID	0	-1.77	1	ID	0	-1.96	1	ID	0	-1.91	1	ID	0	0	7	ID	---	ID				yes
1173	EDL933_RS05645	chromosome	protein_coding	b0884	translation initiation factor IF-1	11	Underrepresented	0	-2.09	1	ID	0	-1.86	1	ID	0	-1.88	1	ID	0	-2.41	1	ID	0	-1.86	1	ID	1	-2.11	1	ID	0	-2.14	1	ID	0	0	7	ID	-359.39	Q				yes
1174	EDL933_RS29780	chromosome	pseudogene	---	hypothetical protein	20	Regional	4	1.22	1.33	ID	3	-1.35	2.47	ID	3	-4.18	8.83	ID	4	0.99	1.83	ID	4	-0.36	1.51	ID	3	-4.81	10.1	ID	4	1.1	1.27	ID	0	0	7	ID	---	ID				yes
1175	EDL933_RS05650	chromosome	protein_coding	b0885	leucyl/phenylalanyl-tRNA--protein transferase	29	Neutral	10	-1.72	49.6	Q	11	-0.11	35.8	Q	11	-1.82	153	Q	9	-3.48	90.3	Q	12	2.48	4.74	Q	14	-0.55	6.98	Q	11	-0.46	357	Q	0	7	0	Q	336.96	Q				yes
1176	EDL933_RS05655	chromosome	protein_coding	b0886	cysteine/glutathione ABC transporter ATP-binding protein/permease CydC	68	Neutral	7	1.93	1.59	Q	8	0.12	4.58	Q	7	-0.89	15.5	Q	5	-0.41	3.84	Q	7	-0.99	9.66	Q	7	-5.61	598	CD	7	0.89	2.49	Q	1	6	0	Q	102.46	Q				yes
1177	EDL933_RS05660	chromosome	protein_coding	b0887	thiol reductant ABC exporter subunit CydD	73	Regional	5	-5.39	30.9	Q	7	-1.96	15.6	Q	6	-4.02	44.4	Q	4	-5.33	10.9	ID	6	-5.56	91.7	Q	7	-0.43	17.6	Q	6	-3.51	29.1	Q	0	6	1	Q	-1027.46	CD		yes
1178	EDL933_RS05665	chromosome	protein_coding	b0888	thioredoxin reductase	33	Neutral	4	-2.96	4.61	ID	4	-4.32	10.8	ID	4	-4.19	8.75	ID	3	-0.14	1.62	ID	4	-4.19	8.7	ID	4	-4.92	19.3	ID	4	-4.59	10.3	ID	0	0	7	ID	-1286.95	CD		yes
1179	EDL933_RS29785	chromosome	pseudogene	---	hypothetical protein	11	Neutral	6	-0.45	3.89	Q	5	-0.64	5.51	Q	5	-0.5	2.04	Q	4	-2.47	10	ID	5	0.08	1.69	Q	5	-6.48	109	CD	5	-6.02	55.7	Q	1	5	1	Q	---	ID				yes
1180	EDL933_RS05670	chromosome	protein_coding	b0889	leucine-responsive regulatory protein	29	Neutral	12	-4.57	7600	CD	13	-1.35	517	Q	13	-7.13	149000	CD	11	-5.86	9430	CD	13	-6.06	45900	CD	14	-7.77	249000	CD	13	-7.33	115000	CD	6	1	0	CD	-2132.04	CD	yes
1181	EDL933_RS05675	chromosome	protein_coding	b0890	DNA translocase FtsK	159	Underrepresented	14	-6.54	128000	CD	18	-6.82	628000	CD	17	-6.83	2120000	CD	13	-6.54	11000	CD	16	-6.77	829000	CD	20	-7.44	2950000	CD	16	-6.96	485000	CD	7	0	0	CD	-2627.77	CD	yes
1182	EDL933_RS05680	chromosome	protein_coding	b0891	outer membrane lipoprotein carrier protein LolA	23	Underrepresented	3	0.85	1.35	ID	3	-1.79	3.26	ID	3	-0.33	1.45	ID	2	-5.11	3.99	ID	3	1.14	1.68	ID	3	-6.05	7.96	ID	3	-2.58	3.77	ID	0	0	7	ID	-269.1	Q				yes
1183	EDL933_RS05685	chromosome	protein_coding	b0892	replication-associated recombination protein A	61	Neutral	18	-0.19	174	Q	21	0.17	834	Q	21	-2.23	22700	CD	18	-0.96	958	Q	21	-0.57	557	Q	22	-3.22	1130000	CD	20	-3.11	1270000	CD	3	4	0	Q	-149.86	Q				yes
1184	EDL933_RS05690	chromosome	protein_coding	b0893	serine--tRNA ligase	49	Regional	4	-4.29	9.58	ID	5	-4.71	24.2	Q	5	-4.7	60.9	Q	4	-4.41	8.33	ID	5	-2.56	11.6	Q	6	-5.29	46.2	Q	5	-4.88	38.4	Q	0	5	2	Q	-1478.15	CD		yes
1185	EDL933_RS05695	chromosome	protein_coding	b0894	dimethylsulfoxide reductase subunit A	105	Neutral	46	-1.09	117000	Q	44	-0.95	1160000	Q	47	-0.99	161000	Q	38	-0.39	89900	Q	45	0.45	40600	Q	49	0.82	639	Q	46	-0.51	3150	Q	0	7	0	Q	418.99	Q				yes
1186	EDL933_RS05700	chromosome	protein_coding	b0895	dimethylsulfoxide reductase, chain B	27	Neutral	13	-0.74	7.64	Q	12	0.02	20.4	Q	12	-0.04	2.35	Q	11	-4.66	2160	CD	13	0.74	3.95	Q	13	-1.26	125	Q	11	-0.98	15.4	Q	1	6	0	Q	279.13	Q				yes
1187	EDL933_RS05705	chromosome	protein_coding	b0896	dimethyl sulfoxide reductase	31	Neutral	12	-0.41	59.3	Q	14	-0.53	15.1	Q	14	-2.56	671	CD	12	-4	8260	CD	13	-3.31	5390	CD	14	-0.14	170	Q	13	0.71	11.5	Q	3	4	0	Q	-55.05	Q				yes
1188	EDL933_RS05710	chromosome	protein_coding	b0897	hydrolase	34	Neutral	10	0.06	2.6	Q	11	-1.8	56.7	Q	11	-0.42	9.72	Q	7	-6.29	522	CD	10	-1.04	29.9	Q	11	-1.12	26.8	Q	10	-6.8	10100	CD	2	5	0	Q	-402.95	Q				yes
1189	EDL933_RS05715	chromosome	protein_coding	b0898	MFS transporter	54	Neutral	24	-0.32	1040	Q	26	-0.93	287	Q	25	-0.51	338	Q	21	-2.71	88500	CD	26	0.75	218	Q	25	-0.06	1700	Q	25	-0.6	234	Q	1	6	0	Q	375.37	Q				yes
1190	EDL933_RS05720	chromosome	protein_coding	b0899	amino acid permease	88	Neutral	37	-0.04	24900	Q	40	-1.69	328000000	Q	42	-0.51	3480	Q	34	-0.96	132000	Q	42	-0.29	19100	Q	46	0.06	47200	Q	40	-2.08	605000000	CD	1	6	0	Q	219.11	Q				yes
1191	EDL933_RS32075	chromosome	pseudogene	---	transcriptional regulator	7	Neutral	4	1.74	1.77	ID	3	1.42	1.52	ID	4	1.55	1.26	ID	3	0.81	1.28	ID	3	-4.09	4.98	ID	3	0.82	1.23	ID	4	1.59	1.22	ID	0	0	7	ID	---	ID				yes
1192	EDL933_RS05725	chromosome	protein_coding	b0902	pyruvate formate lyase-activating protein	29	Neutral	8	-3.32	197	CD	10	0.42	4.06	Q	10	-1.96	33.6	Q	8	-3.76	136	CD	10	-3.96	332	CD	11	-0.94	16.3	Q	10	-1.65	26.5	Q	3	4	0	Q	-315.38	Q				yes
1193	EDL933_RS05730	chromosome	pseudogene	---	formate acetyltransferase	136	Neutral	63	-1.79	988000000	Q	65	-0.94	128000000	Q	68	3.22	56400	Q	56	-0.56	224000000	Q	61	-0.23	1160000000	Q	67	-0.4	15700000000	Q	65	-1.5	12600000000	Q	0	7	0	Q	---	ID				yes
1194	EDL933_RS05740	chromosome	protein_coding	b0905	30S ribosomal protein S12 methylthiotransferase accessory protein YcaO	74	Neutral	30	-0.94	8980	Q	34	0.64	2020	Q	37	-0.19	3860	Q	30	-0.29	6590	Q	35	0.11	342	Q	35	-1.71	17000000	Q	33	-0.66	81800	Q	0	7	0	Q	370.68	Q				yes
1195	EDL933_RS05745	chromosome	protein_coding	b0906	DUF421 domain-containing protein	32	Neutral	18	-0.89	39.9	Q	20	-0.42	51.5	Q	21	0.35	9.02	Q	15	-1.13	850	Q	18	0.14	61	Q	23	0.61	7.91	Q	20	-0.77	21.8	Q	0	7	0	Q	520.79	Q				yes
1196	EDL933_RS05750	chromosome	protein_coding	b0907	3-phosphoserine/phosphohydroxythreonine aminotransferase	45	Neutral	15	-7.76	59300	CD	16	-7.01	184000	CD	15	-6.96	424000	CD	13	-7.69	80800	CD	15	-7.95	604000	CD	15	-8.58	723000	CD	14	-7.15	200000	CD	7	0	0	CD	-2939.51	CD	yes
1197	EDL933_RS05755	chromosome	protein_coding	b0908	3-phosphoshikimate 1-carboxyvinyltransferase	66	Neutral	25	-3.49	34400000	CD	28	-7.45	14000000000	CD	29	-8.4	45200000000	CD	23	-8.14	543000000	CD	27	-8.33	4500000000	CD	30	-9.02	110000000000	CD	28	-8.59	4490000000	CD	7	0	0	CD	-3059.73	CD	yes
1198	EDL933_RS05760	chromosome	protein_coding	b0909	metalloprotease	35	Neutral	14	0.74	3.73	Q	15	-1.2	87.9	Q	16	0.22	3.98	Q	13	-5.63	58600	CD	16	-1.12	41.7	Q	16	-2.19	2460	CD	16	-0.92	15	Q	2	5	0	Q	38.93	Q				yes
1199	EDL933_RS05765	chromosome	protein_coding	b0910	cytidylate kinase	23	Underrepresented	1	-3	1.23	ID	1	-3.31	1.32	ID	1	-3.13	1.34	ID	1	-3.05	1.18	ID	1	-3.14	1.36	ID	2	-3.83	1.43	ID	1	-3.38	1.29	ID	0	0	7	ID	-970.36	CD		yes
1200	EDL933_RS05770	chromosome	protein_coding	b0911	30S ribosomal protein S1	56	Underrepresented	4	-5.22	17.3	ID	5	-5.58	49	Q	5	-5.57	53.6	Q	4	-5.23	14.6	ID	5	-5.47	42	Q	5	-6.13	61.7	Q	4	-5.68	30.9	ID	0	4	3	Q	-2031.09	CD		yes
1201	EDL933_RS05775	chromosome	protein_coding	b0912	integration host factor subunit beta	15	Neutral	3	-0.22	1.37	ID	3	-3.98	4.14	ID	3	-4.04	5.71	ID	2	-3.68	2.31	ID	3	-3.79	3.48	ID	3	-4.63	7.14	ID	3	-4.13	4.15	ID	0	0	7	ID	-1140.99	CD		yes
1202	EDL933_RS05780	chromosome	protein_coding	b0913	ComEC family protein	105	Neutral	43	-0.55	2420	Q	47	0.09	8610	Q	50	-1.48	29900	Q	42	1.05	334	Q	47	-1.1	28100000	Q	48	-0.14	22400000	Q	47	-1.16	424000	Q	0	7	0	Q	288.26	Q				yes
1203	EDL933_RS05785	chromosome	protein_coding	b0914	lipid A export ATP-binding/permease MsbA	67	Underrepresented	3	-0.64	2.04	ID	5	-4.07	8.35	Q	4	-4.13	12.3	ID	4	-3.66	2.85	ID	4	-3.86	6.02	ID	4	-4.75	15.9	ID	4	-4.22	7.57	ID	0	1	6	ID	-1204.58	CD		yes
1204	EDL933_RS05790	chromosome	protein_coding	b0915	tetraacyldisaccharide 4'-kinase	32	Underrepresented	3	-0.9	1.97	ID	3	-4.46	6.36	ID	3	-2.44	4.57	ID	2	-4.01	3.04	ID	3	-4.37	5.24	ID	3	-5.01	7.87	ID	3	-4.62	5.74	ID	0	0	7	ID	-1152.89	CD		yes
1205	EDL933_RS05795	chromosome	protein_coding	b0916	winged helix-turn-helix domain-containing protein	51	Neutral	18	-1.43	243	Q	20	-0.79	19600	Q	21	-4.26	418000	CD	16	-1.73	387	Q	19	-0.82	7000	Q	21	-0.3	1600000	Q	19	0.79	398	Q	1	6	0	Q	-14.29	Q				yes
1206	EDL933_RS05800	chromosome	protein_coding	b0917	protein YcaR	4	Underrepresented	0	-2.01	1.07	ID	0	-1.89	1.13	ID	1	-1.76	1.11	ID	0	-2.17	1.05	ID	0	-1.83	1.05	ID	1	-2.29	1.25	ID	0	-1.99	1.08	ID	0	0	7	ID	-321.04	Q				yes
1207	EDL933_RS05805	chromosome	protein_coding	b0918	3-deoxy-manno-octulosonate cytidylyltransferase	25	Underrepresented	2	-4.66	2.63	ID	3	-2.17	2.17	ID	3	-4.98	3.98	ID	2	-4.66	2.06	ID	2	-4.93	3.41	ID	3	-5.63	4.86	ID	2	-5.07	3.44	ID	0	0	7	ID	-1548.09	CD		yes
1208	EDL933_RS05810	chromosome	protein_coding	b0919	protein kinase-like domain protein	34	Neutral	12	-0.09	1.71	Q	15	1.11	1.55	Q	13	-0.88	17.3	Q	11	0.97	5.44	Q	13	-2.42	553	CD	15	0.05	20.9	Q	13	-0.48	6.58	Q	1	6	0	Q	397.44	Q				yes
1209	EDL933_RS05815	chromosome	protein_coding	b0920	envelope biogenesis factor ElyC	34	Neutral	14	-0.35	5.69	Q	14	-0.05	41.5	Q	15	-0.59	23.4	Q	10	-1.96	248	Q	15	0.83	3.79	Q	15	0.83	81.7	Q	13	-2.12	1630	CD	1	6	0	Q	436.33	Q				yes
1210	EDL933_RS05820	chromosome	protein_coding	b0921	tRNA uridine 5-oxyacetic acid(34) methyltransferase CmoM	29	Neutral	17	-0.89	103	Q	18	-1.06	908	Q	19	-0.36	190	Q	16	-0.07	84.5	Q	18	-0.9	163	Q	19	-0.06	3070	Q	18	-1.24	17100	Q	0	7	0	Q	260.74	Q				yes
1211	EDL933_RS05825	chromosome	protein_coding	b0922	chromosome partition protein MukF	44	Underrepresented	2	-3.09	2.13	ID	2	-3.17	2.48	ID	3	-3.22	3.59	ID	2	-3.17	1.81	ID	2	-3.14	2.61	ID	3	-3.89	4.54	ID	2	-3.36	2.7	ID	0	0	7	ID	-986.85	CD		yes
1212	EDL933_RS05830	chromosome	protein_coding	b0923	condensin subunit E	23	Underrepresented	1	-3.45	1.22	ID	1	-3.72	1.32	ID	1	-3.61	1.24	ID	1	-3.3	1.19	ID	1	-3.57	1.22	ID	1	-4.37	1.49	ID	1	-3.89	1.25	ID	0	0	7	ID	-1189.3	CD		yes
1213	EDL933_RS05835	chromosome	protein_coding	b0924	chromosome partition protein MukB	119	Underrepresented	5	-5.6	46	Q	6	-5.9	128	CD	6	-5.84	179	CD	6	-1.4	5.89	Q	6	-5.76	75.1	Q	6	-6.44	172	CD	6	-5.95	77.2	Q	3	4	0	Q	-2036.9	CD		yes
1214	EDL933_RS05840	chromosome	protein_coding	b0925	L,D-transpeptidase	81	Neutral	37	-0.73	10200	Q	38	-0.83	113000	Q	42	-1.07	365000	Q	32	-0.78	644000	Q	37	-0.43	14900	Q	40	-1.42	792000000	Q	37	-1.34	694000	Q	0	7	0	Q	151.48	Q				yes
1215	EDL933_RS29790	chromosome	pseudogene	---	hypothetical protein	11	Neutral	4	0.81	2.29	ID	5	-1.46	3.55	Q	5	-3.29	9.49	Q	4	1.5	1.97	ID	4	-3.63	16.7	ID	5	0.76	3.68	Q	4	-0.17	2.68	ID	0	3	4	Q	---	ID				yes
1216	EDL933_RS05845	chromosome	protein_coding	b0926	DUF882 domain-containing protein	33	Neutral	14	-1.32	378	Q	15	-0.61	16800	Q	16	0.78	15.1	Q	13	-0.29	187	Q	16	-1.95	314	Q	17	-1.81	1310	Q	15	-3.81	35400	CD	1	6	0	Q	-20.74	Q				yes
1217	EDL933_RS05850	chromosome	protein_coding	b0927	MBL fold metallo-hydrolase	19	Neutral	8	-0.62	17.7	Q	10	0.4	5.28	Q	11	-1.35	15.3	Q	7	-6.19	709	CD	11	-1.65	12.4	Q	10	-4.76	3200	CD	9	-2.94	276	CD	3	4	0	Q	-445.25	Q				yes
1218	EDL933_RS05855	chromosome	protein_coding	b0928	aspartate/tyrosine/aromatic aminotransferase	43	Neutral	13	-5.55	52000	CD	14	-7.44	231000	CD	14	-7.37	422000	CD	12	-7.08	19800	CD	14	-7.34	156000	CD	15	-5.7	346000	CD	15	-6.57	63400	CD	7	0	0	CD	-2567.3	CD	yes
1219	EDL933_RS05865	chromosome	protein_coding	b0929	phosphoporin PhoE	66	Neutral	32	-0.99	12000	Q	36	-0.77	698	Q	35	-1.64	1750000	Q	30	-1.91	1820000	Q	35	-2.02	1590000	CD	38	-0.41	443000	Q	35	-0.41	29600000	Q	1	6	0	Q	53.46	Q				yes
1220	EDL933_RS05870	chromosome	protein_coding	b0930	asparagine--tRNA ligase	55	Regional	3	-3.8	4.09	ID	3	-3.95	5.45	ID	3	-3.89	6.85	ID	2	-3.71	2.98	ID	4	2.52	1.87	ID	4	-4.7	10.7	ID	3	-4.22	5.85	ID	0	0	7	ID	-863.47	Q				yes
1221	EDL933_RS05875	chromosome	protein_coding	b0931	nicotinate phosphoribosyltransferase	53	Neutral	22	-1.4	7420	Q	23	-1.25	2750	Q	26	-0.58	79.3	Q	19	0.37	323	Q	24	-1.17	561	Q	25	0.52	8810	Q	23	-0.93	230	Q	0	7	0	Q	270.58	Q				yes
1222	EDL933_RS05880	chromosome	protein_coding	b0932	aminopeptidase N	92	Neutral	38	-0.38	5690	Q	43	-0.21	1170	Q	45	-1.24	26000	Q	36	-0.52	338000	Q	43	0.52	330	Q	46	-0.33	22600	Q	44	0.36	50500	Q	0	7	0	Q	448.04	Q				yes
1223	EDL933_RS05885	chromosome	protein_coding	b0933	aliphatic sulfonate ABC transporter ATP-binding protein	23	Neutral	7	-0.95	20.3	Q	8	-4.3	401	CD	9	-0.48	5.17	Q	8	-1.29	10.3	Q	9	-0.75	8.49	Q	10	-1.49	88	Q	8	-6.37	477	CD	2	5	0	Q	-463.81	Q				yes
1224	EDL933_RS05890	chromosome	protein_coding	b0934	sulfonate ABC transporter	25	Neutral	12	-0.57	22.7	Q	13	-0.91	57.7	Q	15	-1.63	27.6	Q	11	0.16	86.3	Q	12	-4.81	12700	CD	14	1	74.1	Q	13	0.55	7.5	Q	1	6	0	Q	93.89	Q				yes
1225	EDL933_RS05895	chromosome	protein_coding	b0935	alkanesulfonate monooxygenase	33	Neutral	11	-0.62	75.4	Q	11	-5.43	7770	CD	11	-2.45	1490	CD	10	-3.32	390	CD	12	-3.45	293	CD	14	-1.21	120	Q	11	-1.61	705	Q	4	3	0	Q	-649.04	Q				yes
1226	EDL933_RS05900	chromosome	protein_coding	b0936	aliphatic sulfonate ABC transporter substrate-binding protein	45	Neutral	19	-1.08	586	Q	20	-1.06	287	Q	22	0.19	16.5	Q	17	-1.15	4380	Q	20	-0.39	11.7	Q	22	-0.39	45.8	Q	19	-1.52	4160	Q	0	7	0	Q	269.81	Q				yes
1227	EDL933_RS05905	chromosome	protein_coding	b0937	NADPH-dependent FMN reductase	23	Neutral	6	0.21	2.27	Q	7	0.68	1.66	Q	7	-0.8	20	Q	7	0.99	1.26	Q	6	-2.87	57.9	Q	7	-4.24	131	CD	6	1.41	2.87	Q	1	6	0	Q	118.68	Q				yes
1228	EDL933_RS32080	chromosome	pseudogene	---	transposase	4	Underrepresented	0	---	---	ID	0	---	---	ID	0	---	---	ID	0	---	---	ID	0	---	---	ID	0	---	---	ID	0	---	---	ID	0	0	7	ID	---	ID				yes
1229	EDL933_RS05910	chromosome	protein_coding	b0938	fimbrial protein	38	Regional	4	2.96	1.82	ID	4	-4.59	12.3	ID	4	-4.64	17.2	ID	4	0.16	1.26	ID	4	-4.54	14.2	ID	4	-5.28	28	ID	4	2.41	2.54	ID	0	0	7	ID	-637.53	Q				yes
1230	EDL933_RS05915	chromosome	protein_coding	b0939	fimbrial chaperone protein ElfD	40	Regional	5	-2.39	22.8	Q	8	0.07	2.25	Q	9	0.24	2.12	Q	5	-5.71	43.1	Q	8	0.56	6.58	Q	8	1.56	1.57	Q	7	-1.34	20.9	Q	0	7	0	Q	389.01	Q				yes
1231	EDL933_RS05920	chromosome	pseudogene	b0940	outer membrane usher protein	148	Neutral	63	0.19	226	Q	69	-0.7	5110	Q	68	0.05	884	Q	60	-0.92	39900	Q	67	-0.4	49800	Q	70	0.1	54400	Q	65	-1.09	1950000000	Q	0	7	0	Q	---	ID				yes
1232	EDL933_RS05925	chromosome	protein_coding	b0941	fimbrial protein	59	Neutral	25	-0.2	43.7	Q	30	-0.45	12.8	Q	29	-1.28	1760	Q	24	-0.98	82.5	Q	27	-0.38	2270	Q	29	-1.33	2790	Q	27	-0.92	710	Q	0	7	0	Q	190.73	Q				yes
1233	EDL933_RS29800	chromosome	protein_coding	---	hypothetical protein	9	Neutral	2	0.47	1.95	ID	0	-1.64	1.02	ID	0	-1.65	1.11	ID	1	3.75	1	ID	1	4.92	1	ID	1	-2.04	1.09	ID	0	-1.94	1.07	ID	0	0	7	ID	504.78	Q				yes
1234	EDL933_RS05930	chromosome	protein_coding	b0942	fimbrial protein	27	Neutral	9	-1.91	49.1	Q	9	-0.56	13.4	Q	10	-2.28	112	CD	9	-3.23	82.8	Q	11	-1.2	6.97	Q	10	-0.1	19.6	Q	11	-0.82	9.88	Q	1	6	0	Q	-7.21	Q				yes
1235	EDL933_RS05935	chromosome	protein_coding	b0943	type 1 fimbrial protein	26	Neutral	10	-1.84	25.5	Q	11	-5.55	2460	CD	11	-0.89	3.84	Q	11	-2.59	23.1	Q	11	0	2.06	Q	11	-1.74	39.8	Q	10	-1.18	146	Q	1	6	0	Q	-307.66	Q				yes
1236	EDL933_RS05940	chromosome	pseudogene	b0944	pili assembly chaperone	34	Neutral	16	0.25	110	Q	18	-2.53	3010	CD	19	-0.39	12.2	Q	15	0.95	24.3	Q	18	-3.88	14200	CD	19	-0.07	2190	Q	17	0.59	29.2	Q	2	5	0	Q	---	ID				yes
1237	EDL933_RS05945	chromosome	protein_coding	b0945	dihydroorotate dehydrogenase (quinone)	59	Neutral	8	-2.69	128	CD	9	-6.12	1870	CD	9	-6.12	4230	CD	7	1.86	16.2	Q	10	-6.04	740	CD	10	-0.36	429	Q	9	-6.29	1020	CD	5	2	0	CD	-1381.33	CD	yes
1238	EDL933_RS05950	chromosome	protein_coding	b0946	cell division protein ZapC	21	Neutral	9	-6.39	3300	CD	10	-2.36	498	CD	12	-2.02	85.9	Q	9	0.55	10.4	Q	10	-1.92	75.3	Q	12	-2.15	287	CD	10	-2.93	1040	CD	4	3	0	Q	-577.26	Q				yes
1239	EDL933_RS05955	chromosome	protein_coding	b0947	hypothetical protein	42	Neutral	19	-0.27	4170	Q	22	-0.67	66.6	Q	20	-0.49	61.4	Q	19	-0.3	55.5	Q	20	-0.3	1980	Q	21	-1.52	4710	Q	20	0.3	7540	Q	0	7	0	Q	328.22	Q				yes
1240	EDL933_RS05960	chromosome	protein_coding	b0948	ribosomal RNA large subunit methyltransferase K/L	71	Neutral	24	-3.57	810000	CD	24	-3.12	14000000	CD	26	-2.44	1210000	CD	21	0.57	362	Q	26	-2.09	7320	CD	27	-1.46	87800	Q	24	-1.19	5500	Q	4	3	0	Q	-388.55	Q				yes
1241	EDL933_RS05965	chromosome	protein_coding	b0949	ABC transporter ATP-binding protein	64	Neutral	17	-0.72	6500	Q	20	-4.15	511000	CD	21	-0.99	621	Q	17	-0.47	144	Q	21	-1.54	2160	Q	21	-1.78	28400	Q	19	-5.22	1370000	CD	2	5	0	Q	-467.18	Q				yes
1242	EDL933_RS05970	chromosome	protein_coding	b0950	paraquat-inducible protein A	47	Neutral	13	-7.17	78200	CD	14	-5.45	149000	CD	15	-7.44	243000	CD	12	-1.11	1060	Q	14	-7.4	162000	CD	15	-6.49	424000	CD	14	-7.6	115000	CD	6	1	0	CD	-2445.02	CD	yes
1243	EDL933_RS05975	chromosome	protein_coding	b0951	paraquat-inducible protein B	58	Neutral	15	-6.39	55200	CD	17	-1.62	599	Q	15	-7.61	736000	CD	13	-5.33	29500	CD	15	-7.56	333000	CD	16	-8.23	672000	CD	15	-7.81	426000	CD	6	1	0	CD	-2430.72	CD	yes
1244	EDL933_RS05980	chromosome	protein_coding	b0952	hypothetical protein	25	Neutral	7	-2.22	23.7	Q	9	-0.99	15.2	Q	8	-5.67	1980	CD	6	-5.33	117	CD	8	-2.82	129	CD	9	1.49	14.5	Q	9	-1.36	14.7	Q	3	4	0	Q	-443.31	Q				yes
1245	EDL933_RS05985	chromosome	protein_coding	b0953	ribosome modulation factor	4	Neutral	1	-2.39	1.07	ID	1	-2.22	1.1	ID	1	-2.1	1.15	ID	1	-2.46	1.1	ID	1	-2.07	1.05	ID	1	-2.73	1.25	ID	1	-2.41	1.11	ID	0	0	7	ID	-479.97	Q				yes
1246	EDL933_RS05990	chromosome	protein_coding	b0954	beta-hydroxydecanoyl-ACP dehydratase	22	Underrepresented	1	-4.21	1.05	ID	1	-4.56	1.06	ID	1	-4.63	1.07	ID	1	-4.25	1.03	ID	1	-4.51	1.12	ID	1	-5.18	1.06	ID	1	-4.78	1.11	ID	0	0	7	ID	-1596.31	CD		yes
1247	EDL933_RS05995	chromosome	protein_coding	b0955	ATP-dependent protease	65	Neutral	26	-2.19	39900000	CD	30	-1.36	90500	Q	34	-1.01	2120	Q	26	-3.93	3640000	CD	30	-3.14	42200000	CD	33	-1.7	1630000	Q	33	-0.54	20300	Q	3	4	0	Q	-256.58	Q				yes
1248	EDL933_RS06000	chromosome	protein_coding	b0956	macrodomain Ter protein	15	Neutral	4	-0.34	3.17	ID	4	-4.64	32.5	ID	5	-4.05	30.7	Q	4	-3.04	8.5	ID	5	-1.18	3.83	Q	5	-6.24	52.9	Q	4	-5.78	35.2	ID	0	3	4	Q	-1216.84	CD		yes
1249	EDL933_RS06005	chromosome	protein_coding	b0957	outer membrane protein A	42	Neutral	16	3.75	2170	Q	13	0.69	3.57	Q	11	-1.76	97.9	Q	10	-0.64	7.75	Q	12	-1.89	55.2	Q	13	-1.79	228	Q	11	-4.36	1510	CD	1	6	0	Q	55.04	Q				yes
1250	EDL933_RS06010	chromosome	protein_coding	---	hypothetical protein	11	Neutral	3	6.05	8.2	ID	2	4.32	1.65	ID	3	1.64	2.27	ID	1	-2.69	1.2	ID	4	0.75	1.61	ID	3	0.74	1.32	ID	2	-0.17	1.16	ID	0	0	7	ID	1330.39	Q				yes
1251	EDL933_RS06015	chromosome	protein_coding	b0958	cell division inhibitor SulA	26	Neutral	10	0.16	3.11	Q	9	1.05	1.2	Q	11	0.18	1.94	Q	8	2.08	3.15	Q	10	1.27	4.31	Q	9	1.85	2.27	Q	9	-2.19	39.2	Q	0	7	0	Q	853.16	Q				yes
1252	EDL933_RS06020	chromosome	protein_coding	b0959	Crp/Fnr family transcriptional regulator	29	Neutral	17	0.57	2.81	Q	15	-1.1	87.5	Q	17	-0.84	16.8	Q	13	-3.02	1690	CD	17	2.34	1.72	Q	16	-0.22	396	Q	16	-1.03	1540	Q	1	6	0	Q	444	Q				yes
1253	EDL933_RS06025	chromosome	protein_coding	b0960	TIGR01666 family membrane protein	94	Neutral	46	-0.22	4260	Q	51	0.32	947	Q	51	-0.43	93100	Q	44	1.28	46.5	Q	48	-0.11	8380	Q	51	0.23	23300	Q	51	-0.36	228000	Q	0	7	0	Q	576.56	Q				yes
1254	EDL933_RS06030	chromosome	protein_coding	b0961	YccF domain-containing protein	20	Neutral	10	-0.13	18.1	Q	11	-0.31	4.56	Q	11	0.16	2.24	Q	7	-6.43	365	CD	10	0.35	5.61	Q	11	-4.53	2800	CD	10	-2.84	136	CD	3	4	0	Q	-162.26	Q				yes
1255	EDL933_RS06035	chromosome	protein_coding	b0962	DNA helicase IV	68	Neutral	23	-0.53	248	Q	24	-2.41	79100	CD	24	-1.82	93300	Q	19	-3.04	205000	CD	23	-2.98	550000	CD	23	-1.72	3320000	Q	23	-1.52	7850	Q	3	4	0	Q	-344.74	Q				yes
1256	EDL933_RS06040	chromosome	protein_coding	b0963	methylglyoxal synthase	17	Neutral	4	-0.59	4.3	ID	6	-0.97	5.36	Q	6	-1.17	1.97	Q	4	-6.92	27.9	ID	6	-1.94	3.23	Q	6	2.75	1.41	Q	6	0.98	1.17	Q	0	5	2	Q	306.78	Q				yes
1257	EDL933_RS06045	chromosome	protein_coding	b0964	DUF2057 domain-containing protein	24	Neutral	6	1.56	2.11	Q	9	0.94	1.37	Q	7	0.69	2.3	Q	6	-2.18	8.4	Q	8	0.13	2.08	Q	7	-6.69	766	CD	8	-0.54	2.4	Q	1	6	0	Q	130.23	Q				yes
1258	EDL933_RS06055	chromosome	protein_coding	b0965	CoA-binding protein	15	Neutral	1	-2.46	1.24	ID	2	2.81	1.08	ID	2	4.1	1.1	ID	1	-2.66	1.28	ID	1	-2.69	1.7	ID	2	-2.94	1.53	ID	1	-2.88	1.52	ID	0	0	7	ID	326.93	Q				yes
1259	EDL933_RS06060	chromosome	protein_coding	b0966	heat-shock protein HspQ	15	Neutral	4	1.02	1.4	ID	5	1.45	5.48	Q	6	-0.24	1.44	Q	4	-0.36	3.08	ID	6	0.06	1.27	Q	5	-0.22	4.26	Q	5	-2.21	5.73	Q	0	5	2	Q	544.37	Q				yes
1260	EDL933_RS06065	chromosome	protein_coding	b0967	ribosomal RNA large subunit methyltransferase I	54	Neutral	22	0.87	46.4	Q	23	-3.23	1790000	CD	25	-0.53	18.1	Q	21	-2.21	4380	CD	25	0.2	7.44	Q	26	1.03	16000	Q	23	-0.55	1360	Q	2	5	0	Q	329.88	Q				yes
1261	EDL933_RS06070	chromosome	protein_coding	b0968	acylphosphatase	14	Regional	4	0.58	1.4	ID	5	0.84	2.95	Q	4	-1.26	3.38	ID	3	-3.96	3.71	ID	4	0.85	2.42	ID	4	-5.09	27.8	ID	4	-2.11	6	ID	0	1	6	ID	-75.89	Q				yes
1262	EDL933_RS06075	chromosome	protein_coding	b0969	sulfurtransferase TusE	17	Underrepresented	1	-3.23	1.38	ID	2	-3.49	1.57	ID	2	-3.41	1.63	ID	1	-3.23	1.28	ID	1	-3.27	1.55	ID	2	-4.02	1.86	ID	1	-3.46	1.38	ID	0	0	7	ID	-1036.58	CD		yes
1263	EDL933_RS06080	chromosome	protein_coding	b0970	transmembrane protein	38	Neutral	12	-3.95	2330	CD	14	-2.39	228	CD	13	-3.82	5420	CD	12	-2.58	64.9	Q	12	-2.04	139	CD	14	-4.43	24200	CD	13	-6.08	28000	CD	6	1	0	CD	-1120.97	CD	yes
1264	EDL933_RS06085	chromosome	protein_coding	---	integrase	57	Neutral	30	-0.05	283	Q	32	-0.11	454	Q	33	-1.18	15800	Q	26	0.19	42900	Q	30	-0.67	16600	Q	33	-0.02	21600	Q	33	0.75	43.7	Q	0	7	0	Q	458.53	Q				yes
1265	EDL933_RS06090	chromosome	protein_coding	---	DUF4224 domain-containing protein	11	Neutral	4	0.99	2.13	ID	4	-4.4	12.4	ID	6	1.37	1.38	Q	4	0.25	1.56	ID	4	1.24	1.52	ID	5	-4.99	35.4	Q	4	-4.59	19.9	ID	0	2	5	ID	-195.04	Q				yes
1266	EDL933_RS06095	chromosome	protein_coding	---	exonuclease	80	Neutral	38	0.13	113	Q	37	0.35	27.3	Q	40	-0.27	91.4	Q	30	-0.05	947	Q	38	0.22	116	Q	41	-0.44	654	Q	36	0.28	16100	Q	0	7	0	Q	579.46	Q				yes
1267	EDL933_RS06100	chromosome	protein_coding	---	DUF1482 domain-containing protein	14	Neutral	4	0.93	1.83	ID	4	1.46	2.57	ID	4	-1.47	3.29	ID	4	0.28	1.37	ID	4	-4.42	10.7	ID	4	2.52	2.58	ID	4	-0.08	2.68	ID	0	0	7	ID	491.92	Q				yes
1268	EDL933_RS32085	chromosome	protein_coding	---	cell division inhibition protein DicB	9	Neutral	3	-5.57	4.58	ID	3	-0.72	1.89	ID	3	-5.86	6.01	ID	2	1.98	1.2	ID	3	-2.5	4.31	ID	3	-4.93	6.96	ID	3	-5.09	5.17	ID	0	0	7	ID	-1126.84	CD		yes
1269	EDL933_RS06110	chromosome	protein_coding	---	hypothetical protein	17	Underrepresented	1	-2.7	1.13	ID	1	-2.87	1.22	ID	1	-0.68	1.05	ID	1	-2.87	1.06	ID	1	-0.32	1.03	ID	2	-0.99	1.07	ID	1	-2.92	1.18	ID	0	0	7	ID	-230.22	Q				yes
1270	EDL933_RS06115	chromosome	protein_coding	---	hypothetical protein	14	Underrepresented	2	-3.43	2.47	ID	2	-1.19	2.12	ID	3	-0.19	1.38	ID	2	-3.47	2.07	ID	3	0.13	1.34	ID	3	-2.28	2.45	ID	2	-3.86	3.31	ID	0	0	7	ID	-214.79	Q				yes
1271	EDL933_RS06120	chromosome	protein_coding	---	hypothetical protein	19	Regional	4	-0.08	1.25	ID	5	1.48	1.38	Q	4	-4.97	11.2	ID	3	1.56	1.38	ID	3	3.1	1.97	ID	4	-1.77	4.34	ID	3	-0.61	2.24	ID	0	1	6	ID	343.94	Q				yes
1272	EDL933_RS32090	chromosome	protein_coding	b1572	hypothetical protein	6	Neutral	1	-2.93	1.65	ID	2	-3.11	2.04	ID	3	1.53	1.2	ID	1	-3.02	1.56	ID	2	-3.05	1.72	ID	3	1.64	1.07	ID	2	-3.21	1.92	ID	0	0	7	ID	-67.85	Q				yes
1273	EDL933_RS06125	chromosome	protein_coding	b1571	DUF1391 domain-containing protein	7	Neutral	4	-2.3	7.82	ID	4	-5.18	30.6	ID	5	-5.05	27.3	Q	4	1.03	1.3	ID	5	-4.99	14.9	Q	5	-2.4	16.2	Q	4	-5.36	31.4	ID	0	3	4	Q	-1270.66	CD		yes
1274	EDL933_RS32095	chromosome	pseudogene	---	hypothetical protein	5	Neutral	3	-0.04	1.2	ID	3	-2.32	1.67	ID	2	0.91	1.59	ID	2	3.27	1.01	ID	2	1.17	1.04	ID	2	-4.04	2.17	ID	3	1.25	1.3	ID	0	0	7	ID	---	ID				yes
1275	EDL933_RS29810	chromosome	protein_coding	---	hypothetical protein	10	Neutral	4	-5.01	25.4	ID	6	-0.7	2.19	Q	5	-1.79	8.36	Q	4	-4.99	10.7	ID	4	-3.63	16	ID	5	-0.42	5.11	Q	4	-5.46	33.1	ID	0	3	4	Q	-495.78	Q				yes
1276	EDL933_RS06130	chromosome	protein_coding	---	type II toxin-antitoxin system RelE/ParE family toxin	21	Neutral	13	0.29	4.62	Q	14	-1.35	55.5	Q	14	-0.75	78.9	Q	13	-1.79	39.2	Q	15	0.37	1.63	Q	15	-2.16	249	CD	15	0.02	31.7	Q	1	6	0	Q	218.07	Q				yes
1277	EDL933_RS06135	chromosome	protein_coding	---	hypothetical protein	11	Neutral	5	-3.59	13.8	Q	5	-5.58	49.8	Q	5	-5.54	55.1	Q	4	-5.19	15.7	ID	4	-0.61	3.92	ID	5	-6.15	73.2	Q	4	-5.67	38.2	ID	0	4	3	Q	-1598.44	CD		yes
1278	EDL933_RS06140	chromosome	protein_coding	---	hypothetical protein	12	Underrepresented	0	-1.79	1	ID	0	-1.61	1	ID	0	-1.5	1	ID	0	-2.1	1	ID	0	-1.57	1	ID	0	-1.92	1	ID	0	-1.89	1	ID	0	0	7	ID	-229.11	Q				yes
1279	EDL933_RS06145	chromosome	protein_coding	---	hypothetical protein	18	Underrepresented	0	---	---	ID	0	---	---	ID	0	---	---	ID	0	---	---	ID	0	---	---	ID	0	---	---	ID	0	---	---	ID	0	0	7	ID	---	ID				yes
1280	EDL933_RS06150	chromosome	protein_coding	---	Rha family transcriptional regulator	11	Underrepresented	0	-2.01	1	ID	0	-2.03	1	ID	0	-1.71	1	ID	0	-2.33	1	ID	0	-1.84	1	ID	1	-2.21	1	ID	1	-2.1	1	ID	0	0	7	ID	-343.23	Q				yes
1281	EDL933_RS32100	chromosome	protein_coding	---	hypothetical protein	22	Underrepresented	1	-2.63	1.34	ID	1	-2.53	1.35	ID	1	-2.49	1.43	ID	1	-2.64	1.26	ID	1	-2.43	1.44	ID	1	-3.09	1.6	ID	1	-2.6	1.32	ID	0	0	7	ID	-654.96	Q				yes
1282	EDL933_RS06160	chromosome	protein_coding	---	hypothetical protein	30	Neutral	9	0.89	4.98	Q	10	-1.06	10.4	Q	10	0.3	4.43	Q	9	-3.16	86.9	Q	10	-0.23	2.69	Q	9	1.23	38.6	Q	9	-0.61	56	Q	0	7	0	Q	518.76	Q				yes
1283	EDL933_RS06165	chromosome	protein_coding	---	replication protein	22	Neutral	6	2.24	1.83	Q	6	-5.15	78.8	Q	6	-4.11	58.4	Q	5	-3.74	11.1	Q	7	0.46	2.53	Q	6	-5.65	190	CD	6	-5.29	73.9	Q	1	6	0	Q	-942.19	CD		yes
1284	EDL933_RS06170	chromosome	protein_coding	---	DUF1627 domain-containing protein	25	Neutral	3	-2.18	4.2	ID	4	-2.49	6.02	ID	5	-2.56	5.34	Q	3	-3.84	3.74	ID	4	-1.75	3.34	ID	4	-0.99	3.32	ID	4	-2.67	6.98	ID	0	1	6	ID	-409.4	Q				yes
1285	EDL933_RS06175	chromosome	protein_coding	---	DUF977 domain-containing protein	24	Regional	8	-1.84	8.69	Q	9	0.38	1.33	Q	8	0	1.74	Q	7	-0.28	3.19	Q	9	0.26	1.66	Q	8	-3.42	111	CD	7	-0.26	30.8	Q	1	6	0	Q	221.63	Q				yes
1286	EDL933_RS06180	chromosome	protein_coding	---	alpha/beta hydrolase	73	Regional	10	0.49	3.25	Q	9	-6.36	5550	CD	10	-1.01	99.4	Q	9	0.74	5.64	Q	11	-0.19	2.84	Q	11	-1.64	161	Q	10	-6.5	1380	CD	2	5	0	Q	-520.84	Q				yes
1287	EDL933_RS06185	chromosome	protein_coding	---	Hok/Gef family protein	11	Neutral	7	0.69	1.82	Q	8	-2.15	45.6	Q	8	-1.63	18.8	Q	7	0.11	2.54	Q	8	-2.57	43.7	Q	8	-2.29	83.5	Q	8	-0.68	3.95	Q	0	7	0	Q	-108.13	Q				yes
1288	EDL933_RS32105	chromosome	protein_coding	---	hypothetical protein	11	Neutral	3	-1.4	2.25	ID	4	-1.2	1.48	ID	4	0.55	1.32	ID	3	-0.53	1.64	ID	4	-1.02	2.34	ID	4	-4.58	12.8	ID	3	-5.07	5.25	ID	0	0	7	ID	-333.34	Q				yes
1289	EDL933_RS06195	chromosome	protein_coding	---	DUF968 domain-containing protein	37	Neutral	16	-1.29	293	Q	18	-0.1	122	Q	20	1.04	12.9	Q	14	-1.14	81.3	Q	18	0	8.81	Q	20	-0.04	37.1	Q	18	-0.38	116	Q	0	7	0	Q	529.07	Q				yes
1290	EDL933_RS06200	chromosome	protein_coding	---	endodeoxyribonuclease	15	Neutral	7	-1.03	2.14	Q	7	-1.3	4.44	Q	6	-2.38	13.3	Q	5	-1.58	4.63	Q	7	-0.85	2.59	Q	6	-2.44	24	Q	7	-1.56	4.91	Q	0	7	0	Q	-191.74	Q				yes
1291	EDL933_RS06205	chromosome	protein_coding	---	antitermination protein	30	Regional	8	0.85	4.43	Q	8	-4.65	642	CD	9	-2.08	37.7	Q	7	-0.91	14.4	Q	8	1.9	33.1	Q	8	-1.08	72.3	Q	7	-6.33	1230	CD	2	5	0	Q	-286.68	Q				yes
1292	EDL933_RS06210	chromosome	protein_coding	---	CPBP family intramembrane metalloprotease	59	Underrepresented	3	-3.58	3.33	ID	5	2.15	1.41	Q	4	-0.36	1.39	ID	2	1.24	1.26	ID	5	2.11	1.37	Q	4	0.73	2.12	ID	5	-1.49	2.55	Q	0	3	4	Q	709.84	Q				yes
1293	EDL933_RS06215	chromosome	pseudogene	---	TrmB family transcriptional regulator	9	Neutral	3	-4.52	5.83	ID	4	-3.75	7.5	ID	3	1.76	2.05	ID	3	1.4	1.37	ID	4	-4.76	5.98	ID	4	-2.29	4.27	ID	4	2.02	1.25	ID	0	0	7	ID	---	ID				yes
1294	EDL933_RS06220	chromosome	protein_coding	---	transcriptional regulator	41	Neutral	14	0.7	10.5	Q	15	-0.75	103	Q	18	-0.83	15	Q	14	-0.26	56	Q	16	-0.46	3.64	Q	17	-1.78	4950	Q	18	-1.22	17.1	Q	0	7	0	Q	200.72	Q				yes
1295	EDL933_RS06225	chromosome	RNA	---	tRNA-Arg	1	Neutral	1	1.53	1	ID	1	-2.39	1	ID	1	-1.56	1	ID	0	-2.57	1	ID	1	-2.24	1	ID	1	2.64	1	ID	1	-2.5	1	ID	0	0	7	ID	---	ID				yes
1296	EDL933_RS06230	chromosome	RNA	---	tRNA-Arg	3	Neutral	2	0.51	1.16	ID	3	1.07	1.25	ID	2	-3.53	3.09	ID	2	1.36	1.1	ID	2	0.16	1.16	ID	3	-4.14	4.08	ID	3	2.09	1.26	ID	0	0	7	ID	---	ID				yes
1297	EDL933_RS32110	chromosome	pseudogene	---	hypothetical protein	6	Neutral	3	-0.25	1.39	ID	3	-2.41	2.7	ID	3	-1.2	1.75	ID	2	-1.92	1.69	ID	3	-0.08	1.15	ID	3	-2.04	2.44	ID	3	-0.06	1.15	ID	0	0	7	ID	---	ID				yes
1298	EDL933_RS06240	chromosome	protein_coding	---	9-O-acetyl-N-acetylneuraminic acid deacetylase	76	Neutral	43	-0.9	125	Q	48	-0.71	275	Q	52	-0.61	39.1	Q	41	0.65	2.36	Q	47	0.03	12.5	Q	50	0	28.4	Q	46	-0.9	12900	Q	0	7	0	Q	388.77	Q				yes
1299	EDL933_RS29185	chromosome	pseudogene	---	transposase	43	Neutral	34	0.17	1.38	Q	36	0.25	1.7	Q	36	-0.39	2.29	Q	34	-0.15	1.95	Q	35	-0.08	1.51	Q	35	-0.07	3.02	Q	34	0.45	1.29	Q	0	7	0	Q	---	ID				yes
1300	EDL933_RS29830	chromosome	pseudogene	---	DUF3950 domain-containing protein	6	Neutral	1	-2.25	1.16	ID	1	-2.24	1.21	ID	1	-2.13	1.26	ID	1	-2.52	1.15	ID	1	-2.22	1.24	ID	1	-2.58	1.4	ID	1	-2.39	1.19	ID	0	0	7	ID	---	ID				yes
1301	EDL933_RS06260	chromosome	protein_coding	---	PerC family transcriptional regulator	13	Neutral	7	-0.39	1.97	Q	6	-3.52	20.2	Q	6	-4.01	70.8	Q	6	-4.02	14	Q	5	-3.43	38.5	Q	6	-3.97	54.7	Q	6	-1.4	6.96	Q	0	7	0	Q	-862.5	Q				yes
1302	EDL933_RS29835	chromosome	protein_coding	---	hypothetical protein	15	Underrepresented	2	1.26	1.05	ID	2	-2.68	1.72	ID	2	-2.51	1.8	ID	2	1.65	1.02	ID	3	0.43	1.39	ID	2	-3.33	2.33	ID	2	-2.99	2.02	ID	0	0	7	ID	-187.32	Q				yes
1303	EDL933_RS06265	chromosome	protein_coding	---	lysis protein	20	Neutral	9	-1.4	24.5	Q	10	1.18	1.58	Q	11	-1.85	37.1	Q	8	-3.03	77.5	Q	11	-1.24	15.6	Q	11	-2.66	289	CD	11	1.51	3.17	Q	1	6	0	Q	116.49	Q				yes
1304	EDL933_RS06270	chromosome	protein_coding	---	hypothetical protein	3	Neutral	2	-3.82	1.74	ID	2	-4.22	2.41	ID	2	-2.65	1.91	ID	2	-3.85	1.77	ID	2	-4.12	2.29	ID	2	3.89	1.02	ID	3	0.24	1.16	ID	0	0	7	ID	-215.65	Q				yes
1305	EDL933_RS06275	chromosome	protein_coding	---	lysozyme	17	Neutral	5	-5.54	20.6	Q	7	-2.33	3.83	Q	6	-5.74	68	Q	7	-2.45	2.17	Q	7	0.24	1.95	Q	8	-3.59	15.7	Q	8	-1.4	3.78	Q	0	7	0	Q	-819.11	Q				yes
1306	EDL933_RS32115	chromosome	protein_coding	---	hypothetical protein	16	Neutral	10	-0.48	2.95	Q	9	-0.33	12.8	Q	11	-3.27	99.4	Q	7	-2.7	33.4	Q	10	0.97	1.27	Q	9	-0.43	4.83	Q	9	-1.64	80.1	Q	0	7	0	Q	100.24	Q				yes
1307	EDL933_RS06280	chromosome	protein_coding	---	hypothetical protein	13	Neutral	6	-1.78	16.7	Q	6	-1.58	8.52	Q	6	-2.42	27	Q	5	-6.52	116	CD	6	-6.72	214	CD	6	-3.87	97.2	Q	6	-2.83	33.4	Q	2	5	0	Q	-1046.03	CD		yes
1308	EDL933_RS06285	chromosome	protein_coding	---	hypothetical protein	16	Neutral	8	-1.12	9.15	Q	8	-0.56	38.7	Q	10	-0.74	3.81	Q	6	-5.95	233	CD	8	-6.17	1030	CD	10	-0.35	36.6	Q	10	0.7	1.56	Q	2	5	0	Q	-219.14	Q				yes
1309	EDL933_RS06290	chromosome	protein_coding	---	holin	9	Neutral	6	2.02	1.67	Q	5	-0.46	1.82	Q	4	-0.66	1.95	ID	4	-2.06	3.24	ID	6	-0.24	1.22	Q	4	-4.67	35.8	ID	4	-1.93	8.34	ID	0	3	4	Q	-29.46	Q				yes
1310	EDL933_RS06295	chromosome	protein_coding	---	hypothetical protein	6	Neutral	3	1.27	1.67	ID	2	-2.77	1.75	ID	4	2.15	2.04	ID	3	-0.86	1.55	ID	2	-2.65	1.68	ID	4	4.56	1.65	ID	2	-2.87	1.67	ID	0	0	7	ID	582.35	Q				yes
1311	EDL933_RS06305	chromosome	protein_coding	---	hypothetical protein	14	Neutral	8	1.03	1.33	Q	8	-0.15	7.92	Q	8	-0.8	4.01	Q	7	1.09	1.78	Q	9	-0.07	12.9	Q	8	0.4	4.82	Q	8	0.32	1.7	Q	0	7	0	Q	624.95	Q				yes
1312	EDL933_RS06310	chromosome	protein_coding	---	IS66 family insertion sequence hypothetical protein	11	Neutral	7	-1.6	4.44	Q	8	-0.72	3.2	Q	7	-1.27	3.83	Q	8	-0.28	2.02	Q	8	-0.74	2.56	Q	8	0.13	1.34	Q	7	1.25	1.45	Q	0	7	0	Q	368.33	Q				yes
1313	EDL933_RS06315	chromosome	protein_coding	---	IS66 family insertion sequence hypothetical protein	9	Neutral	7	0.77	2.26	Q	6	-0.5	1.85	Q	6	-0.89	2.4	Q	5	-1.2	1.99	Q	6	0.8	1.54	Q	7	1.26	3.8	Q	5	-1.1	4.85	Q	0	7	0	Q	554.49	Q				yes
1314	EDL933_RS06320	chromosome	protein_coding	---	IS66 family transposase ISEc8	44	Neutral	28	0.74	1.41	Q	29	0.18	1.35	Q	32	-0.92	22.8	Q	28	-1.1	18.6	Q	32	0.11	1.3	Q	31	0.09	14.7	Q	30	0.17	6.98	Q	0	7	0	Q	538.06	Q				yes
1315	EDL933_RS29840	chromosome	protein_coding	---	DNA packaging protein	19	Neutral	12	-0.49	4.82	Q	12	-0.45	24.5	Q	13	-0.93	17.3	Q	12	1.12	1.55	Q	14	-0.69	3.46	Q	13	0.48	3.65	Q	13	1.17	2.23	Q	0	7	0	Q	536.17	Q				yes
1316	EDL933_RS06325	chromosome	protein_coding	---	terminase	56	Neutral	29	-0.23	25.4	Q	32	0.07	414	Q	37	-0.29	9.58	Q	27	0.82	81.5	Q	32	1.31	2.37	Q	34	-0.57	16800	Q	33	-0.1	291	Q	0	7	0	Q	608.77	Q				yes
1317	EDL933_RS06330	chromosome	protein_coding	---	head-tail joining protein	9	Neutral	5	2.3	2.14	Q	4	0.71	1.3	ID	4	0.62	1.32	ID	3	0.55	1.36	ID	5	0.22	1.8	Q	5	2.37	1.47	Q	4	0.91	1.29	ID	0	3	4	Q	1096.94	Q				yes
1318	EDL933_RS06335	chromosome	protein_coding	---	phage portal protein	48	Neutral	20	-0.48	13.4	Q	22	0.6	3.05	Q	24	-0.92	60.6	Q	20	-1.05	23	Q	20	-1.17	3210	Q	24	0.71	1.34	Q	21	0.35	13.7	Q	0	7	0	Q	470	Q				yes
1319	EDL933_RS06340	chromosome	protein_coding	---	scaffold protein	28	Neutral	11	0.22	1.53	Q	10	1.07	1.83	Q	11	-1.02	16.2	Q	9	-0.79	7.2	Q	10	0.2	1.57	Q	12	-0.24	44.3	Q	10	-2.9	603	CD	1	6	0	Q	365	Q				yes
1320	EDL933_RS06345	chromosome	protein_coding	---	head decoration protein	12	Neutral	4	-6.14	33.1	ID	5	-0.33	1.64	Q	5	-0.34	1.33	Q	4	1.49	1.42	ID	4	-1.06	3.57	ID	5	-1.42	6.19	Q	4	-2.68	18.2	ID	0	3	4	Q	-100.75	Q				yes
1321	EDL933_RS06350	chromosome	protein_coding	---	minor capsid protein E	11	Neutral	3	1.72	2.59	ID	4	-4.2	5.57	ID	5	-1.91	2.98	Q	2	-3.85	3.45	ID	3	-2.07	3.28	ID	4	-4.79	12.5	ID	3	-4.33	5.87	ID	0	1	6	ID	-795.27	Q				yes
1322	EDL933_RS06355	chromosome	protein_coding	---	tail fiber protein	29	Neutral	16	0.93	2.48	Q	17	0.33	1.58	Q	17	0.06	40.4	Q	15	0.36	2.1	Q	18	0.21	2.28	Q	17	0.33	1.61	Q	16	-1.16	96.7	Q	0	7	0	Q	630.98	Q				yes
1323	EDL933_RS06360	chromosome	protein_coding	---	phage minor tail protein G	10	Neutral	7	-0.58	2.62	Q	8	1.7	1.79	Q	8	0.56	1.49	Q	6	1.87	2.04	Q	8	1.46	2.45	Q	8	1.05	1.28	Q	8	0.44	1.63	Q	0	7	0	Q	1013.18	Q				yes
1324	EDL933_RS06365	chromosome	protein_coding	---	phage tail assembly protein T	12	Neutral	6	-2.46	7.58	Q	5	-2.25	13.9	Q	6	-3.42	20.7	Q	6	0.08	1.31	Q	7	-1.13	1.84	Q	6	-2.94	26.6	Q	7	0.17	2.42	Q	0	7	0	Q	-339.15	Q				yes
1325	EDL933_RS06370	chromosome	pseudogene	---	phage tail tape measure protein	57	Neutral	21	0.27	4.59	Q	26	0.35	2.7	Q	26	-0.67	50	Q	21	-1.5	158	Q	22	-0.93	250	Q	24	-0.69	637	Q	25	0.71	2.45	Q	0	7	0	Q	---	ID				yes
1326	EDL933_RS06375	chromosome	protein_coding	---	tail protein	7	Neutral	3	0.87	1.27	ID	2	-1.34	2.02	ID	3	-1.06	1.81	ID	2	-3.47	2	ID	2	-3.57	2.54	ID	3	-1.88	2.95	ID	2	-3.8	2.79	ID	0	0	7	ID	-338.53	Q				yes
1327	EDL933_RS06380	chromosome	protein_coding	---	phage minor tail protein L	20	Neutral	11	-1.11	4.9	Q	12	0.01	1.83	Q	13	-0.99	7.35	Q	10	0.3	2.16	Q	12	0.6	1.42	Q	12	-0.43	14.3	Q	12	-2.22	40.9	Q	0	7	0	Q	325.54	Q				yes
1328	EDL933_RS06385	chromosome	protein_coding	---	phage tail protein	18	Neutral	11	-0.28	8.52	Q	12	-0.32	13.5	Q	11	-0.55	16.9	Q	10	-0.31	95.4	Q	13	-0.06	1.46	Q	12	0.48	3.09	Q	12	0.08	6.27	Q	0	7	0	Q	517.82	Q				yes
1329	EDL933_RS06390	chromosome	protein_coding	---	tail assembly protein	15	Neutral	7	-1.31	2.09	Q	8	-1.12	6.89	Q	7	-0.85	3.97	Q	6	-0.61	3.07	Q	7	-0.8	2.89	Q	7	-0.4	2.09	Q	7	0.57	2.63	Q	0	7	0	Q	278.91	Q				yes
1330	EDL933_RS06395	chromosome	protein_coding	---	hypothetical protein	9	Neutral	4	0.84	1.29	ID	5	0.39	1.31	Q	5	0.89	2.88	Q	4	-0.83	2.15	ID	5	-1.44	3.52	Q	6	1.81	2.06	Q	5	0.91	1.74	Q	0	5	2	Q	797.73	Q				yes
1331	EDL933_RS06400	chromosome	protein_coding	---	superoxide dismutase	11	Neutral	4	-0.18	1.4	ID	3	-0.9	2.04	ID	4	-1.55	2.51	ID	2	-3.56	2.8	ID	5	1.08	1.45	Q	4	0.11	2.05	ID	3	-4.02	4.89	ID	0	1	6	ID	78.7	Q				yes
1332	EDL933_RS06405	chromosome	protein_coding	---	host specificity protein J	102	Neutral	55	0.28	28.1	Q	59	0.2	25.2	Q	59	-0.68	9610	Q	49	-0.52	5460	Q	57	-0.33	210	Q	58	-0.54	21700	Q	56	-0.1	149	Q	0	7	0	Q	451.94	Q				yes
1333	EDL933_RS06410	chromosome	protein_coding	---	outer membrane protein	22	Neutral	8	-1.63	40.2	Q	12	-2	26.8	Q	10	-2.85	94	Q	9	-0.39	3.5	Q	11	0.2	1.79	Q	12	-1.94	80.2	Q	12	0.05	1.93	Q	0	7	0	Q	-54.66	Q				yes
1334	EDL933_RS06415	chromosome	protein_coding	---	tail fiber protein	18	Neutral	10	-0.53	2.16	Q	11	-0.74	7.68	Q	11	2.68	1.51	Q	9	-0.79	6.77	Q	12	0.71	1.54	Q	11	-1.11	22.4	Q	10	1.14	2.66	Q	0	7	0	Q	730.86	Q				yes
1335	EDL933_RS06420	chromosome	protein_coding	---	phage tail protein	13	Neutral	8	-3	97.3	Q	9	-1.52	9.16	Q	9	-2.85	178	CD	8	0.07	5.33	Q	9	0.03	7.12	Q	11	-0.33	9.7	Q	9	-0.23	3.11	Q	1	6	0	Q	26.75	Q				yes
1336	EDL933_RS06425	chromosome	protein_coding	---	molecular chaperone Tir	28	Neutral	16	0.46	2.25	Q	17	-0.82	5.6	Q	20	0.05	1.45	Q	14	-0.35	9.88	Q	21	0.7	4.54	Q	23	0.16	1.38	Q	23	0.18	1.58	Q	0	7	0	Q	609.73	Q				yes
1337	EDL933_RS06435	chromosome	protein_coding	---	non-LEE encoded type III effector EspF2-1	6	Neutral	1	-3.79	1.15	ID	1	-4.06	1.3	ID	2	2.33	2.17	ID	1	-3.8	1.21	ID	1	-3.98	1.32	ID	1	-4.73	1.42	ID	2	1.57	1.01	ID	0	0	7	ID	-444.09	Q				yes		yes
1338	EDL933_RS06445	chromosome	protein_coding	b0972	hydrogenase	42	Neutral	15	-0.65	32	Q	16	0.29	34.4	Q	17	-0.06	12	Q	15	-0.51	218	Q	16	0.21	7.91	Q	16	-1.93	3270	Q	16	-2.38	2380	CD	1	6	0	Q	249.05	Q				yes
1339	EDL933_RS06450	chromosome	protein_coding	b0973	hydrogenase 2 large subunit	50	Neutral	19	-0.1	9.81	Q	23	-0.03	3.2	Q	23	-0.45	17.9	Q	17	-1.71	1040	Q	20	0.58	67.1	Q	23	-0.73	45.9	Q	21	-1.37	142	Q	0	7	0	Q	370.32	Q				yes
1340	EDL933_RS06455	chromosome	protein_coding	b0974	Ni/Fe-hydrogenase B-type cytochrome subunit	35	Neutral	13	-0.04	3.64	Q	13	1.42	1.85	Q	15	-0.92	11	Q	12	0.51	5.16	Q	14	0.43	39.6	Q	14	0.6	17.2	Q	13	1.56	7.07	Q	0	7	0	Q	795.79	Q				yes
1341	EDL933_RS06460	chromosome	protein_coding	b0975	hydrogenase 1 maturation protease	16	Neutral	5	0.65	1.32	Q	5	-0.92	1.74	Q	7	-0.52	2.3	Q	5	1.27	1.24	Q	6	1.57	1.59	Q	5	0.27	2.27	Q	5	-2.21	7.66	Q	0	7	0	Q	530.68	Q				yes
1342	EDL933_RS06465	chromosome	protein_coding	b0976	hydrogenase-1 operon protein HyaE	13	Neutral	5	0.84	2.64	Q	6	-1.24	3.83	Q	5	5.94	5.91	Q	5	-3.99	12	Q	5	-3.46	16.5	Q	6	-4.47	51	Q	5	-2.65	14.2	Q	0	7	0	Q	126.15	Q				yes
1343	EDL933_RS06470	chromosome	protein_coding	b0977	hydrogenase expression/formation protein	31	Neutral	14	-0.18	6.55	Q	14	-0.58	11.9	Q	13	-0.37	6.06	Q	11	-1.77	119	Q	15	1.64	1.2	Q	13	-2.32	218	CD	13	-0.43	18.1	Q	1	6	0	Q	338.15	Q				yes
1344	EDL933_RS06475	chromosome	protein_coding	b0978	cytochrome bd-II ubiquinol oxidase subunit I	64	Neutral	18	-0.42	49	Q	19	-5.06	3160000	CD	22	-1.23	269	Q	20	-0.82	272	Q	20	0.01	40.2	Q	21	0.69	3780	Q	19	-0.51	3020	Q	1	6	0	Q	70.61	Q				yes
1345	EDL933_RS06480	chromosome	protein_coding	b0979	cytochrome bd oxidase subunit II	35	Neutral	14	0.14	9.41	Q	15	0.67	18.6	Q	16	-1.09	146	Q	12	-1.99	353	Q	14	-0.93	162	Q	16	-0.85	5140	Q	14	-0.1	11.7	Q	0	7	0	Q	327.89	Q				yes
1346	EDL933_RS06485	chromosome	protein_coding	b4592	cytochrome bd-II oxidase subunit CbdX	4	Neutral	1	0.48	1.03	ID	1	2.25	1	ID	1	-2.14	1.27	ID	1	5.11	1	ID	1	-1.36	1.12	ID	1	-0.35	1.17	ID	1	-2.34	1.17	ID	0	0	7	ID	439.35	Q				yes
1347	EDL933_RS06490	chromosome	protein_coding	b0980	phytase AppA	47	Neutral	14	-1.27	453	Q	16	-0.72	98.5	Q	17	-0.21	24.6	Q	12	-3.82	5230	CD	16	-1.93	298	Q	18	0.95	15.4	Q	15	-3.16	3290	CD	2	5	0	Q	59.49	Q				yes
1348	EDL933_RS06495	chromosome	protein_coding	b0981	tyrosine-protein kinase etk	100	Neutral	43	-5.25	31300000000000	CD	46	-5.71	2890000000000000	CD	48	-0.29	827000	Q	41	2.06	70100	Q	44	-3.4	120000000000000	CD	48	3.64	3640000000000	Q	45	-0.84	192000000000	Q	3	4	0	Q	-76.08	Q				yes
1349	EDL933_RS06500	chromosome	protein_coding	b0982	protein-tyrosine-phosphatase	16	Neutral	5	-4.37	32.9	Q	5	-5.77	43.9	Q	6	-1.48	10.2	Q	4	-5.35	17.5	ID	5	-5.55	51.5	Q	6	4.29	6.33	Q	5	4.28	5.21	Q	0	6	1	Q	-145.17	Q				yes
1350	EDL933_RS06505	chromosome	protein_coding	b0983	O-antigen capsule outer membrane auxillary protein export channel	47	Neutral	18	-7.75	2270000	CD	19	-7.99	12600000	CD	19	-5.96	10200000	CD	17	3.14	639	Q	18	-5.58	3760000	CD	21	-6.58	11800000	CD	19	0.67	130000	Q	5	2	0	CD	-1748.71	CD	yes
1351	EDL933_RS06510	chromosome	protein_coding	b0984	YjbH domain-containing protein	105	Neutral	44	-1.42	426000000	Q	45	-2.69	3120000000000	CD	49	-0.58	34600	Q	39	-0.13	1710000000	Q	48	-0.1	1730000000	Q	48	1.99	4280000000000	Q	47	0.51	1990000	Q	1	6	0	Q	439.59	Q				yes
1352	EDL933_RS06515	chromosome	protein_coding	b0985	hypothetical protein	37	Neutral	15	-1.82	1600	Q	16	-5.35	270000	CD	17	-1.27	88.7	Q	13	4.51	101	Q	16	0.89	596	Q	19	3.17	112	Q	16	1.04	1720	Q	1	6	0	Q	504.52	Q				yes
1353	EDL933_RS06520	chromosome	protein_coding	b0986	YjbF family lipoprotein	36	Neutral	9	-6.9	3230	CD	10	-7.16	10000	CD	11	-1.62	29.3	Q	8	5.27	21.8	Q	10	-1.04	65.6	Q	11	2.67	61.9	Q	11	-0.67	9.17	Q	2	5	0	Q	-170.92	Q				yes
1354	EDL933_RS06525	chromosome	protein_coding	b0987	threonine-rich inner membrane protein GfcA	10	Regional	4	-4.79	13.6	ID	4	-5.04	25.3	ID	5	-2.98	11.5	Q	4	-4.73	9.61	ID	5	-5.01	27	Q	5	-5.61	50.9	Q	4	-5.17	16.3	ID	0	3	4	Q	-1613.4	CD		yes
1355	EDL933_RS06530	chromosome	protein_coding	b0989	cold-shock protein CspH	10	Underrepresented	3	-1.28	1.45	ID	2	-3.68	2.22	ID	3	-1.79	1.9	ID	2	-3.47	1.79	ID	3	0.38	1.18	ID	2	-4.5	3.45	ID	3	0.46	1.06	ID	0	0	7	ID	-347.21	Q				yes
1356	EDL933_RS06535	chromosome	protein_coding	b0990	cold-shock protein CspG	11	Neutral	4	0.84	1.23	ID	4	-0.79	1.7	ID	3	-3.33	7.01	ID	3	-1.28	2.48	ID	4	-1.32	1.4	ID	4	1.99	1.81	ID	4	-1.37	2.48	ID	0	0	7	ID	193.6	Q				yes
1357	EDL933_RS29845	chromosome	protein_coding	---	cold-shock protein	7	Neutral	0	-1.99	1	ID	0	-1.92	1	ID	1	-1.94	1	ID	1	-0.76	1	ID	1	-1.93	1	ID	1	-2.35	1	ID	2	2.13	1	ID	0	0	7	ID	-64.96	Q				yes
1358	EDL933_RS06540	chromosome	protein_coding	b0991	cold-shock protein	19	Neutral	7	-1.07	3.15	Q	7	1.1	3.08	Q	6	-2.97	64.1	Q	5	-5.71	51.6	Q	8	-0.43	1.46	Q	6	-3.56	185	CD	6	0.55	3.18	Q	1	6	0	Q	-132.26	Q				yes
1359	EDL933_RS29850	chromosome	protein_coding	---	addiction module toxin, GnsA/GnsB family	4	Neutral	2	3.07	2.88	ID	1	-2.52	1.08	ID	2	0.45	1.44	ID	1	-2.67	1.05	ID	2	1.14	1.44	ID	1	3.37	1	ID	2	-2.14	1.02	ID	0	0	7	ID	680.75	Q				yes
1360	EDL933_RS06545	chromosome	protein_coding	b0992	4Fe-4S binding protein	62	Neutral	26	-0.92	12700	Q	30	-0.81	2190	Q	31	-1.16	1080	Q	24	-1.61	20800	Q	27	-3.29	14600000	CD	29	-0.48	299000	Q	28	-1.29	55200	Q	1	6	0	Q	-48.91	Q				yes
1361	EDL933_RS06550	chromosome	protein_coding	b0993	hybrid sensor histidine kinase/response regulator	95	Neutral	31	-0.44	3020	Q	33	-0.21	215	Q	33	-1.12	11700	Q	27	-1.99	11700	Q	30	0.04	14900	Q	33	0.06	387000	Q	32	-1.13	1850	Q	0	7	0	Q	318.16	Q				yes
1362	EDL933_RS06555	chromosome	protein_coding	b0994	TMAO reductase system periplasmic protein TorT	42	Neutral	14	-1.2	88.5	Q	16	0.65	3.92	Q	17	-2.01	180	CD	12	-2.06	405	CD	15	-1.93	161	Q	18	-0.36	130	Q	15	-3.27	10100	CD	3	4	0	Q	-50.83	Q				yes
1363	EDL933_RS06560	chromosome	protein_coding	b0995	two-component system response regulator TorR	32	Neutral	6	-1.54	5.21	Q	6	-5.75	91.7	Q	6	-0.03	9.8	Q	7	2.13	1.34	Q	7	0.89	1.44	Q	7	1.64	14.4	Q	6	-3.88	52.9	Q	0	7	0	Q	83.83	Q				yes
1364	EDL933_RS06565	chromosome	protein_coding	b0996	pentaheme c-type cytochrome TorC	47	Neutral	15	-0.56	121	Q	15	-0.82	96.2	Q	15	-0.49	10.2	Q	13	-4.03	5320	CD	15	-0.39	53.1	Q	16	-0.16	21.9	Q	15	-1.07	1350	Q	1	6	0	Q	205.99	Q				yes
1365	EDL933_RS06570	chromosome	protein_coding	b0997	trimethylamine-N-oxide reductase TorA	92	Neutral	36	-0.02	493	Q	40	-0.79	17100	Q	39	-0.16	434	Q	33	0.29	6710000	Q	38	-0.39	13900	Q	39	-1.49	3930000	Q	37	0.3	112000	Q	0	7	0	Q	376.64	Q				yes
1366	EDL933_RS06575	chromosome	protein_coding	b0998	molecular chaperone TorD	16	Neutral	7	-0.62	4.68	Q	7	0.49	22.8	Q	7	0.55	3.2	Q	6	-0.43	4.31	Q	7	-0.52	2.92	Q	7	-0.57	6.14	Q	7	2.29	4.09	Q	0	7	0	Q	689.07	Q				yes
1367	EDL933_RS06580	chromosome	protein_coding	b0999	chaperone modulatory protein CbpM	10	Neutral	5	0.83	5.61	Q	6	0.83	1.27	Q	6	-3.83	33.9	Q	5	-5.54	34.3	Q	5	0.66	7.56	Q	6	-2	16.8	Q	5	-0.57	8.34	Q	0	7	0	Q	8.01	Q				yes
1368	EDL933_RS06585	chromosome	protein_coding	b1000	curved DNA-binding protein	30	Neutral	7	-0.09	5.01	Q	9	0.75	2.83	Q	8	-0.44	7.77	Q	6	-0.51	9.97	Q	7	0.93	6.4	Q	8	-0.72	12.9	Q	8	-0.82	6.79	Q	0	7	0	Q	545.09	Q				yes
1369	EDL933_RS06590	chromosome	pseudogene	b1001	hypothetical protein	113	Underrepresented	3	-3.86	4.44	ID	3	-4.02	7.2	ID	6	-1.67	2.43	Q	3	-0.09	1.49	ID	4	-1.03	2.27	ID	4	-4.59	13.5	ID	4	2.6	1.96	ID	0	1	6	ID	---	ID				yes
1370	EDL933_RS06595	chromosome	protein_coding	b1002	bifunctional glucose-1-phosphatase/inositol phosphatase	54	Neutral	27	-0.48	1350	Q	28	0.38	274	Q	29	-0.05	344	Q	24	-0.25	61500	Q	27	-2.19	233000	CD	29	0.18	268	Q	28	-0.44	12500	Q	1	6	0	Q	389.72	Q				yes
1371	EDL933_RS06600	chromosome	protein_coding	b1003	hypothetical protein	8	Neutral	1	-2.78	1.6	ID	2	-2.93	1.65	ID	2	0.99	1.11	ID	2	-2.54	1.3	ID	3	-0.02	1.29	ID	3	-0.24	1.22	ID	2	-3.22	1.89	ID	0	0	7	ID	-37.55	Q				yes
1372	EDL933_RS06605	chromosome	protein_coding	b1004	NAD(P)H:quinone oxidoreductase	26	Neutral	8	-1.07	32.9	Q	9	-1.38	21.8	Q	9	-3.7	920	CD	7	-3.66	164	CD	9	0.34	35	Q	9	-0.32	180	Q	9	2.58	53.1	Q	2	5	0	Q	141.5	Q				yes
1373	EDL933_RS06610	chromosome	protein_coding	---	integrase	63	Neutral	20	-0.62	70.3	Q	20	-0.78	407000	Q	21	0.22	3630	Q	19	-0.2	1020	Q	21	-0.8	550	Q	23	-1.14	141	Q	22	-2.02	15500	CD	1	6	0	Q	214.7	Q				yes
1374	EDL933_RS06615	chromosome	protein_coding	---	DNA-binding protein	17	Neutral	13	-1.57	416	Q	14	-1.23	100	Q	14	0.24	4.05	Q	13	1.28	223	Q	14	0.4	19.2	Q	14	0.29	53.2	Q	14	-0.11	4520	Q	0	7	0	Q	519.72	Q				yes
1375	EDL933_RS06620	chromosome	protein_coding	---	hypothetical protein	19	Neutral	7	-2.69	20.9	Q	7	-3.26	130	CD	8	-1.17	5.4	Q	6	-1.32	26.7	Q	7	-2.43	36	Q	7	-5.16	607	CD	7	-0.81	24.7	Q	2	5	0	Q	-598.07	Q				yes
1376	EDL933_RS32120	chromosome	protein_coding	---	ASCH domain-containing protein	17	Neutral	6	-2.72	41.7	Q	7	-3.29	106	CD	7	-2.07	20.6	Q	5	-1.36	9.96	Q	7	-2.46	58.4	Q	7	-4.75	365	CD	7	-6.59	257	CD	3	4	0	Q	-1035.65	CD		yes
1377	EDL933_RS06630	chromosome	protein_coding	---	DUF551 domain-containing protein	34	Neutral	17	-4.39	57700	CD	17	-1.63	3820	Q	18	-0.15	805	Q	16	0.25	54.4	Q	18	-0.53	20.6	Q	18	-0.85	1430	Q	17	-0.81	1090	Q	1	6	0	Q	73.38	Q				yes
1378	EDL933_RS06635	chromosome	protein_coding	---	hypothetical protein	15	Neutral	8	-2.59	225	CD	8	0.34	13.4	Q	8	-2.09	65.7	Q	7	-2.09	71.7	Q	8	-1.82	95.1	Q	8	0.01	91.9	Q	8	-4.4	1580	CD	2	5	0	Q	-182.21	Q				yes
1379	EDL933_RS06640	chromosome	protein_coding	---	hypothetical protein	17	Neutral	7	1.19	3.15	Q	7	-6.33	552	CD	7	-3.76	489	CD	6	-0.94	14	Q	7	0.94	28.2	Q	8	1.11	1.87	Q	7	-4.55	387	CD	3	4	0	Q	-323.87	Q				yes
1380	EDL933_RS06645	chromosome	protein_coding	---	hypothetical protein	12	Neutral	8	0.46	3.07	Q	8	0.33	92.2	Q	8	-1.53	9.53	Q	8	-0.78	9.21	Q	8	1.46	8.51	Q	8	-2.04	156	CD	8	1.46	2.69	Q	1	6	0	Q	501.13	Q				yes
1381	EDL933_RS06650	chromosome	protein_coding	---	hypothetical protein	6	Neutral	2	-3.55	2.58	ID	2	-3.73	3.49	ID	3	-0.76	1.64	ID	2	-3.49	2.11	ID	3	-0.22	1.42	ID	3	-4.4	4.87	ID	3	-3.89	2.99	ID	0	0	7	ID	-651.46	Q				yes
1382	EDL933_RS06655	chromosome	protein_coding	---	hypothetical protein	36	Neutral	22	-1.07	42.2	Q	21	-0.87	55.8	Q	21	-0.65	326	Q	17	-0.83	363	Q	20	-2.09	525	CD	21	-0.9	334	Q	20	-2.26	2450	CD	2	5	0	Q	-2.86	Q				yes
1383	EDL933_RS29855	chromosome	protein_coding	---	conjugal transfer protein TraR	7	Neutral	5	-2.54	24.7	Q	6	-1.02	3.2	Q	6	-0.89	2.14	Q	5	-1.8	7.74	Q	6	-0.4	3.13	Q	6	0.08	4.13	Q	6	-1.44	15.1	Q	0	7	0	Q	141.95	Q				yes
1384	EDL933_RS06660	chromosome	protein_coding	---	cell division protein ZapA	11	Neutral	7	-2.04	11	Q	8	0.23	2.13	Q	8	-2.58	110	CD	7	-0.5	5.68	Q	7	0.48	6.31	Q	8	-0.23	29.3	Q	7	-1.93	17	Q	1	6	0	Q	150.93	Q				yes
1385	EDL933_RS06665	chromosome	protein_coding	---	hypothetical protein	6	Neutral	4	-1.78	5.15	ID	4	-1.27	3.81	ID	5	0.04	1.18	Q	3	1.32	1.32	ID	4	1.01	1.21	ID	5	1.01	1.56	Q	4	3.39	1.28	ID	0	2	5	ID	811.86	Q				yes
1386	EDL933_RS06670	chromosome	protein_coding	---	DUF1317 domain-containing protein	12	Neutral	6	0.76	2.68	Q	7	0.23	1.61	Q	7	-2.03	39.9	Q	6	-1.38	9.06	Q	8	-1.53	6.69	Q	7	-1.82	17.3	Q	7	-2.61	42.3	Q	0	7	0	Q	-15.37	Q				yes
1387	EDL933_RS06675	chromosome	protein_coding	---	exonuclease	24	Neutral	16	-0.19	2.65	Q	15	1.67	4.97	Q	17	-1.27	21.5	Q	15	1.87	12.9	Q	16	0.38	1.25	Q	16	-0.09	21.3	Q	17	0.06	10.7	Q	0	7	0	Q	668.93	Q				yes
1388	EDL933_RS06680	chromosome	protein_coding	---	phage recombination protein Bet	21	Neutral	13	0.17	6.91	Q	14	0.36	2.83	Q	14	-0.15	1.22	Q	13	-1.53	22.4	Q	14	0.28	3.47	Q	14	-0.34	27.6	Q	14	0.89	2.16	Q	0	7	0	Q	599	Q				yes
1389	EDL933_RS06685	chromosome	protein_coding	---	host-nuclease inhibitor protein Gam	9	Neutral	6	0.86	2.47	Q	7	0.93	24.4	Q	7	-0.04	1.36	Q	6	0.33	7.48	Q	7	-0.29	1.46	Q	7	-0.04	3.03	Q	7	-2.93	15.2	Q	0	7	0	Q	479.84	Q				yes
1390	EDL933_RS29865	chromosome	protein_coding	---	hypothetical protein	2	Neutral	0	---	---	ID	0	---	---	ID	0	---	---	ID	0	---	---	ID	0	---	---	ID	0	---	---	ID	0	---	---	ID	0	0	7	ID	---	ID				yes
1391	EDL933_RS32125	chromosome	protein_coding	---	host cell division inhibitory peptide Kil	17	Neutral	2	-3.06	2.41	ID	3	-0.36	1.94	ID	3	-2.75	2.78	ID	3	-1.71	1.72	ID	3	0.43	1.05	ID	3	-2.71	2.86	ID	3	-2.07	2.21	ID	0	0	7	ID	-223.69	Q				yes
1392	EDL933_RS06700	chromosome	protein_coding	---	hypothetical protein	24	Regional	7	-5.38	82.5	Q	8	-5.62	239	CD	8	-0.83	6.88	Q	6	-2.46	9.08	Q	8	-1.58	8.6	Q	8	-1.59	39.3	Q	9	-1.11	7.46	Q	1	6	0	Q	-594.63	Q				yes
1393	EDL933_RS06705	chromosome	protein_coding	---	hypothetical protein	28	Underrepresented	1	-2.84	1.17	ID	2	-2.91	1.17	ID	1	-2.84	1.28	ID	2	-0.53	1.14	ID	1	-2.94	1.24	ID	1	1.57	1.01	ID	1	1.04	1.01	ID	0	0	7	ID	-94.24	Q				yes
1394	EDL933_RS06710	chromosome	protein_coding	---	hypothetical protein	22	Neutral	11	-5.8	20000	CD	12	-3.32	3130	CD	12	-0.65	17.7	Q	11	0.91	72.2	Q	13	0.55	4.13	Q	12	-3.18	5630	CD	12	-2.21	441	CD	4	3	0	Q	-352.2	Q				yes
1395	EDL933_RS06715	chromosome	protein_coding	---	serine/threonine protein kinase	96	Regional	17	-0.5	138	Q	19	-1.46	7800	Q	19	-1.98	1200	Q	16	0.91	62.4	Q	17	-1.51	3330	Q	21	-0.61	7940	Q	17	-5.23	646000	CD	1	6	0	Q	-201.51	Q				yes
1396	EDL933_RS06720	chromosome	protein_coding	---	hypothetical protein	43	Underrepresented	4	-1.88	4.4	ID	5	-1.28	4.12	Q	5	-1.22	3.61	Q	3	-3.51	5.63	ID	4	-4.7	13.8	ID	5	-5.35	30.9	Q	4	-0.77	3.1	ID	0	3	4	Q	-672.03	Q				yes
1397	EDL933_RS06725	chromosome	protein_coding	---	DUF3024 domain-containing protein	17	Neutral	10	-1.52	110	Q	12	-1.66	33	Q	12	-2.73	73.5	Q	11	-0.06	23.2	Q	11	0.58	3.82	Q	11	-3.58	4000	CD	11	-2.06	85.3	Q	1	6	0	Q	-247.95	Q				yes
1398	EDL933_RS06730	chromosome	protein_coding	---	phage repressor protein C	32	Underrepresented	5	-5.97	90	Q	6	-6.3	129	CD	6	-6.24	164	CD	5	-6.02	57.3	Q	6	-6.21	107	CD	6	-6.88	196	CD	6	-6.43	130	CD	5	2	0	CD	-2373.92	CD	yes
1399	EDL933_RS06735	chromosome	protein_coding	---	transcriptional regulator	10	Neutral	4	-5.59	17.3	ID	4	-0.06	3.49	ID	5	-0.76	2.61	Q	4	-5.53	11.3	ID	4	-5.75	28.6	ID	5	-0.78	5.32	Q	4	-6	26.4	ID	0	2	5	ID	-817.44	Q				yes
1400	EDL933_RS06740	chromosome	protein_coding	---	hypothetical protein	12	Neutral	2	-3.56	1.94	ID	2	-3.81	2.2	ID	2	-3.86	2.46	ID	2	-3.5	1.82	ID	2	-3.57	2.05	ID	2	-4.3	2.45	ID	2	-4.1	2.54	ID	0	0	7	ID	-1196.75	CD		yes
1401	EDL933_RS06745	chromosome	protein_coding	---	Replication protein O	36	Neutral	16	-2.71	195	CD	18	-1.37	13.3	Q	17	-3.31	5800	CD	15	-1.06	8.86	Q	20	-0.02	14.5	Q	18	-0.27	112	Q	18	0.44	26.1	Q	2	5	0	Q	18.44	Q				yes
1402	EDL933_RS06750	chromosome	protein_coding	---	Replication protein P	26	Neutral	12	-0.66	33.5	Q	14	-0.49	24	Q	15	-0.58	7.48	Q	11	-0.63	20.3	Q	14	0.01	4.94	Q	14	0.88	6.6	Q	14	-1.64	67.4	Q	0	7	0	Q	392.85	Q				yes
1403	EDL933_RS06755	chromosome	protein_coding	b0542	protein ren	18	Neutral	14	-0.33	2.06	Q	14	-0.9	6.61	Q	14	-2.05	115	CD	13	-0.36	36.7	Q	14	-1.01	25.2	Q	14	-0.16	12.2	Q	14	-1.19	138	Q	1	6	0	Q	134.5	Q				yes
1404	EDL933_RS06760	chromosome	protein_coding	---	hypothetical protein	11	Neutral	7	0.39	1.26	Q	7	-0.83	5.95	Q	8	-0.07	3.03	Q	6	-6.47	314	CD	7	1.04	7.94	Q	8	1.1	6.49	Q	7	0.63	1.22	Q	1	6	0	Q	525.04	Q				yes
1405	EDL933_RS32130	chromosome	pseudogene	---	ninB protein	14	Neutral	6	0.01	1.68	Q	7	-1.92	9.31	Q	8	-1.39	3.91	Q	6	-0.25	1.81	Q	7	1.74	1.77	Q	8	-1.7	9.05	Q	7	-6.1	122	CD	1	6	0	Q	---	ID				yes
1406	EDL933_RS06770	chromosome	protein_coding	---	recombination protein NinB	12	Neutral	9	-2.55	274	CD	9	-0.8	26.6	Q	9	-0.98	9.05	Q	9	-3.09	149	CD	9	-0.29	4.79	Q	9	-1.1	10.3	Q	9	-1.47	181	Q	2	5	0	Q	136.3	Q				yes
1407	EDL933_RS06775	chromosome	protein_coding	---	phage N-6-adenine-methyltransferase	20	Neutral	14	0.28	11.8	Q	16	-0.72	79.6	Q	15	-0.84	68.9	Q	14	-3.65	2100	CD	15	0.01	8.06	Q	15	-1.39	72.9	Q	17	-4.18	4460	CD	2	5	0	Q	-38.14	Q				yes
1408	EDL933_RS29880	chromosome	protein_coding	---	NinE family protein	3	Neutral	2	-1.69	1.29	ID	2	-5.72	1.8	ID	2	-4.03	1.6	ID	2	-2.62	1.34	ID	2	-3.62	1.39	ID	3	-5.24	2.13	ID	2	-3.56	1.54	ID	0	0	7	ID	-1315.71	CD		yes
1409	EDL933_RS06780	chromosome	protein_coding	---	hypothetical protein	61	Neutral	20	-0.04	4710	Q	20	-1.57	14100	Q	21	-1.34	823	Q	20	-1.07	1530	Q	21	0.3	6580	Q	21	-0.67	140000	Q	20	-3.57	846000	CD	1	6	0	Q	45.15	Q				yes
1410	EDL933_RS06785	chromosome	protein_coding	---	DNA-binding protein	28	Neutral	12	-1.36	782	Q	13	-2.48	318	CD	12	-2.42	637	CD	11	-2.99	1330	CD	12	-1.11	97.9	Q	13	-3.2	5140	CD	12	0.02	2160	Q	4	3	0	Q	-330.36	Q				yes
1411	EDL933_RS06790	chromosome	protein_coding	---	recombination protein NinG	19	Neutral	8	-1.78	39.1	Q	8	-0.44	5.14	Q	9	-1.52	19.7	Q	8	-1.32	9.23	Q	8	-0.62	16	Q	10	-1.17	8.72	Q	10	-1.62	12.1	Q	0	7	0	Q	26.84	Q				yes
1412	EDL933_RS06795	chromosome	protein_coding	---	protein ninH	11	Neutral	5	-5.38	53.7	Q	6	1.84	2.68	Q	5	-0.44	5.48	Q	5	-4.29	20.7	Q	5	1.11	1.71	Q	5	-6.2	126	CD	5	-5.81	86.4	Q	1	6	0	Q	-523.16	Q				yes
1413	EDL933_RS06800	chromosome	protein_coding	---	antitermination protein	18	Neutral	12	-2.26	1200	CD	13	-0.49	11.4	Q	14	-0.59	13.4	Q	12	1.46	33.9	Q	13	-1.29	43.8	Q	13	-2.36	1990	CD	14	-1.35	52.4	Q	2	5	0	Q	37.14	Q				yes
1414	EDL933_RS29885	chromosome	protein_coding	---	hypothetical protein	26	Neutral	9	-1.14	14.3	Q	10	-1.63	34	Q	9	-2.25	38	Q	8	0.38	3.84	Q	9	-2.27	23.2	Q	10	-5.71	792	CD	9	-1.45	14.2	Q	1	6	0	Q	-538.7	Q				yes
1415	EDL933_RS06810	chromosome	protein_coding	---	hypothetical protein	4	Neutral	3	-3.46	1.53	ID	3	-2.75	1.53	ID	2	-3.77	1.69	ID	1	-3.45	1.33	ID	2	-3.64	1.67	ID	2	-4.38	1.97	ID	3	-2.24	1.61	ID	0	0	7	ID	-1024.37	CD		yes
1416	EDL933_RS06815	chromosome	RNA	---	tRNA-Met	2	Neutral	1	0.25	1.01	ID	1	-1.99	1.06	ID	1	-1.03	1.03	ID	0	-2.23	1.02	ID	1	-1.84	1.05	ID	1	-2.42	1.19	ID	2	1.95	1	ID	0	0	7	ID	---	ID				yes
1417	EDL933_RS06820	chromosome	RNA	---	tRNA-Arg	1	Neutral	1	-2.96	1	ID	1	-2.99	1	ID	1	-3.2	1	ID	1	-3.22	1	ID	1	-1.97	1	ID	1	-1.21	1	ID	1	-3.26	1	ID	0	0	7	ID	---	ID				yes
1418	EDL933_RS06825	chromosome	RNA	---	tRNA-Arg	2	Neutral	1	-3.36	1.35	ID	2	-3.79	1.61	ID	2	-0.47	1.15	ID	1	-3.37	1.31	ID	1	-3.6	1.37	ID	2	0.98	1	ID	2	3.68	1	ID	0	0	7	ID	---	ID				yes
1419	EDL933_RS06830	chromosome	protein_coding	---	Shiga toxin Stx2 subunit A	67	Regional	20	0.44	3790	Q	24	-2.8	37500	CD	25	-2.94	9670	CD	18	-0.11	1670	Q	23	-1.39	9870	Q	25	-1.37	18500	Q	24	-0.6	55800	Q	2	5	0	Q	-131.72	Q				yes
1420	EDL933_RS06835	chromosome	protein_coding	---	Shiga toxin Stx2 subunit B	14	Neutral	3	-5.16	6	ID	3	-5.46	7.73	ID	4	-5.44	10.2	ID	2	-5.08	2.79	ID	4	-1.66	2.75	ID	4	0.92	2.43	ID	4	-2.66	2.03	ID	0	0	7	ID	-926.67	CD		yes
1421	EDL933_RS06840	chromosome	protein_coding	---	hypothetical protein	69	Neutral	36	-0.67	5100	Q	39	-1.53	56100	Q	39	0.37	769000	Q	35	-1.79	75300	Q	40	-0.3	1020	Q	40	-1.81	25000000	Q	39	-1.07	2240000	Q	0	7	0	Q	163.96	Q				yes
1422	EDL933_RS06845	chromosome	protein_coding	---	DUF1378 domain-containing protein	6	Neutral	4	-1.29	4.87	ID	5	1	1.56	Q	5	-0.2	1.81	Q	5	-1.45	2.47	Q	5	-3.49	23.8	Q	5	-2.31	18.2	Q	5	-3.25	24.9	Q	0	6	1	Q	-126.43	Q				yes
1423	EDL933_RS06850	chromosome	protein_coding	---	DUF826 domain-containing protein	5	Neutral	3	-6.47	10	ID	3	-6.71	10	ID	3	0.08	1.46	ID	3	-6.36	9.77	ID	3	-5.68	10	ID	3	-5.76	10	ID	3	0.22	1.47	ID	0	0	7	ID	-1330.53	CD		yes
1424	EDL933_RS06855	chromosome	protein_coding	---	holin	9	Neutral	6	0.8	3.15	Q	6	-1.18	1.87	Q	6	-0.44	1.37	Q	4	1.04	1.37	ID	6	-1.18	2.2	Q	6	-1.04	1.87	Q	5	-0.29	2.32	Q	0	6	1	Q	326.41	Q				yes
1425	EDL933_RS06860	chromosome	protein_coding	---	lysozyme	19	Neutral	12	-0.19	2.36	Q	16	-0.41	1.84	Q	12	-1.16	36	Q	10	-2.26	25.3	Q	11	-0.71	20.4	Q	12	0.67	5.64	Q	12	-1.68	44.8	Q	0	7	0	Q	253.6	Q				yes
1426	EDL933_RS06865	chromosome	protein_coding	---	hypothetical protein	30	Neutral	16	-0.64	2.91	Q	16	-0.67	6.22	Q	18	-0.84	3.94	Q	14	-0.06	4.52	Q	19	-1.21	2.75	Q	19	-1.22	12.2	Q	15	-1.62	147	Q	0	7	0	Q	112.29	Q				yes
1427	EDL933_RS32135	chromosome	protein_coding	---	lysis protein	17	Neutral	11	0.7	1.63	Q	9	-2.84	803	CD	11	-0.98	9.38	Q	8	-4.88	268	CD	10	-0.26	3.48	Q	10	-0.04	6.88	Q	10	-1.51	27.7	Q	2	5	0	Q	36.88	Q				yes
1428	EDL933_RS06880	chromosome	protein_coding	b0557	hypothetical protein	15	Neutral	4	-6.1	19.5	ID	5	-5.42	24.5	Q	5	-1.61	6.89	Q	5	-3.79	5.38	Q	5	0.39	4.68	Q	5	0.16	2.17	Q	5	-2.48	8.24	Q	0	6	1	Q	-501.78	Q				yes
1429	EDL933_RS29905	chromosome	protein_coding	---	hypothetical protein	7	Neutral	3	1.09	1.29	ID	3	0.23	1.43	ID	3	-5.37	5.03	ID	2	-5.04	2.89	ID	3	-2.1	2.49	ID	3	-5.88	6.41	ID	3	-5.55	4.96	ID	0	0	7	ID	-973.96	CD		yes
1430	EDL933_RS06885	chromosome	protein_coding	---	terminase	23	Neutral	7	0.01	1.72	Q	7	-3.19	112	CD	7	-2.42	43.8	Q	7	0.45	1.33	Q	7	0.58	1.55	Q	7	0.44	32.2	Q	7	-3.64	62.1	Q	1	6	0	Q	3.58	Q				yes
1431	EDL933_RS06890	chromosome	protein_coding	---	terminase	64	Neutral	32	-0.97	5770	Q	35	-0.64	295	Q	35	-0.6	1190	Q	29	-1.18	46900	Q	35	0.51	7.96	Q	34	-0.18	44400	Q	32	-1	8060	Q	0	7	0	Q	347.86	Q				yes
1432	EDL933_RS06895	chromosome	protein_coding	---	portal protein	74	Neutral	39	-1.92	17000000	Q	41	-0.89	305000	Q	43	-1.31	13900000	Q	37	-2.71	308000000	CD	44	-0.73	4230	Q	45	-1.32	176000000	Q	42	-2.31	137000000	CD	2	5	0	Q	-93.65	Q				yes
1433	EDL933_RS06900	chromosome	protein_coding	---	hypothetical protein	28	Neutral	7	-6.41	958	CD	9	-3.34	131	CD	8	-0.58	76.8	Q	7	-4.33	403	CD	8	-1.58	73.3	Q	9	-0.33	31.2	Q	9	-1.94	45.3	Q	3	4	0	Q	-437.42	Q				yes
1434	EDL933_RS06905	chromosome	protein_coding	---	N4-gp56 family major capsid protein	39	Neutral	25	-1.5	327000	Q	24	-1.1	67000	Q	25	-2.56	503000	CD	22	-0.62	676	Q	24	-0.07	27000	Q	26	-1.97	46300	Q	25	-0.07	2090	Q	1	6	0	Q	2.03	Q				yes
1435	EDL933_RS06910	chromosome	protein_coding	---	hypothetical protein	19	Neutral	8	-0.99	15.4	Q	8	-1.18	25.5	Q	9	-0.53	5.67	Q	8	-1.29	78.6	Q	8	-1.11	9.03	Q	10	-1.61	68.1	Q	9	-0.94	7.25	Q	0	7	0	Q	70.57	Q				yes
1436	EDL933_RS06915	chromosome	protein_coding	---	hypothetical protein	8	Neutral	4	-5.55	15.7	ID	4	-0.4	1.68	ID	4	-1.89	6.59	ID	4	1.42	1.21	ID	4	-0.72	2.75	ID	4	-3.87	18.9	ID	4	0.85	2.43	ID	0	0	7	ID	-162.65	Q				yes
1437	EDL933_RS06920	chromosome	protein_coding	---	hypothetical protein	21	Neutral	9	-0.27	4.95	Q	10	-3.02	307	CD	10	-0.89	26.4	Q	9	-1.02	24.5	Q	10	-0.96	54.2	Q	10	-7.77	12900	CD	10	-1.58	69.9	Q	2	5	0	Q	-591.8	Q				yes
1438	EDL933_RS06925	chromosome	protein_coding	---	hypothetical protein	27	Neutral	14	-0.18	6.65	Q	15	-1.28	18.9	Q	14	-0.31	2.82	Q	12	0.86	11.2	Q	15	0.41	2.02	Q	15	0.07	354	Q	14	-1.65	205	Q	0	7	0	Q	397.76	Q				yes
1439	EDL933_RS06930	chromosome	protein_coding	---	tail fiber protein	33	Neutral	18	-5.71	299000	CD	20	-0.35	215	Q	18	-3.38	42500	CD	17	-0.27	366	Q	18	-2.88	7810	CD	19	-2.34	41000	CD	20	-0.12	40.3	Q	4	3	0	Q	-444.28	Q				yes
1440	EDL933_RS06935	chromosome	protein_coding	---	phage tail protein	11	Neutral	7	-1.34	18.7	Q	8	-0.69	3.24	Q	8	-2.3	37.3	Q	8	0.9	1.41	Q	8	0.63	1.76	Q	8	-1.2	14	Q	7	-5.16	790	CD	1	6	0	Q	-90.72	Q				yes
1441	EDL933_RS06940	chromosome	protein_coding	---	hypothetical protein	15	Neutral	9	-0.2	6.55	Q	9	-4.48	3790	CD	9	-1.63	15.7	Q	8	1.56	3.94	Q	10	1.46	4.88	Q	9	-6.65	8130	CD	9	-3.3	1120	CD	3	4	0	Q	-517.92	Q				yes
1442	EDL933_RS06945	chromosome	protein_coding	---	hypothetical protein	64	Neutral	31	-1.83	190000	Q	33	-1.1	17600	Q	34	-1.56	10500	Q	29	-3.56	29600000	CD	31	-0.8	12100	Q	32	-0.24	7760	Q	32	-0.87	67900	Q	1	6	0	Q	24.05	Q				yes
1443	EDL933_RS06950	chromosome	protein_coding	---	host specificity protein J	49	Neutral	18	0.1	573	Q	19	-0.89	20500	Q	21	-1.6	1090	Q	17	-1.53	803	Q	19	-1.72	22000	Q	21	-3.59	488000	CD	20	-0.79	68.7	Q	1	6	0	Q	-155.41	Q				yes
1444	EDL933_RS06955	chromosome	protein_coding	---	outer membrane protein	25	Neutral	8	0.04	19.5	Q	9	-3.16	356	CD	11	-0.99	9	Q	8	-0.13	4.2	Q	9	0.07	17.8	Q	10	-3.61	234	CD	9	0.88	6.11	Q	2	5	0	Q	9.77	Q				yes
1445	EDL933_RS06960	chromosome	protein_coding	---	hypothetical protein	47	Regional	13	-1.9	1270	Q	16	-2.03	2450	CD	15	-0.8	2820	Q	13	0.43	83.7	Q	15	-4.57	12300	CD	17	-0.86	99.5	Q	14	-8.5	166000	CD	3	4	0	Q	-683.13	Q				yes
1446	EDL933_RS06965	chromosome	protein_coding	---	outer membrane protein	39	Neutral	12	-2.13	55.4	Q	12	-1.86	280	Q	14	-3.89	638	CD	11	-3.75	151	CD	12	-0.85	23.6	Q	13	-2.66	364	CD	12	-1.24	28.7	Q	3	4	0	Q	-484.01	Q				yes
1447	EDL933_RS29910	chromosome	protein_coding	---	hypothetical protein	13	Neutral	4	-1.08	3.45	ID	4	-2.5	11.9	ID	4	-4.59	21.5	ID	4	-5.87	16.9	ID	4	-6.13	27.1	ID	4	-3.11	21	ID	4	-5.34	20.1	ID	0	0	7	ID	-1305.59	CD		yes
1448	EDL933_RS06980	chromosome	protein_coding	---	Hok/Gef family protein	5	Neutral	3	-0.53	1.45	ID	3	-1.53	3.44	ID	3	-1.73	2.17	ID	3	-5.33	5.71	ID	3	-2.37	4.73	ID	3	-7.24	8.4	ID	3	-0.1	1.6	ID	0	0	7	ID	-672.2	Q				yes
1449	EDL933_RS06985	chromosome	protein_coding	---	hypothetical protein	15	Neutral	6	-5.88	128	CD	7	-1.23	8.32	Q	7	0.09	16.2	Q	6	-1.24	8.02	Q	7	-1.85	37.6	Q	8	-2.88	200	CD	7	-4.01	69.1	Q	2	5	0	Q	-470.95	Q				yes
1450	EDL933_RS06990	chromosome	protein_coding	---	hypothetical protein	28	Neutral	13	-1.27	123	Q	15	-3.28	2620	CD	14	-0.99	122	Q	12	-2.11	360	CD	14	-1.4	139	Q	14	-6.23	120000	CD	14	-2.05	2920	CD	4	3	0	Q	-641.43	Q				yes
1451	EDL933_RS06995	chromosome	protein_coding	---	hypothetical protein	17	Neutral	7	-6.74	960	CD	7	-1	8.22	Q	8	-0.47	2.32	Q	7	-3.96	389	CD	7	-2.86	189	CD	8	-6.05	2690	CD	8	-5.54	1590	CD	5	2	0	CD	-1057.09	CD	yes
1452	EDL933_RS07000	chromosome	protein_coding	---	bacteriocin	11	Neutral	5	-2.92	30.9	Q	6	-3.2	67	Q	6	-3.11	66.9	Q	5	2.3	7.17	Q	6	-1.9	24.7	Q	6	-5.78	169	CD	6	0.21	9.34	Q	1	6	0	Q	-613.51	Q				yes
1453	EDL933_RS07005	chromosome	protein_coding	---	hypothetical protein	53	Neutral	22	-2.53	54700	CD	25	-2.26	3390	CD	25	-1.75	11200	Q	21	-1.37	903	Q	23	-1.49	777	Q	26	-1.46	4870	Q	23	-2.39	146000	CD	3	4	0	Q	-296.41	Q				yes
1454	EDL933_RS07010	chromosome	protein_coding	---	hypothetical protein	290	Neutral	128	-0.4	95400000000000	Q	139	-0.9	7.55e+19	Q	142	-1.54	2.34e+18	Q	122	-1.03	2.73e+22	Q	137	-1.06	7.96e+16	Q	139	-1.53	2.56e+25	Q	137	-0.28	5.2e+17	Q	0	7	0	Q	95.71	Q				yes
1455	EDL933_RS07015	chromosome	protein_coding	---	hypothetical protein	11	Neutral	4	-2.95	7.82	ID	4	-6.06	34.6	ID	5	0.8	1.96	Q	4	-5.71	12.7	ID	4	-2.17	8.87	ID	5	-6.62	47.8	Q	5	0.95	1.23	Q	0	3	4	Q	-775.41	Q				yes
1456	EDL933_RS07020	chromosome	protein_coding	---	TIGR00156 family protein	15	Neutral	6	-1	3.72	Q	6	-1.33	15.1	Q	6	-0.94	3.18	Q	5	-1.3	8.95	Q	6	-1.41	7.77	Q	6	-1.93	42	Q	6	-0.46	10.5	Q	0	7	0	Q	20.42	Q				yes
1457	EDL933_RS07025	chromosome	protein_coding	---	Hok/Gef family protein	11	Neutral	8	0.69	1.22	Q	9	-2.7	255	CD	9	-1.29	12.8	Q	8	-0.57	3.52	Q	9	-2.22	168	CD	9	-1.35	25.4	Q	9	-2.22	67.8	Q	2	5	0	Q	-141.07	Q				yes
1458	EDL933_RS07030	chromosome	protein_coding	---	hypothetical protein	14	Neutral	8	-1.26	31.9	Q	9	-1	35.5	Q	9	-1.93	129	Q	8	-4.91	175	CD	9	-1.43	22	Q	9	-2.97	689	CD	9	-1.56	11.1	Q	2	5	0	Q	-340.93	Q				yes
1459	EDL933_RS07035	chromosome	protein_coding	---	hypothetical protein	35	Neutral	21	-0.8	11.6	Q	21	-0.95	63.5	Q	21	-1.09	1480	Q	18	-1.33	862	Q	19	-2.08	3290	CD	21	-1.99	14800	Q	19	-2.48	24000	CD	2	5	0	Q	-160.35	Q				yes
1460	EDL933_RS07040	chromosome	protein_coding	---	conjugal transfer protein TraR	8	Neutral	6	-3.55	51.5	Q	6	-2.84	75.4	Q	6	0.2	3.26	Q	6	-3.76	29.9	Q	7	-0.4	1.45	Q	7	-3.55	69.8	Q	6	-4.76	286	CD	1	6	0	Q	-533.21	Q				yes
1461	EDL933_RS07045	chromosome	protein_coding	---	phage antirepressor Ant	31	Neutral	18	-0.56	148	Q	19	-1.72	1110	Q	20	-1.56	298	Q	17	-3.06	9630	CD	19	-0.09	299	Q	20	-1.31	1650	Q	18	-0.42	1150	Q	1	6	0	Q	41.54	Q				yes
1462	EDL933_RS32140	chromosome	pseudogene	---	hypothetical protein	17	Neutral	8	-3.62	642	CD	9	-2.41	34.5	Q	9	-1.89	67.8	Q	7	-2.02	34.1	Q	9	-2.41	30.2	Q	8	-4.74	2110	CD	8	-0.5	23.6	Q	2	5	0	Q	---	ID				yes
1463	EDL933_RS32145	chromosome	protein_coding	---	hypothetical protein	15	Neutral	4	1.4	1.43	ID	3	-0.82	2.06	ID	4	-2.03	4.73	ID	3	1.23	1.21	ID	4	-4.03	7.65	ID	3	-4.52	9.48	ID	4	0.11	1.95	ID	0	0	7	ID	-176.43	Q				yes
1464	EDL933_RS29915	chromosome	protein_coding	---	hypothetical protein	2	Neutral	0	-2.02	1	ID	0	-1.77	1	ID	0	-1.62	1	ID	0	-2.19	1	ID	1	1.01	1	ID	0	-2.07	1	ID	0	-2.07	1	ID	0	0	7	ID	-91.75	Q				yes
1465	EDL933_RS07050	chromosome	protein_coding	b1006	pyrimidine utilization transport protein G	55	Neutral	19	-0.01	14.5	Q	21	-0.67	103	Q	21	1.51	183	Q	17	-0.71	226	Q	19	0.93	761	Q	23	-0.15	659	Q	21	0.54	63.5	Q	0	7	0	Q	733.06	Q				yes
1466	EDL933_RS07055	chromosome	protein_coding	b1007	FMN reductase	11	Neutral	3	-4.31	8.95	ID	6	1.22	1.44	Q	4	-1.93	5.94	ID	3	-4.28	5.33	ID	4	-4.42	15.2	ID	5	-5.1	25.6	Q	4	-4.74	15.6	ID	0	2	5	ID	-888.85	CD		yes
1467	EDL933_RS07060	chromosome	protein_coding	b1008	nitroreductase family protein	20	Neutral	5	1.42	1.4	Q	7	0.86	1.5	Q	6	-0.44	1.51	Q	5	0.34	2.23	Q	7	-0.24	2.42	Q	6	-3.36	37.1	Q	6	-0.83	3.14	Q	0	7	0	Q	335.22	Q				yes
1468	EDL933_RS07065	chromosome	protein_coding	b1009	acetyltransferase	32	Neutral	10	0.17	17.5	Q	9	-2.27	54.8	Q	12	-1.22	8.84	Q	7	-0.92	12.7	Q	10	-0.56	5.85	Q	9	-1.58	36.5	Q	11	-1.42	7.57	Q	0	7	0	Q	12.14	Q				yes
1469	EDL933_RS07070	chromosome	protein_coding	b1010	aminoacrylate peracid reductase	15	Neutral	4	-1.7	4.11	ID	5	0.22	2.53	Q	4	-3.54	11.7	ID	3	-0.98	3.07	ID	4	-2.15	3.66	ID	5	-3.4	14.1	Q	4	0.08	1.49	ID	0	2	5	ID	-281.71	Q				yes
1470	EDL933_RS07075	chromosome	protein_coding	b1011	peroxyureidoacrylate/ureidoacrylate amidohydrolase RutB	21	Neutral	7	-0.27	14.5	Q	7	-2.28	56.9	Q	8	-2.77	33	Q	6	-2.74	19.7	Q	7	-1.15	4.07	Q	7	-7.01	1610	CD	7	-3.69	189	CD	2	5	0	Q	-835.33	Q				yes
1471	EDL933_RS07080	chromosome	protein_coding	b1012	pyrimidine monooxygenase	36	Neutral	16	-1.37	1070	Q	17	-0.58	103	Q	19	-0.51	10.3	Q	13	-1.95	1400	Q	17	-0.15	11.9	Q	19	-0.26	49.3	Q	17	-3.44	27200	CD	1	6	0	Q	122.22	Q				yes
1472	EDL933_RS07085	chromosome	protein_coding	b1013	transcriptional regulator	20	Neutral	6	-3.05	21.1	Q	7	-2.29	18.4	Q	7	-1.65	8.52	Q	6	-1.32	6.99	Q	6	-2.66	36.7	Q	6	-1.07	4.94	Q	6	-5.82	107	CD	1	6	0	Q	-575.83	Q				yes
1473	EDL933_RS07090	chromosome	protein_coding	b1014	trifunctional transcriptional regulator/proline dehydrogenase/L-glutamate gamma-semialdehyde dehydrogenase	144	Neutral	48	-0.69	899000	Q	54	-1.17	12100000	Q	57	-1.02	151000	Q	47	-1.07	484000000	Q	54	0.32	503000	Q	57	0.19	291000000	Q	53	-0.56	7620000000	Q	0	7	0	Q	336.09	Q				yes
1474	EDL933_RS07095	chromosome	protein_coding	---	hypothetical protein	6	Regional	0	-1.79	1	ID	1	3.67	1	ID	1	1.26	1	ID	0	-2.18	1	ID	0	-1.65	1	ID	1	6.52	1	ID	1	3.66	1	ID	0	0	7	ID	1451.96	Q				yes
1475	EDL933_RS29925	chromosome	protein_coding	---	hypothetical protein	12	Underrepresented	3	0.86	1.41	ID	3	-1.34	1.87	ID	3	-2.09	2.28	ID	3	-2.23	1.95	ID	3	-2.48	2.88	ID	3	-2.77	3.35	ID	4	0.72	1.38	ID	0	0	7	ID	-102.04	Q				yes
1476	EDL933_RS07100	chromosome	protein_coding	b1015	sodium/proline symporter PutP	61	Neutral	19	-0.06	53.6	Q	23	-1.96	775	Q	23	-1.16	116	Q	17	-1.17	289	Q	22	0.81	5.02	Q	22	0.15	1190	Q	20	-3.66	115000	CD	1	6	0	Q	127.3	Q				yes
1477	EDL933_RS07105	chromosome	protein_coding	---	hypothetical protein	57	Neutral	26	-0.05	156	Q	29	-0.04	24.6	Q	28	-0.67	654	Q	22	-1.89	8230	Q	27	-0.38	434	Q	28	-0.1	37100	Q	26	-1.84	375000	Q	0	7	0	Q	300.58	Q				yes
1478	EDL933_RS07110	chromosome	protein_coding	---	hypothetical protein	15	Underrepresented	2	-3.08	1.83	ID	2	-3.23	2.2	ID	2	-3.2	2.61	ID	2	-1.73	1.49	ID	2	-3.1	2.11	ID	2	-3.88	3.01	ID	2	-3.45	2.42	ID	0	0	7	ID	-956.86	CD		yes
1479	EDL933_RS07115	chromosome	protein_coding	b4490	ferrous iron permease EfeU	20	Neutral	6	-0.35	14.9	Q	8	-0.16	1.81	Q	8	0.01	4.28	Q	7	-2.88	14	Q	7	-3.9	208	CD	7	-5.14	728	CD	7	1.27	20.2	Q	2	5	0	Q	-191.26	Q				yes
1480	EDL933_RS07120	chromosome	protein_coding	b1018	iron uptake system component EfeO	39	Neutral	14	-1	32.9	Q	17	1.34	11.7	Q	17	-2.53	758	CD	14	0.52	4.29	Q	16	0.44	66.2	Q	16	0.98	127	Q	15	-0.09	82.9	Q	1	6	0	Q	532.4	Q				yes
1481	EDL933_RS07125	chromosome	protein_coding	b1019	deferrochelatase/peroxidase EfeB	38	Neutral	11	-2.58	901	CD	12	0.04	20.7	Q	13	-0.32	7.58	Q	10	-0.7	24.4	Q	12	-2.41	410	CD	12	-3.32	4170	CD	12	-0.82	54.1	Q	3	4	0	Q	-106.13	Q				yes
1482	EDL933_RS07130	chromosome	protein_coding	---	hypothetical protein	15	Neutral	4	-0.8	2.14	ID	4	-5.47	22.1	ID	6	-0.44	1.43	Q	4	-2.29	4.52	ID	6	0.61	1.6	Q	4	-1.85	9.03	ID	6	-0.68	1.82	Q	0	3	4	Q	-142.98	Q				yes
1483	EDL933_RS07135	chromosome	protein_coding	b1020	phosphate starvation protein PhoH	43	Neutral	20	0.14	1.6	Q	22	0.03	19.6	Q	21	-0.94	629	Q	17	-2.89	19700	CD	21	-2.97	21600	CD	20	-1.22	10600	Q	22	-1.27	672	Q	2	5	0	Q	7.75	Q				yes
1484	EDL933_RS07140	chromosome	protein_coding	b1021	poly-beta-1,6-N-acetyl-D-glucosamine biosynthesis protein PgaD	28	Neutral	5	-1.4	2.39	Q	5	0.39	2.93	Q	6	-2.62	8.64	Q	3	-3.87	3.83	ID	6	1.83	1.66	Q	6	-4.95	15.6	Q	6	1.53	1.46	Q	0	6	1	Q	-7.45	Q				yes
1485	EDL933_RS07145	chromosome	protein_coding	b1022	poly-beta-1,6 N-acetyl-D-glucosamine synthase	77	Neutral	19	1.35	6.85	Q	20	-1.27	139	Q	18	-2.29	4050	CD	17	0.94	7.46	Q	17	0.18	58.7	Q	18	0.1	6300	Q	18	-3.32	16900	CD	2	5	0	Q	181.71	Q				yes
1486	EDL933_RS07150	chromosome	protein_coding	b1023	poly-beta-1,6-N-acetyl-D-glucosamine N-deacetylase PgaB	124	Regional	23	-1.08	446	Q	28	-0.71	220	Q	29	-0.23	15	Q	22	1.18	7.13	Q	27	-0.57	172	Q	27	1.26	13.9	Q	25	-1.06	17500	Q	0	7	0	Q	473.29	Q				yes
1487	EDL933_RS07155	chromosome	protein_coding	b1024	poly-beta-1,6 N-acetyl-D-glucosamine export porin PgaA	146	Neutral	40	-0.2	10900	Q	48	0.43	190	Q	45	-0.8	18300	Q	37	-0.18	2200	Q	42	-0.43	45400	Q	46	0.61	1400000	Q	42	-0.54	15300	Q	0	7	0	Q	505.52	Q				yes
1488	EDL933_RS07160	chromosome	protein_coding	b1025	GGDEF domain-containing protein	106	Underrepresented	9	0.17	2.58	Q	9	-2.69	145	CD	12	-0.09	3.64	Q	8	-0.49	15.1	Q	10	1.91	1.98	Q	9	-6.43	4740	CD	10	-1.37	70.4	Q	2	5	0	Q	-109.02	Q				yes
1489	EDL933_RS07165	chromosome	protein_coding	---	cyclic diguanylate phosphodiesterase	132	Underrepresented	8	1.29	1.33	Q	8	-1.39	46.2	Q	9	-0.77	5.84	Q	6	-0.23	11.6	Q	9	0.02	2.63	Q	9	-2.91	403	CD	9	-3.77	71.7	Q	1	6	0	Q	-31.55	Q				yes
1490	EDL933_RS07170	chromosome	protein_coding	---	hypothetical protein	41	Underrepresented	2	-3.19	1.39	ID	2	-3.41	1.91	ID	2	-3.33	1.87	ID	2	1.78	1.01	ID	2	-3.06	1.56	ID	2	-4.06	2.17	ID	2	-3.57	1.83	ID	0	0	7	ID	-869.3	Q				yes
1491	EDL933_RS07175	chromosome	protein_coding	---	transcriptional regulator	72	Underrepresented	3	-1.45	2.66	ID	4	-2.13	5.57	ID	5	-4.66	7.61	Q	3	-4.38	4.4	ID	4	-1.18	2.37	ID	5	-1.51	4.15	Q	4	-0.22	1.55	ID	0	2	5	ID	-429.4	Q				yes
1492	EDL933_RS07180	chromosome	protein_coding	---	oxidoreductase	59	Underrepresented	11	-0.65	23.2	Q	11	0.05	12.9	Q	11	-2.08	392	CD	9	-6.31	2110	CD	11	-2.22	423	CD	12	-2.88	1550	CD	12	-1.32	36.5	Q	4	3	0	Q	-320.68	Q				yes
1493	EDL933_RS07185	chromosome	protein_coding	---	molecular chaperone	41	Neutral	16	1.19	2.45	Q	14	-0.1	202	Q	15	-2.56	279	CD	13	-0.75	15.6	Q	16	0.64	2.83	Q	17	1.18	2.03	Q	15	0.13	44.2	Q	1	6	0	Q	531.47	Q				yes
1494	EDL933_RS07190	chromosome	protein_coding	---	outer membrane protein	78	Neutral	36	-0.14	3940	Q	40	-1.03	725000	Q	40	-0.82	20000	Q	34	-0.74	28900	Q	40	-0.07	561	Q	41	-0.72	6860	Q	38	-2.71	217000000	CD	1	6	0	Q	162.12	Q				yes
1495	EDL933_RS07195	chromosome	protein_coding	---	fimbrial biogenesis outer membrane usher protein	126	Neutral	56	0.12	10400	Q	60	-1.14	1220000000	Q	63	-0.41	10600	Q	50	-2.19	166000000000	CD	62	-0.48	2490000	Q	67	-1.59	2600000000	Q	63	-0.52	757000	Q	1	6	0	Q	193.37	Q				yes
1496	EDL933_RS07200	chromosome	protein_coding	---	molecular chaperone	43	Neutral	20	-0.32	410	Q	20	-0.54	1110	Q	21	-0.52	454	Q	18	1.87	31	Q	23	0.71	72	Q	21	-2.43	377000	CD	21	0.92	49.9	Q	1	6	0	Q	429.23	Q				yes
1497	EDL933_RS07205	chromosome	protein_coding	---	type 1 fimbrial protein	34	Neutral	8	-1.32	18.3	Q	9	-3.76	537	CD	10	0.07	1.29	Q	7	-6.33	288	CD	9	-2.27	61.7	Q	9	0.8	3.15	Q	9	-1.04	11	Q	2	5	0	Q	-127.3	Q				yes
1498	EDL933_RS32150	chromosome	protein_coding	---	hypothetical protein	59	Underrepresented	4	-4.93	14	ID	5	-0.82	3.25	Q	5	-3.24	23.6	Q	4	-4.95	8.86	ID	4	-5.14	28.6	ID	5	-5.79	64.6	Q	5	-4.41	27.5	Q	0	4	3	Q	-1310.15	CD		yes
1499	EDL933_RS07215	chromosome	protein_coding	---	hemagglutinin	237	Neutral	82	-0.09	817000	Q	89	-0.29	279000000	Q	92	-0.76	2100000000	Q	74	0	13000000000	Q	93	0.39	24300	Q	92	-0.8	12500000000000	Q	86	-1.68	7640000000000	Q	0	7	0	Q	340.01	Q				yes
1500	EDL933_RS07220	chromosome	protein_coding	---	ShlB/FhaC/HecB family hemolysin secretion/activation protein	114	Regional	11	0.75	2.59	Q	10	0.4	73	Q	11	-1.11	39	Q	7	-1.13	11.7	Q	9	-5.26	672	CD	10	-6.91	11700	CD	11	-0.8	36.6	Q	2	5	0	Q	-516.03	Q				yes
1501	EDL933_RS07225	chromosome	protein_coding	---	holo-ACP synthase	25	Underrepresented	0	-2.03	1	ID	1	-2.1	1	ID	1	-1.96	1	ID	0	-2.3	1	ID	1	-1.9	1	ID	1	-2.35	1	ID	0	-2.32	1	ID	0	0	7	ID	-426.65	Q				yes
1502	EDL933_RS07230	chromosome	protein_coding	---	NAD(P)-dependent oxidoreductase	33	Neutral	8	-1.36	9.15	Q	9	-1.75	29.3	Q	9	-3.48	694	CD	7	-1.33	31.4	Q	9	-1.79	16.7	Q	9	-0.07	22.2	Q	9	-3.47	176	CD	2	5	0	Q	-337.32	Q				yes
1503	EDL933_RS07235	chromosome	protein_coding	---	beta-hydroxyacyl-ACP dehydratase	30	Neutral	7	-0.25	2.92	Q	9	-0.99	20.5	Q	9	1.09	3.01	Q	6	-0.42	6.25	Q	8	0.52	1.44	Q	8	-1.41	68.3	Q	7	-5.9	185	CD	1	6	0	Q	107.15	Q				yes
1504	EDL933_RS07240	chromosome	protein_coding	---	acyl carrier protein	16	Neutral	2	-3.31	2.55	ID	3	1.75	1.39	ID	3	-3.63	4.25	ID	2	-3.42	2.27	ID	4	-1.88	2.66	ID	3	-4.14	5.62	ID	3	3.52	1.37	ID	0	0	7	ID	-140.14	Q				yes
1505	EDL933_RS07245	chromosome	protein_coding	---	aminomethyltransferase	54	Neutral	19	-1.85	13100	Q	23	-0.14	17.5	Q	22	-0.06	10.2	Q	19	0.98	49.3	Q	21	-1.01	1310	Q	21	0.23	231000	Q	20	-0.23	7510	Q	0	7	0	Q	430.62	Q				yes
1506	EDL933_RS07250	chromosome	protein_coding	---	beta-ketoacyl-ACP synthase	95	Neutral	35	-0.56	7150	Q	40	-0.62	84800	Q	41	-0.4	909	Q	35	-1.85	5130000	Q	41	-1.71	2120000	Q	39	-0.91	47200000	Q	38	0.28	47300	Q	0	7	0	Q	220.11	Q				yes
1507	EDL933_RS07255	chromosome	protein_coding	---	beta-ketoacyl synthase	45	Neutral	14	-0.87	48.2	Q	15	-0.11	67.9	Q	16	-1.75	158	Q	13	0.76	119	Q	16	0.31	54.3	Q	17	-1.92	564	Q	15	-1.14	396	Q	0	7	0	Q	182.8	Q				yes
1508	EDL933_RS07260	chromosome	protein_coding	---	hypothetical protein	47	Neutral	13	0.38	32	Q	14	0.72	4.05	Q	16	-0.67	44.9	Q	12	-0.17	37.1	Q	14	-3.79	1400	CD	17	-0.1	18.2	Q	14	1.03	21	Q	1	6	0	Q	353.91	Q				yes
1509	EDL933_RS07265	chromosome	protein_coding	---	ABC transporter ATP-binding protein	42	Regional	8	-3.38	88	Q	8	-0.46	50.3	Q	8	-0.89	70.9	Q	6	-5.6	99	Q	9	0.01	14.3	Q	9	1.37	23	Q	9	-3.38	199	CD	1	6	0	Q	18.16	Q				yes
1510	EDL933_RS07270	chromosome	protein_coding	---	hypothetical protein	29	Neutral	13	-0.78	73.4	Q	13	-0.89	140	Q	13	-1	168	Q	11	-3.7	5130	CD	13	-1.52	85.4	Q	13	-1.83	778	Q	13	-1.43	255	Q	1	6	0	Q	-90.05	Q				yes
1511	EDL933_RS07275	chromosome	protein_coding	---	ABC transporter permease	65	Regional	14	-1.26	118	Q	15	-1.36	68.7	Q	15	-2.26	606	CD	11	-2.66	177	CD	16	-1.66	47.7	Q	15	-7.26	104000	CD	14	1.14	54.6	Q	3	4	0	Q	-519.09	Q				yes
1512	EDL933_RS07280	chromosome	protein_coding	---	outer membrane lipoprotein-sorting protein	47	Regional	9	-1.25	25.3	Q	11	-1.15	25.1	Q	12	-0.29	1.69	Q	8	-2.62	59.8	Q	10	-2.06	74.8	Q	11	-1.64	843	Q	12	-1.69	18.9	Q	0	7	0	Q	-78.34	Q				yes
1513	EDL933_RS07285	chromosome	protein_coding	---	hypothetical protein	66	Neutral	23	-0.33	297000	Q	28	-0.67	8700	Q	29	-1.09	2790	Q	24	0.37	24400	Q	28	0.43	388	Q	27	-1.1	60000	Q	27	-0.35	5130	Q	0	7	0	Q	344.63	Q				yes
1514	EDL933_RS29930	chromosome	protein_coding	---	ACP S-malonyltransferase	47	Regional	13	-0.45	94.6	Q	15	0.53	11.5	Q	16	-0.97	194	Q	14	0.08	8.75	Q	16	0.04	39.1	Q	16	-1.73	303	Q	14	-6.79	121000	CD	1	6	0	Q	-71.65	Q				yes
1515	EDL933_RS07295	chromosome	protein_coding	b1029	hypothetical protein	69	Underrepresented	8	0.63	3.06	Q	8	-0.95	4.62	Q	7	-5.69	665	CD	5	-5.35	35.2	Q	8	-1.79	19.3	Q	8	-0.76	16	Q	8	-2.71	20.5	Q	1	6	0	Q	-506.96	Q				yes
1516	EDL933_RS07300	chromosome	protein_coding	---	integrase	56	Neutral	25	-1.14	1080	Q	26	-1.08	602	Q	28	-0.52	847	Q	23	-0.53	20.3	Q	30	-0.42	6.83	Q	29	-0.42	707	Q	27	-0.84	5810	Q	0	7	0	Q	248.51	Q				yes
1517	EDL933_RS07305	chromosome	protein_coding	---	hypothetical protein	173	Regional	9	-0.74	28.2	Q	12	-0.02	4.37	Q	13	0.1	4.96	Q	10	0.27	2.92	Q	13	0.34	3.4	Q	13	0.2	5.71	Q	13	-1.22	3.4	Q	0	7	0	Q	504.41	Q				yes
1518	EDL933_RS32155	chromosome	pseudogene	---	IS1 family transposase	33	Neutral	16	-0.29	9.14	Q	18	0.5	3.46	Q	18	-0.37	3.16	Q	15	-0.91	10.7	Q	18	0.28	6.22	Q	18	1.04	110	Q	17	-0.22	686	Q	0	7	0	Q	---	ID				yes
1519	EDL933_RS32160	chromosome	pseudogene	---	hypothetical protein	11	Neutral	3	1.38	1.34	ID	3	0.52	1.45	ID	4	-0.9	1.63	ID	2	1.16	1.13	ID	3	-4.35	3.67	ID	4	-0.58	1.23	ID	3	2.02	1.34	ID	0	0	7	ID	---	ID				yes
1520	EDL933_RS29945	chromosome	protein_coding	---	AlpA family transcriptional regulator	19	Neutral	13	-0.85	21.5	Q	14	-0.42	3.26	Q	15	-1.43	40	Q	13	-0.78	17.9	Q	14	0.07	23.4	Q	14	-0.87	700	Q	14	0.13	30.2	Q	0	7	0	Q	294.03	Q				yes
1521	EDL933_RS07315	chromosome	protein_coding	---	DUF3987 domain-containing protein	16	Underrepresented	1	-2.89	1.24	ID	1	-2.91	1.32	ID	1	-2.93	1.52	ID	1	-2.98	1.21	ID	1	-3.01	1.38	ID	2	-3.62	1.59	ID	1	-3.3	1.51	ID	0	0	7	ID	-873.57	Q				yes
1522	EDL933_RS07320	chromosome	protein_coding	---	DUF3987 domain-containing protein	71	Regional	15	-1.37	19	Q	16	-0.45	50.7	Q	17	-0.87	10.5	Q	14	0.48	6.93	Q	16	0.01	24.1	Q	16	-0.31	44.1	Q	15	-1.38	98.9	Q	0	7	0	Q	300.19	Q				yes
1523	EDL933_RS29950	chromosome	pseudogene	---	hypothetical protein	17	Underrepresented	1	-2.1	1.1	ID	1	-1.98	1.19	ID	1	-1.1	1.1	ID	0	-2.3	1.07	ID	2	1.01	1	ID	1	-2.25	1.2	ID	1	-2.25	1.24	ID	0	0	7	ID	---	ID				yes
1524	EDL933_RS07325	chromosome	protein_coding	---	inovirus Gp2 family protein	41	Neutral	14	-0.73	12.8	Q	15	-1.06	171	Q	17	-0.86	52.8	Q	12	1.22	33.4	Q	17	-1.7	84.5	Q	19	0.15	13.2	Q	16	-0.99	45.5	Q	0	7	0	Q	241.52	Q				yes
1525	EDL933_RS29955	chromosome	protein_coding	---	helicase	9	Neutral	5	-3.62	15	Q	5	1.45	5.04	Q	5	0.21	1.38	Q	4	-4.83	10.8	ID	5	0.31	2.74	Q	5	-6.81	88.3	Q	6	-1.41	5.53	Q	0	6	1	Q	-257.93	Q				yes
1526	EDL933_RS32165	chromosome	protein_coding	---	hypothetical protein	47	Neutral	23	0.19	5.91	Q	27	-0.05	5.76	Q	28	-0.8	292	Q	22	0.36	4.51	Q	27	0.69	4.95	Q	27	-0.97	251	Q	25	0.82	34.5	Q	0	7	0	Q	542.04	Q				yes
1527	EDL933_RS29965	chromosome	protein_coding	---	hypothetical protein	17	Neutral	8	-2.17	60.6	Q	11	-0.11	13.1	Q	11	-2.73	87.4	Q	8	-0.43	4.12	Q	10	-1.89	37.2	Q	11	-2.75	134	CD	9	-1.93	201	Q	1	6	0	Q	-294.53	Q				yes
1528	EDL933_RS29970	chromosome	pseudogene	---	hypothetical protein	1	Neutral	1	0.78	1	ID	1	-2.44	1	ID	1	-2.31	1	ID	1	3.5	1	ID	1	-2.31	1	ID	1	-2.74	1	ID	1	-2.42	1	ID	0	0	7	ID	---	ID				yes
1529	EDL933_RS29975	chromosome	pseudogene	---	helicase	21	Neutral	8	0.3	2.65	Q	9	-0.31	13.5	Q	9	0.05	1.87	Q	8	0.26	3.7	Q	9	0.16	4.55	Q	10	-1.14	139	Q	9	-0.42	2.73	Q	0	7	0	Q	---	ID				yes
1530	EDL933_RS07340	chromosome	pseudogene	---	IS66 family transposase	46	Neutral	27	0.73	1.59	Q	29	-0.24	7.27	Q	31	-0.62	4.87	Q	26	-0.95	12.8	Q	31	-0.3	2.39	Q	31	-0.34	58.1	Q	29	0.07	86.9	Q	0	7	0	Q	---	ID				yes
1531	EDL933_RS07345	chromosome	protein_coding	---	IS66 family insertion sequence hypothetical protein	9	Neutral	6	0.45	1.67	Q	6	0.05	1.54	Q	5	-0.93	1.82	Q	5	-0.53	1.72	Q	5	0.58	1.4	Q	7	1.27	2.77	Q	4	-0.58	2.91	ID	0	6	1	Q	618.14	Q				yes
1532	EDL933_RS07350	chromosome	protein_coding	---	IS66 family insertion sequence hypothetical protein	12	Neutral	7	-0.76	4.66	Q	9	-0.99	3.74	Q	8	-2.12	25.1	Q	10	0.29	1.74	Q	8	-1.46	4.5	Q	9	0.16	1.4	Q	8	0.69	1.52	Q	0	7	0	Q	240.45	Q				yes
1533	EDL933_RS07355	chromosome	pseudogene	---	IS30 family transposase	15	Neutral	9	0.17	8.29	Q	12	0.37	1.62	Q	12	-1.36	10.2	Q	8	-1.16	44.5	Q	11	-1.37	6.55	Q	10	-1.62	25.4	Q	10	-1.47	9.03	Q	0	7	0	Q	---	ID				yes
1534	EDL933_RS29990	chromosome	pseudogene	---	transposase	2	Neutral	0	-2.09	1	ID	1	-1.97	1	ID	1	-0.99	1	ID	0	-2.47	1	ID	1	-1.07	1	ID	1	-2.38	1	ID	0	-2.12	1	ID	0	0	7	ID	---	ID				yes
1535	EDL933_RS07360	chromosome	pseudogene	---	IS3 family transposase	38	Neutral	21	0.01	3.84	Q	24	1.03	1.68	Q	24	-0.02	2.66	Q	22	0.83	7.91	Q	24	-0.02	2.45	Q	23	-0.12	11.2	Q	24	-0.28	44.5	Q	0	7	0	Q	---	ID				yes
1536	EDL933_RS07365	chromosome	protein_coding	---	complement resistance protein TraT	31	Neutral	12	-0.89	6.76	Q	14	-0.85	8.17	Q	14	-2.07	96.9	Q	12	-0.78	4.24	Q	13	0.24	6.16	Q	16	0.23	4.33	Q	15	1.25	3.64	Q	0	7	0	Q	378.83	Q				yes
1537	EDL933_RS29995	chromosome	protein_coding	---	hypothetical protein	20	Neutral	7	-0.09	3.63	Q	8	0.55	1.93	Q	8	-1.55	21.6	Q	7	-0.66	3.08	Q	9	-0.51	2.25	Q	9	-2.12	123	CD	8	-1.76	44.6	Q	1	6	0	Q	123.53	Q				yes
1538	EDL933_RS07370	chromosome	protein_coding	---	hypothetical protein	22	Neutral	2	-3.16	1.63	ID	2	-3.4	2	ID	2	-3.34	2.32	ID	2	2.4	1.01	ID	2	-0.82	1.46	ID	2	-2.17	1.91	ID	2	-1.41	1.45	ID	0	0	7	ID	-408.1	Q				yes
1539	EDL933_RS30000	chromosome	protein_coding	---	hypothetical protein	7	Neutral	3	0.61	1.31	ID	4	1.49	1.19	ID	3	0.88	1.18	ID	2	-0.03	1.31	ID	3	-0.9	1.78	ID	4	-1.68	2.45	ID	3	-4.67	5.42	ID	0	0	7	ID	291.61	Q				yes
1540	EDL933_RS30005	chromosome	protein_coding	---	hypothetical protein	14	Regional	4	0.97	1.37	ID	4	1.22	1.21	ID	4	-0.67	1.47	ID	4	3.38	2.02	ID	5	2.43	2.81	Q	3	-4.82	6.27	ID	4	-1.13	1.67	ID	0	1	6	ID	483.23	Q				yes
1541	EDL933_RS07375	chromosome	protein_coding	---	diacylglycerol kinase	27	Underrepresented	1	-2.07	1.04	ID	1	-2.08	1.13	ID	1	3.37	1	ID	1	-2.37	1.06	ID	1	-2.06	1.06	ID	1	-2.31	1.05	ID	1	-2.35	1.04	ID	0	0	7	ID	31.22	Q				yes
1542	EDL933_RS07380	chromosome	protein_coding	---	phosphoethanolamine transferase	161	Underrepresented	7	-5.09	158	CD	9	-5.47	380	CD	12	-3.06	62.1	Q	8	0.75	2.62	Q	9	-5.41	963	CD	11	-0.49	45.1	Q	9	-3.93	380	CD	4	3	0	Q	-1030.92	CD		yes
1543	EDL933_RS07385	chromosome	protein_coding	---	hypothetical protein	16	Regional	6	-0.83	1.72	Q	6	0	1.66	Q	5	-0.26	3.04	Q	4	2.38	1.33	ID	6	2.28	2.18	Q	6	-0.89	3.87	Q	5	-0.83	4.72	Q	0	6	1	Q	633.84	Q				yes
1544	EDL933_RS30010	chromosome	protein_coding	---	hypothetical protein	12	Neutral	6	0.3	1.49	Q	7	-1.53	5.92	Q	8	-0.53	2.17	Q	5	0.46	3.46	Q	8	-0.35	1.43	Q	7	-0.57	3.83	Q	7	-1.68	6.69	Q	0	7	0	Q	245.34	Q				yes
1545	EDL933_RS07390	chromosome	protein_coding	---	urease accessory protein	22	Neutral	9	-1.08	31.8	Q	10	-1.06	29.9	Q	9	-0.16	7.34	Q	9	-0.39	4.87	Q	10	0.38	4.41	Q	10	0.39	1.92	Q	9	-5.29	1370	CD	1	6	0	Q	148.09	Q				yes
1546	EDL933_RS07395	chromosome	protein_coding	---	urease subunit gamma	13	Neutral	5	0.71	2.1	Q	5	-0.85	3.13	Q	5	-2.86	23.4	Q	4	-2.63	6.04	ID	6	-1	2.13	Q	7	-0.53	4.04	Q	5	-4.42	60.5	Q	0	6	1	Q	-189.2	Q				yes
1547	EDL933_RS07400	chromosome	protein_coding	---	urease subunit beta	18	Neutral	9	0.01	1.61	Q	10	-0.12	4.67	Q	12	-1.87	11.9	Q	10	-0.91	5.64	Q	10	-0.03	1.74	Q	10	-0.85	9.09	Q	9	-1.43	99.7	Q	0	7	0	Q	200.3	Q				yes
1548	EDL933_RS07405	chromosome	protein_coding	---	urease subunit alpha	80	Neutral	37	-0.73	1380	Q	44	-0.4	52.6	Q	44	0.35	122	Q	36	-0.14	423	Q	41	-0.73	129	Q	43	-0.34	2800	Q	40	0.17	2520	Q	0	7	0	Q	466.82	Q				yes
1549	EDL933_RS07410	chromosome	protein_coding	---	urease accessory protein UreE	16	Neutral	6	-3.06	5.72	Q	6	-0.18	3.69	Q	6	0.19	1.34	Q	5	-3.35	6.3	Q	5	-2.97	8.02	Q	7	-0.53	2.01	Q	5	-6.08	58	Q	0	7	0	Q	-329.21	Q				yes
1550	EDL933_RS07415	chromosome	protein_coding	---	urease accessory protein UreF	24	Neutral	9	1.05	1.83	Q	10	-2.73	39.7	Q	12	-0.16	2.2	Q	7	-3	45.5	Q	12	0.44	1.96	Q	11	-1.53	14.5	Q	10	0.82	10.1	Q	0	7	0	Q	273.98	Q				yes
1551	EDL933_RS07420	chromosome	protein_coding	---	urease accessory protein UreG	22	Neutral	15	-0.96	26.4	Q	17	0.66	2.08	Q	17	-0.51	5.24	Q	14	-0.45	78.6	Q	16	-0.7	6.24	Q	17	-0.78	40.3	Q	16	-0.61	27.7	Q	0	7	0	Q	356.51	Q				yes
1552	EDL933_RS30015	chromosome	pseudogene	---	outer membrane autotransporter barrel domain-containing protein	7	Neutral	4	0.96	2.5	ID	3	-0.08	1.16	ID	4	-0.81	1.29	ID	3	-2.76	3.66	ID	3	0.12	1.47	ID	3	-6.21	7.92	ID	4	-0.58	1.81	ID	0	0	7	ID	---	ID				yes
1553	EDL933_RS07430	chromosome	protein_coding	---	transposase	15	Neutral	6	0.05	1.59	Q	8	0.57	1.6	Q	7	-0.25	1.51	Q	5	-1.16	2.86	Q	7	0.61	1.63	Q	7	-0.72	3.21	Q	6	-1.45	3.98	Q	0	7	0	Q	446.05	Q				yes
1554	EDL933_RS07435	chromosome	protein_coding	---	hypothetical protein	2	Neutral	1	-2.46	1.04	ID	1	-2.67	1.09	ID	1	-2.56	1.09	ID	1	-2.75	1.04	ID	1	-2.42	1.09	ID	1	2.5	1	ID	1	-2.79	1.09	ID	0	0	7	ID	-182.74	Q				yes
1555	EDL933_RS07440	chromosome	protein_coding	b0296	50S ribosomal protein L31	18	Neutral	9	0.48	1.4	Q	10	0.65	1.99	Q	9	0.64	10.6	Q	7	-4.48	40.9	Q	8	-1.83	85	Q	9	-1.21	15.8	Q	10	0.26	2.29	Q	0	7	0	Q	336.44	Q				yes
1556	EDL933_RS30020	chromosome	protein_coding	---	hypothetical protein	14	Neutral	7	0.63	2.59	Q	6	-2.88	41.4	Q	7	1.85	3.64	Q	5	-2.43	9.08	Q	6	0.05	9.1	Q	7	-0.54	5.72	Q	7	-3.43	19.7	Q	0	7	0	Q	207.64	Q				yes
1557	EDL933_RS07445	chromosome	protein_coding	---	hok/gef family protein	2	Neutral	2	-1.54	1.38	ID	2	-1.92	1.6	ID	2	0.05	1.19	ID	2	-2.47	1.88	ID	2	-2.33	1.72	ID	2	-0.82	1.44	ID	2	-0.57	1.31	ID	0	0	7	ID	13.11	Q				yes
1558	EDL933_RS30025	chromosome	protein_coding	---	hypothetical protein	9	Neutral	2	-3.59	1.57	ID	2	0.69	1.34	ID	2	0.73	1.37	ID	2	-0.28	1.11	ID	4	2.76	2.62	ID	2	-0.2	1.09	ID	2	-3.76	1.54	ID	0	0	7	ID	473.36	Q				yes
1559	EDL933_RS30030	chromosome	protein_coding	---	hypothetical protein	24	Underrepresented	6	0.32	1.48	Q	6	-2.55	10.3	Q	6	-0.46	1.8	Q	4	0.26	1.42	ID	6	-0.83	2.05	Q	5	-5.23	73.6	Q	7	1.61	1.6	Q	0	6	1	Q	-36.16	Q				yes
1560	EDL933_RS07450	chromosome	protein_coding	---	hypothetical protein	76	Underrepresented	5	-2.65	6.38	Q	7	-0.83	5.42	Q	7	-1.33	5.41	Q	5	1.65	3.02	Q	6	-0.62	4.65	Q	7	0.45	4.59	Q	6	0.11	2.02	Q	0	7	0	Q	350.25	Q				yes
1561	EDL933_RS30035	chromosome	protein_coding	---	hypothetical protein	5	Neutral	3	-4.27	5.47	ID	3	0.87	1.91	ID	4	1.5	1.52	ID	3	-1.04	1.97	ID	4	2.38	1.23	ID	4	-5.09	12.3	ID	3	-3.72	8.32	ID	0	0	7	ID	54.38	Q				yes
1562	EDL933_RS30040	chromosome	pseudogene	---	hypothetical protein	8	Neutral	3	0.37	1.66	ID	4	-0.1	2.08	ID	5	-1.29	2.63	Q	3	3.15	1.47	ID	3	-4.28	8.24	ID	4	1.98	2.84	ID	3	-4.55	9.81	ID	0	1	6	ID	---	ID				yes
1563	EDL933_RS30045	chromosome	pseudogene	---	IS66 family transposase	29	Neutral	15	0.15	6.03	Q	16	0.13	3.52	Q	17	-0.49	2.7	Q	13	-0.42	3.79	Q	15	0.08	2.28	Q	15	-1.31	79.7	Q	17	-0.36	2.33	Q	0	7	0	Q	---	ID				yes
1564	EDL933_RS07460	chromosome	protein_coding	---	IS66 family insertion sequence hypothetical protein	18	Neutral	8	1.66	2.27	Q	8	0.26	1.9	Q	8	-0.28	1.83	Q	6	1.16	1.68	Q	7	0.36	3.08	Q	9	0.49	2.01	Q	6	-1.21	10.9	Q	0	7	0	Q	675.26	Q				yes
1565	EDL933_RS07465	chromosome	protein_coding	---	IS66 family insertion sequence hypothetical protein	13	Neutral	10	0.74	1.44	Q	9	-1.92	44.4	Q	10	-0.84	23.5	Q	8	-0.29	2.26	Q	10	0.54	1.36	Q	10	0.47	2.29	Q	9	-1.22	11.8	Q	0	7	0	Q	395.65	Q				yes
1566	EDL933_RS07470	chromosome	protein_coding	---	IS66 family transposase IS682	53	Neutral	28	0.06	9.07	Q	34	0.15	12.7	Q	35	0.58	35.3	Q	27	0	45.9	Q	31	0.39	9.95	Q	33	1.07	47.3	Q	29	-0.01	27.9	Q	0	7	0	Q	763.37	Q				yes
1567	EDL933_RS07475	chromosome	pseudogene	---	IS66 family transposase	23	Neutral	11	-2.11	82.6	Q	12	-0.54	17.7	Q	12	-1.52	22.5	Q	9	-3.14	196	CD	11	-1.24	20.4	Q	13	-0.91	15.6	Q	13	0.65	2.79	Q	1	6	0	Q	---	ID				yes
1568	EDL933_RS07480	chromosome	protein_coding	---	IS66 family insertion sequence hypothetical protein	14	Neutral	5	0.63	1.5	Q	6	2.14	1.24	Q	5	0.46	1.45	Q	4	-5.47	26.7	ID	5	0.6	1.35	Q	6	-2.5	16.3	Q	5	2.23	1.74	Q	0	6	1	Q	619.03	Q				yes
1569	EDL933_RS07485	chromosome	protein_coding	---	IS66 family insertion sequence hypothetical protein	8	Neutral	2	-3.08	2.08	ID	3	-2.08	2.15	ID	3	1.85	1.28	ID	2	-3.18	1.89	ID	3	0.77	1.7	ID	4	-1	1.66	ID	2	-3.68	2.99	ID	0	0	7	ID	84.97	Q				yes
1570	EDL933_RS07490	chromosome	protein_coding	---	tellurium resistance protein TerW	23	Neutral	10	-0.37	2.06	Q	12	0.04	5.49	Q	11	-1.81	110	Q	9	1.54	1.72	Q	10	0.23	1.8	Q	11	0.55	8.47	Q	11	-1.13	12.3	Q	0	7	0	Q	437.77	Q				yes
1571	EDL933_RS07495	chromosome	protein_coding	---	DUF4236 domain-containing protein	47	Neutral	18	-1.37	59.7	Q	20	-0.94	132	Q	22	-1.11	89	Q	18	0.03	9.42	Q	20	-0.92	64.8	Q	21	-0.28	364	Q	20	-0.9	2710	Q	0	7	0	Q	197.88	Q				yes
1572	EDL933_RS07500	chromosome	protein_coding	---	citrate lyase subunit beta	29	Neutral	17	-0.4	4.17	Q	17	-0.91	19	Q	18	-1.74	507	Q	14	-3.23	460	CD	17	-1.58	6.24	Q	18	-3.33	4020	CD	16	0.14	14.2	Q	2	5	0	Q	-152.16	Q				yes
1573	EDL933_RS07505	chromosome	protein_coding	---	hypothetical protein	42	Neutral	17	-1.03	96.5	Q	16	0.03	16.3	Q	17	-3.45	79500	CD	14	-0.2	167	Q	16	-0.68	29.7	Q	17	-0.32	4290	Q	17	-1.69	2040	Q	1	6	0	Q	36.38	Q				yes
1574	EDL933_RS07510	chromosome	protein_coding	---	hypothetical protein	20	Neutral	8	-0.58	7.84	Q	11	-1.22	4.22	Q	10	-0.24	6.16	Q	7	-0.88	4.54	Q	10	0.52	1.36	Q	10	-0.09	1.95	Q	9	-0.77	5.93	Q	0	7	0	Q	-148.34	Q				yes
1575	EDL933_RS07515	chromosome	protein_coding	---	hypothetical protein	42	Neutral	19	-1.92	2290	Q	20	-0.4	22	Q	21	-1.89	3100	Q	19	1.28	7.06	Q	19	-1.15	151	Q	21	-0.84	764	Q	19	-2.58	58000	CD	1	6	0	Q	176.87	Q				yes
1576	EDL933_RS07520	chromosome	protein_coding	---	hypothetical protein	51	Neutral	18	-0.12	7.91	Q	20	1.05	2.8	Q	20	-0.95	25.3	Q	15	-0.68	86.4	Q	17	-0.57	56.5	Q	18	-2.33	8470	CD	17	-2.06	1890	CD	2	5	0	Q	167.04	Q				yes
1577	EDL933_RS07525	chromosome	protein_coding	---	tellurium resistance protein TerZ	23	Regional	5	-0.7	1.89	Q	4	-3.87	21.6	ID	7	-0.16	1.23	Q	5	-0.58	1.59	Q	4	-2.98	11.2	ID	4	0.95	3.55	ID	4	-3.06	15.3	ID	0	3	4	Q	-119.95	Q				yes
1578	EDL933_RS07530	chromosome	protein_coding	---	tellurium resistance protein TerA	39	Neutral	21	-0.05	3.08	Q	22	-0.14	11.1	Q	25	-0.65	17.2	Q	19	-0.7	16.4	Q	21	-0.82	127	Q	22	-0.25	1250	Q	24	0.88	6.3	Q	0	7	0	Q	454.89	Q				yes
1579	EDL933_RS07535	chromosome	protein_coding	---	hypothetical protein	13	Neutral	9	-0.02	1.72	Q	10	0.9	1.23	Q	9	-0.56	1.43	Q	6	-2	28.1	Q	9	0.4	3.35	Q	10	-0.27	16.2	Q	9	-1.62	79.8	Q	0	7	0	Q	428.46	Q				yes
1580	EDL933_RS07540	chromosome	protein_coding	---	tellurium resistance protein TerC	39	Neutral	20	0.98	1.81	Q	20	-0.52	163	Q	21	-1.29	3590	Q	18	1.04	6.23	Q	21	-0.95	184	Q	21	0.62	282	Q	20	-0.6	99.3	Q	0	7	0	Q	435.79	Q				yes
1581	EDL933_RS07545	chromosome	protein_coding	---	tellurium resistance protein TerD	17	Neutral	9	-1.91	15.4	Q	10	0.29	5.37	Q	9	-0.97	4.61	Q	8	-1.26	18	Q	9	1.08	1.31	Q	9	-3.61	885	CD	9	-0.52	2.4	Q	1	6	0	Q	132.88	Q				yes
1582	EDL933_RS07550	chromosome	protein_coding	---	tellurium resistance protein TerE	21	Neutral	8	-0.49	4.69	Q	9	1.32	1.78	Q	10	-0.31	3.96	Q	7	-0.36	10.3	Q	9	-1.79	10	Q	10	-2.05	14.8	Q	8	-3.27	51.6	Q	0	7	0	Q	118.25	Q				yes
1583	EDL933_RS30055	chromosome	protein_coding	---	hypothetical protein	14	Neutral	6	0.22	1.41	Q	6	-1.41	5.09	Q	7	-1	4.47	Q	5	-0.77	5.42	Q	7	0.12	1.66	Q	7	-2.47	30.5	Q	6	-0.72	2.07	Q	0	7	0	Q	111.67	Q				yes
1584	EDL933_RS07555	chromosome	protein_coding	---	protein TerF	15	Neutral	3	-0.97	1.85	ID	3	-5.6	7.31	ID	4	-1.23	1.83	ID	3	-5.25	3.77	ID	4	-0.48	1.2	ID	5	-1.75	2.02	Q	5	-2.41	2.09	Q	0	2	5	ID	-495.71	Q				yes
1585	EDL933_RS30060	chromosome	pseudogene	---	tellurium resistance protein TerD	1	Neutral	1	-2.39	1	ID	1	1.98	1	ID	1	1.13	1	ID	1	-2.42	1	ID	1	-2.33	1	ID	1	1.03	1	ID	1	-2.54	1	ID	0	0	7	ID	---	ID				yes
1586	EDL933_RS30065	chromosome	protein_coding	---	hypothetical protein	8	Neutral	3	1.01	1.51	ID	3	1.13	1.28	ID	3	0.75	1.26	ID	3	-1.23	1.94	ID	4	-0.72	1.47	ID	3	-5.18	12.6	ID	3	1.18	1.87	ID	0	0	7	ID	322.29	Q				yes
1587	EDL933_RS07560	chromosome	protein_coding	---	ligand-gated channel	83	Neutral	45	-0.15	51.5	Q	47	-1.09	46900	Q	48	-0.79	806	Q	38	-0.55	52400	Q	46	-0.04	1050	Q	47	0.47	1420	Q	49	0.38	4070	Q	0	7	0	Q	456.72	Q				yes
1588	EDL933_RS07565	chromosome	protein_coding	---	hypothetical protein	18	Regional	2	-3.5	2.38	ID	4	-1.49	2.07	ID	3	-2.69	3.67	ID	2	-3.6	2.5	ID	2	-3.62	3.06	ID	3	-4.42	5.21	ID	3	-3.88	3.43	ID	0	0	7	ID	-953.28	CD		yes
1589	EDL933_RS30080	chromosome	protein_coding	---	hypothetical protein	7	Underrepresented	1	-1.22	1.08	ID	1	0.67	1.05	ID	1	-0.15	1.05	ID	1	0.58	1.11	ID	2	-1.69	1.22	ID	1	-2.71	1.31	ID	1	-2.58	1.28	ID	0	0	7	ID	24.97	Q				yes
1590	EDL933_RS07570	chromosome	protein_coding	---	hypothetical protein	28	Underrepresented	0	-1.99	1	ID	0	-1.97	1	ID	1	2.78	1	ID	1	6.04	1	ID	0	-1.8	1	ID	2	3.5	2.63	ID	0	-1.97	1	ID	0	0	7	ID	793.07	Q				yes
1591	EDL933_RS30085	chromosome	pseudogene	---	hypothetical protein	22	Underrepresented	1	-2.32	1.33	ID	3	0.14	1.42	ID	1	-2.05	1.38	ID	1	-2.59	1.3	ID	1	-0.32	1.13	ID	1	-2.69	1.63	ID	1	-2.54	1.44	ID	0	0	7	ID	---	ID				yes
1592	EDL933_RS30090	chromosome	protein_coding	---	hypothetical protein	26	Underrepresented	2	-3.63	2.52	ID	3	-3.92	4.35	ID	3	-3.99	4.94	ID	2	-3.56	2.18	ID	3	-0.05	1.4	ID	3	1.21	1.51	ID	3	-3.94	2.82	ID	0	0	7	ID	-494.34	Q				yes
1593	EDL933_RS07575	chromosome	protein_coding	---	hypothetical protein	10	Neutral	1	1.91	1	ID	1	-2.82	1.56	ID	1	-2.64	1.42	ID	1	-2.97	1.28	ID	2	-1.3	1.34	ID	2	-3.35	1.61	ID	3	-0.68	1.38	ID	0	0	7	ID	-289.37	Q				yes
1594	EDL933_RS32170	chromosome	protein_coding	---	hypothetical protein	15	Neutral	8	0.53	1.94	Q	8	-1.06	87.3	Q	8	-0.66	21.1	Q	7	-0.43	24.2	Q	8	-1.8	23.6	Q	8	-1.64	42.4	Q	8	0.28	39.9	Q	0	7	0	Q	214.03	Q				yes
1595	EDL933_RS32175	chromosome	protein_coding	---	hypothetical protein	13	Neutral	7	0.38	1.63	Q	6	-4.88	52	Q	8	-1.69	6.65	Q	5	-1.62	5.27	Q	6	-1.95	10.8	Q	8	0.45	4.66	Q	6	-0.78	3.34	Q	0	7	0	Q	-133.76	Q				yes
1596	EDL933_RS32180	chromosome	protein_coding	---	hypothetical protein	11	Neutral	5	1.41	1.42	Q	6	0	2.05	Q	5	-0.47	2.48	Q	4	1.22	1.39	ID	6	0.14	1.48	Q	5	-1.54	14	Q	5	-1.3	4.59	Q	0	6	1	Q	430.93	Q				yes
1597	EDL933_RS07590	chromosome	protein_coding	---	AlpA family transcriptional regulator	9	Neutral	6	0.68	3.37	Q	5	0.03	1.25	Q	5	-2.13	4.46	Q	4	1.36	1.68	ID	5	-1.68	3.05	Q	5	1.4	6.85	Q	5	-3.75	30.2	Q	0	6	1	Q	209.24	Q				yes
1598	EDL933_RS07595	chromosome	protein_coding	---	glucosyl transferase	67	Neutral	21	-0.62	6.35	Q	23	0.1	27.9	Q	23	0.21	36	Q	17	0.53	10.8	Q	27	0.54	1.57	Q	23	-1.38	1140	Q	20	-0.05	44.6	Q	0	7	0	Q	507.31	Q				yes
1599	EDL933_RS30105	chromosome	protein_coding	---	esterase family protein	24	Regional	5	-0.14	1.73	Q	7	1.27	1.57	Q	7	0.62	1.61	Q	5	2.64	1.39	Q	6	0.21	1.82	Q	6	-0.07	1.57	Q	6	1.27	1.9	Q	0	7	0	Q	880.56	Q				yes
1600	EDL933_RS07600	chromosome	pseudogene	---	IS1 family transposase	25	Neutral	15	-0.99	2590	Q	16	-0.23	36.5	Q	17	-0.38	13.1	Q	14	-0.53	187	Q	16	-1.6	522	Q	16	0.69	1780	Q	16	-0.16	34.2	Q	0	7	0	Q	---	ID				yes
1601	EDL933_RS30115	chromosome	protein_coding	---	hypothetical protein	36	Underrepresented	1	-2.5	1.37	ID	2	-0.39	1.37	ID	3	1.19	1.37	ID	3	2.17	2.24	ID	3	-0.27	1.36	ID	3	0.77	1.1	ID	2	1.42	1.08	ID	0	0	7	ID	735.59	Q				yes
1602	EDL933_RS30120	chromosome	protein_coding	---	hypothetical protein	18	Underrepresented	3	-0.61	1.38	ID	2	-3.84	2.33	ID	4	-0.97	1.38	ID	2	-0.14	1.18	ID	3	-1.45	1.48	ID	3	3.22	1.22	ID	2	-3.89	2.63	ID	0	0	7	ID	75.69	Q				yes
1603	EDL933_RS32185	chromosome	protein_coding	---	hypothetical protein	19	Neutral	13	-1.03	12.3	Q	13	-0.88	79.9	Q	14	-1.07	10.9	Q	13	0.95	2.39	Q	14	-0.98	4.47	Q	15	-0.15	13.2	Q	14	-2.66	481	CD	1	6	0	Q	139.32	Q				yes
1604	EDL933_RS07610	chromosome	protein_coding	---	hypothetical protein	23	Neutral	12	-2.27	1130	CD	13	-1.29	30.8	Q	12	-1.13	67.8	Q	11	0.27	13.3	Q	12	-0.08	1.77	Q	13	-0.87	101	Q	12	0.12	159	Q	1	6	0	Q	213.93	Q				yes
1605	EDL933_RS07615	chromosome	protein_coding	---	hypothetical protein	11	Neutral	4	-0.71	1.66	ID	5	0.35	1.3	Q	4	0.88	2.31	ID	4	-3.69	4.54	ID	4	0.17	1.66	ID	4	-3.6	16.4	ID	4	1.39	1.59	ID	0	1	6	ID	328.48	Q				yes
1606	EDL933_RS07620	chromosome	protein_coding	---	DUF4222 domain-containing protein	7	Neutral	2	-3.57	2.59	ID	3	1.87	1.35	ID	3	0.1	1.48	ID	3	0.68	1.13	ID	3	1.44	1.22	ID	3	-2.1	3.56	ID	2	-3.78	3.17	ID	0	0	7	ID	275.98	Q				yes
1607	EDL933_RS32190	chromosome	pseudogene	---	AMP nucleosidase	2	Neutral	2	1.77	1.3	ID	2	-0.49	1.15	ID	2	-1.82	1.33	ID	2	-1.59	1.27	ID	2	-1.26	1.11	ID	2	0.43	1.14	ID	2	-0.87	1.19	ID	0	0	7	ID	---	ID				yes
1608	EDL933_RS07625	chromosome	pseudogene	---	transposase	52	Neutral	40	-0.73	54.6	Q	43	-0.53	11.4	Q	43	-1.06	211	Q	41	0.28	1.44	Q	42	-0.03	4.37	Q	43	0.21	9.73	Q	44	-0.31	6.13	Q	0	7	0	Q	---	ID				yes
1609	EDL933_RS07635	chromosome	protein_coding	---	ShlB/FhaC/HecB family hemolysin secretion/activation protein	37	Neutral	15	-0.91	228	Q	19	-0.03	51.8	Q	17	-2.6	5690	CD	14	-2.16	325	CD	17	0.78	1.64	Q	19	-0.98	288	Q	18	-0.61	12.8	Q	2	5	0	Q	188.9	Q				yes
1610	EDL933_RS07640	chromosome	protein_coding	---	hypothetical protein	36	Underrepresented	2	-3.11	2.03	ID	2	-3.34	2.91	ID	4	-0.9	1.86	ID	2	3.04	1.12	ID	3	-0.01	1.39	ID	4	-0.78	2.02	ID	4	1.56	1.54	ID	0	0	7	ID	198.84	Q				yes
1611	EDL933_RS07645	chromosome	protein_coding	---	helicase	131	Regional	33	0.06	9.04	Q	35	-0.2	134	Q	40	-0.3	22.9	Q	29	-0.16	122	Q	35	0.14	328	Q	42	0.83	9.32	Q	41	-0.56	20.7	Q	0	7	0	Q	573.78	Q				yes
1612	EDL933_RS07650	chromosome	protein_coding	---	phosphoadenosine phosphosulfate reductase	52	Neutral	25	-1.2	354	Q	29	-0.68	78	Q	29	-1.32	258	Q	23	-0.15	21.8	Q	31	0.06	7.01	Q	30	-0.6	643	Q	27	-0.2	208	Q	0	7	0	Q	287.9	Q				yes
1613	EDL933_RS07655	chromosome	protein_coding	---	transcriptional regulator	18	Neutral	9	0.56	2.19	Q	9	0.07	4.07	Q	11	0.85	1.48	Q	8	-2.15	13.9	Q	9	0.66	1.59	Q	10	-2.12	49	Q	9	0.71	3.45	Q	0	7	0	Q	527.11	Q				yes
1614	EDL933_RS07660	chromosome	protein_coding	---	PerC family transcriptional regulator	8	Neutral	5	-4.95	15.9	Q	5	0.77	1.58	Q	5	-0.65	2.51	Q	5	-1.08	2.79	Q	5	-1.35	6.28	Q	6	-3.11	21.3	Q	5	0.14	1.65	Q	0	7	0	Q	-60.61	Q				yes
1615	EDL933_RS07665	chromosome	protein_coding	---	hypothetical protein	37	Neutral	12	0.05	3.89	Q	13	0.7	28.8	Q	13	-1.21	52.1	Q	11	-1.29	20.9	Q	13	-0.52	7.85	Q	14	0.03	35.8	Q	12	-4.32	3530	CD	1	6	0	Q	177.69	Q				yes
1616	EDL933_RS07670	chromosome	pseudogene	---	IS481 family transposase	10	Neutral	6	-0.99	2.54	Q	7	-0.37	1.61	Q	6	-1.29	4.65	Q	5	-0.71	3.28	Q	6	-0.75	7.99	Q	7	0.02	2.09	Q	5	-5.66	88	Q	0	7	0	Q	---	ID				yes
1617	EDL933_RS07675	chromosome	protein_coding	---	transposase	13	Neutral	11	-0.11	1.79	Q	12	-0.68	4.35	Q	12	-1.39	37.9	Q	10	-0.77	3.33	Q	11	-1.5	22.6	Q	12	-0.39	9.29	Q	12	-1.43	26.9	Q	0	7	0	Q	140.49	Q				yes
1618	EDL933_RS07680	chromosome	protein_coding	---	IS66 family insertion sequence hypothetical protein	16	Neutral	7	-1.69	3.68	Q	7	-1.61	7.03	Q	6	0.13	2.56	Q	6	0.56	1.92	Q	7	-0.59	2.91	Q	9	1.38	1.33	Q	6	-0.73	9.37	Q	0	7	0	Q	428.66	Q				yes
1619	EDL933_RS07685	chromosome	protein_coding	---	hypothetical protein	17	Underrepresented	1	-0.6	1.23	ID	1	-2.8	1.35	ID	1	-2.27	1.22	ID	1	-2.71	1.17	ID	1	-2.68	1.3	ID	1	-2.85	1.34	ID	1	-2.39	1.29	ID	0	0	7	ID	-538.57	Q				yes
1620	EDL933_RS07690	chromosome	protein_coding	---	50S ribosome-binding GTPase	23	Neutral	11	0.17	1.38	Q	10	-0.34	7.07	Q	10	-0.7	20.3	Q	8	-1.07	9.84	Q	12	0.52	1.64	Q	10	-1.93	90.3	Q	11	-0.56	36.9	Q	0	7	0	Q	303.55	Q				yes
1621	EDL933_RS30140	chromosome	protein_coding	---	hypothetical protein	9	Neutral	3	0.65	1.33	ID	3	-0.84	1.78	ID	3	-1.99	3.56	ID	3	-4.63	3.95	ID	3	-1.9	2.85	ID	3	-0.06	1.85	ID	3	0.09	1.49	ID	0	0	7	ID	102.86	Q				yes
1622	EDL933_RS07695	chromosome	protein_coding	---	autotransporter adhesin Ag43	76	Neutral	28	-0.1	151	Q	34	-0.6	158	Q	37	-0.32	6	Q	25	-0.27	1720	Q	33	-1.14	272	Q	34	-0.6	1230	Q	32	-1.38	4190	Q	0	7	0	Q	266.18	Q				yes
1623	EDL933_RS32195	chromosome	pseudogene	---	autotransporter outer membrane beta-barrel domain-containing protein	5	Neutral	3	1.89	1.4	ID	3	1.37	1.14	ID	3	-4.85	6.62	ID	2	2.07	1.19	ID	3	-0.42	1.53	ID	3	-4.47	6.65	ID	3	2.48	1.64	ID	0	0	7	ID	---	ID				yes
1624	EDL933_RS32200	chromosome	protein_coding	---	autotransporter domain-containing protein	10	Neutral	4	1.25	1.7	ID	5	-0.23	2.73	Q	4	-1.43	5.73	ID	5	-0.84	2.22	Q	4	-0.17	2.76	ID	4	-5.83	24.7	ID	4	-3.84	14.2	ID	0	2	5	ID	-282.92	Q				yes
1625	EDL933_RS07700	chromosome	pseudogene	---	dGTPase	71	Neutral	30	0.95	8.42	Q	30	-0.88	1870	Q	31	0.03	11.4	Q	27	-1.39	259	Q	33	0.21	3.01	Q	33	-0.12	1790	Q	32	-0.67	511	Q	0	7	0	Q	---	ID				yes
1626	EDL933_RS07705	chromosome	protein_coding	---	chemotaxis protein	30	Neutral	15	0.17	3.6	Q	14	0.41	2.25	Q	18	0.04	1.58	Q	12	-1.1	111	Q	15	-0.28	9.32	Q	15	0.5	30.9	Q	16	-0.58	3.69	Q	0	7	0	Q	561.41	Q				yes
1627	EDL933_RS07710	chromosome	protein_coding	---	phospholipase	35	Neutral	20	-1.7	49.3	Q	20	-0.4	63.3	Q	21	-0.95	68.8	Q	16	0.59	18.5	Q	20	-1.82	201	Q	20	-0.55	588	Q	19	-2.16	3770	CD	1	6	0	Q	76.32	Q				yes
1628	EDL933_RS07715	chromosome	protein_coding	---	hypothetical protein	8	Neutral	3	-2.78	4.34	ID	4	-0.97	2.84	ID	5	0.39	1.62	Q	3	-4.68	4.68	ID	4	-1.33	2.96	ID	5	-0.24	2.37	Q	4	0.28	2.23	ID	0	2	5	ID	169.89	Q				yes
1629	EDL933_RS30145	chromosome	protein_coding	---	cytoplasmic protein	4	Neutral	3	0.84	1.88	ID	2	0.59	1.1	ID	2	-1.36	1.42	ID	1	-2.99	1.42	ID	2	-3.05	1.91	ID	3	-2.02	2.44	ID	2	-3.44	2.27	ID	0	0	7	ID	-199.98	Q				yes
1630	EDL933_RS07720	chromosome	protein_coding	---	DUF945 domain-containing protein	28	Neutral	15	-0.32	2.96	Q	15	0.05	2.43	Q	15	-0.84	9.32	Q	12	1.06	1.73	Q	15	-2.2	236	CD	17	1.12	1.44	Q	15	0.01	10.3	Q	1	6	0	Q	450.7	Q				yes
1631	EDL933_RS07725	chromosome	protein_coding	---	antirestriction protein	16	Neutral	10	-2.66	183	CD	11	-3.81	3280	CD	11	-2.2	416	CD	9	-4.78	3370	CD	12	-0.41	26.3	Q	12	-3.17	963	CD	11	-0.35	27.5	Q	5	2	0	CD	-503.16	Q			yes
1632	EDL933_RS07730	chromosome	protein_coding	b2002	hypothetical protein	10	Neutral	3	-4.64	7.95	ID	4	-0.66	2.64	ID	4	-4.93	19	ID	4	-2.87	4.4	ID	4	-2.81	8.05	ID	4	-3.1	13.5	ID	5	-1.26	3.14	Q	0	1	6	ID	-757.5	Q				yes
1633	EDL933_RS07735	chromosome	protein_coding	b2003	DUF987 domain-containing protein	9	Neutral	6	-0.05	3.19	Q	6	0.86	2.26	Q	8	-1.01	4.27	Q	6	0.28	2.35	Q	7	1.62	1.32	Q	7	0.98	5.38	Q	7	-0.56	3.9	Q	0	7	0	Q	727.92	Q				yes
1634	EDL933_RS07740	chromosome	protein_coding	---	hypothetical protein	2	Neutral	1	-1.4	1.15	ID	2	-2.15	1.22	ID	2	-1.29	1.08	ID	1	-5.64	1.3	ID	2	-1.5	1.22	ID	2	-0.7	1	ID	2	-5.12	1.53	ID	0	0	7	ID	-438.5	Q				yes
1635	EDL933_RS07745	chromosome	protein_coding	b2004	type IV toxin-antitoxin system YeeU family antitoxin	11	Neutral	5	0.89	1.34	Q	6	-0.71	2.29	Q	6	-1.11	2.48	Q	4	-5.24	17.1	ID	7	-1.4	2.4	Q	6	-2.47	11.1	Q	5	-0.53	2.36	Q	0	6	1	Q	-32.22	Q				yes
1636	EDL933_RS07750	chromosome	protein_coding	---	hypothetical protein	8	Neutral	3	-3.07	2.77	ID	5	0.89	1.81	Q	4	0.06	1.29	ID	4	-0.25	1.49	ID	5	0.62	2.23	Q	4	-0.73	1.43	ID	3	0.49	1.53	ID	0	2	5	ID	529.07	Q				yes
1637	EDL933_RS07755	chromosome	pseudogene	---	transposase	53	Neutral	41	-0.5	12.5	Q	43	-0.43	3.95	Q	41	-0.77	53.5	Q	43	0.25	1.46	Q	43	-0.02	2.99	Q	43	0.18	6.19	Q	43	-0.34	8.8	Q	0	7	0	Q	---	ID				yes
1638	EDL933_RS07765	chromosome	protein_coding	---	hypothetical protein	11	Neutral	6	-1.45	4.02	Q	6	-1.62	10.2	Q	7	-0.73	2.25	Q	5	-0.06	1.48	Q	6	0.35	1.66	Q	6	0.16	2.92	Q	6	1.92	1.5	Q	0	7	0	Q	477.74	Q				yes
1639	EDL933_RS07770	chromosome	protein_coding	---	hypothetical protein	21	Neutral	7	1.37	4.75	Q	7	1.86	2.24	Q	7	0.76	1.37	Q	5	-1.04	3.81	Q	6	0.02	2.08	Q	7	0.36	1.51	Q	6	-5.57	95	Q	0	7	0	Q	502.79	Q				yes
1640	EDL933_RS07775	chromosome	protein_coding	---	DUF957 domain-containing protein	7	Neutral	2	-2.68	2.02	ID	2	-3.97	2.35	ID	2	-0.72	1.44	ID	2	1	1.24	ID	2	0.95	1.07	ID	3	0.25	1.16	ID	2	-1.01	1.59	ID	0	0	7	ID	137.54	Q				yes
1641	EDL933_RS07780	chromosome	protein_coding	---	DUF4942 domain-containing protein	32	Neutral	14	0.4	14.5	Q	15	-0.15	8.44	Q	14	-1.76	365	Q	13	0.99	13.4	Q	14	-0.62	21.2	Q	15	-0.81	271	Q	15	-0.75	160	Q	0	7	0	Q	295.42	Q				yes
1642	EDL933_RS07785	chromosome	RNA	b1032	tRNA-Ser	3	Neutral	0	-1.97	1	ID	1	3.75	1	ID	1	2.76	1	ID	0	-2.3	1	ID	0	-1.84	1	ID	1	-2.1	1	ID	0	-2.08	1	ID	0	0	7	ID	---	ID				yes
1643	EDL933_RS07790	chromosome	protein_coding	b1033	glyoxylate/hydroxypyruvate reductase A	40	Regional	10	-1.01	13.7	Q	11	-0.17	5.74	Q	12	-0.93	12.6	Q	10	1.87	1.5	Q	10	-0.05	28.1	Q	12	-0.97	28.4	Q	10	-0.42	5.06	Q	0	7	0	Q	369.06	Q				yes
1644	EDL933_RS07795	chromosome	protein_coding	b1034	phosphatase	35	Neutral	12	-0.45	2.58	Q	13	-0.58	2.37	Q	13	-1.81	29.1	Q	11	-0.15	22.6	Q	12	0.83	13	Q	13	-1.38	241	Q	13	-2.23	40.6	Q	0	7	0	Q	152.13	Q				yes
1645	EDL933_RS07800	chromosome	protein_coding	b1035	molecular chaperone	17	Neutral	4	-4.88	16.1	ID	5	-1.34	9.73	Q	5	-5.23	76.1	Q	4	-4.97	14	ID	5	-5.09	39.8	Q	6	-1.53	13.2	Q	5	-5.42	62	Q	0	5	2	Q	-1233.84	CD		yes
1646	EDL933_RS07805	chromosome	protein_coding	b1036	DUF1097 domain-containing protein	22	Neutral	8	1.31	1.28	Q	9	-0.04	6.41	Q	10	1.22	2.52	Q	7	0.17	1.51	Q	8	-0.14	4.3	Q	9	0.87	6.12	Q	8	0.29	10.6	Q	0	7	0	Q	836.67	Q				yes
1647	EDL933_RS07810	chromosome	protein_coding	b1037	curli production assembly/transport component CsgG	38	Neutral	11	1.12	1.46	Q	11	-6.14	20100	CD	13	0.03	62.3	Q	11	1.93	5.1	Q	12	-1.31	82.4	Q	13	-2.74	1550	CD	11	-5.33	2810	CD	3	4	0	Q	-427.33	Q				yes
1648	EDL933_RS07815	chromosome	protein_coding	b1038	curli production assembly/transport component CsgF	32	Underrepresented	2	-3.17	2.28	ID	2	-3.42	2.99	ID	5	3.63	2.51	Q	2	-1.33	1.77	ID	5	2.08	1.7	Q	4	3.29	1.65	ID	5	1.87	2.06	Q	0	3	4	Q	1000.1	Q				yes
1649	EDL933_RS07820	chromosome	protein_coding	b1039	curli production assembly/transport component CsgE	23	Neutral	7	-0.11	2.29	Q	7	0.94	3.32	Q	7	0.67	2.11	Q	6	0.29	3.62	Q	7	-3.46	47.6	Q	8	-3.81	136	CD	6	-5.35	188	CD	2	5	0	Q	-209.96	Q				yes
1650	EDL933_RS07825	chromosome	protein_coding	b1040	transcriptional regulator CsgD	48	Regional	8	-0.35	8.09	Q	9	-1.77	36.9	Q	9	-0.89	40.3	Q	7	-2.35	21	Q	9	-3.26	248	CD	9	-0.18	23.3	Q	8	-4.69	1760	CD	2	5	0	Q	-283.85	Q				yes
1651	EDL933_RS30155	chromosome	pseudogene	---	hypothetical protein	20	Underrepresented	1	-2.33	1.22	ID	1	-2.43	1.35	ID	2	0.38	1.05	ID	2	1.74	1.67	ID	2	1.67	1	ID	1	-2.87	1.51	ID	1	-2.52	1.32	ID	0	0	7	ID	---	ID				yes
1652	EDL933_RS07830	chromosome	protein_coding	---	hypothetical protein	17	Underrepresented	1	4.38	1	ID	1	-2.15	1	ID	2	2.52	2.33	ID	1	-2.56	1	ID	1	2.46	1	ID	1	-3.05	1	ID	1	-2.67	1	ID	0	0	7	ID	556.48	Q				yes
1653	EDL933_RS07835	chromosome	protein_coding	b1041	minor curlin subunit	37	Regional	4	0.67	1.27	ID	4	1.24	2.39	ID	4	0	1.4	ID	2	-3.93	2.87	ID	6	0.67	2.53	Q	4	-4.96	12.3	ID	3	2.2	1.65	ID	0	1	6	ID	365.84	Q				yes
1654	EDL933_RS07840	chromosome	protein_coding	b1042	major curlin subunit	26	Regional	9	0.32	157	Q	11	-1.21	15.3	Q	11	-0.41	6.07	Q	9	-3.57	89.8	Q	13	-0.38	2.66	Q	11	-0.55	82.2	Q	11	-0.39	17.1	Q	0	7	0	Q	250.55	Q				yes
1655	EDL933_RS07845	chromosome	protein_coding	b1043	curli assembly protein CsgC	18	Neutral	7	-0.04	2.04	Q	7	-1.52	18.5	Q	8	-1.11	7.2	Q	7	-0.73	4.32	Q	9	-0.8	1.98	Q	9	-0.72	53.5	Q	7	-1.49	52.4	Q	0	7	0	Q	130.36	Q				yes
1656	EDL933_RS07850	chromosome	protein_coding	b1044	type 1 fimbrial protein	16	Neutral	9	-0.32	1.85	Q	8	-0.96	9.34	Q	9	-1.72	12.1	Q	7	-6.12	168	CD	7	-1.3	9.21	Q	7	-2.43	133	CD	8	-2.36	31.2	Q	2	5	0	Q	-300.56	Q				yes
1657	EDL933_RS07855	chromosome	protein_coding	b1045	O-acetyl-ADP-ribose deacetylase	28	Neutral	13	-0.87	104	Q	14	-0.46	45.2	Q	15	-1.5	34.9	Q	13	-0.54	13.1	Q	14	-0.88	19.5	Q	14	0	6.68	Q	15	0.71	15.3	Q	0	7	0	Q	331.74	Q				yes
1658	EDL933_RS07860	chromosome	protein_coding	b1046	cardiolipin synthase C	67	Neutral	29	0.17	7880	Q	30	-1.32	13000	Q	32	-0.77	1180	Q	26	-0.96	25200	Q	31	0.14	94.3	Q	34	-0.49	1950	Q	30	-1.36	3110000	Q	0	7	0	Q	268.94	Q				yes
1659	EDL933_RS07865	chromosome	protein_coding	b1047	glucan biosynthesis protein C	77	Regional	19	-0.17	5.59	Q	20	-0.58	15.5	Q	21	-0.2	31.6	Q	17	0.89	5.78	Q	20	-1.88	65.4	Q	20	0.23	1680	Q	19	-1.35	260	Q	0	7	0	Q	323.86	Q				yes
1660	EDL933_RS30160	chromosome	pseudogene	---	hypothetical protein	10	Neutral	3	2.03	1.15	ID	4	-6.13	3.73	ID	4	-0.46	1.19	ID	3	-0.57	1.68	ID	3	-6.04	5.64	ID	3	0.38	1.61	ID	3	-1.12	2.35	ID	0	0	7	ID	---	ID				yes
1661	EDL933_RS07870	chromosome	protein_coding	---	hypothetical protein	9	Neutral	5	-0.28	1.86	Q	4	-5.07	28.9	ID	5	-3.58	18.5	Q	4	-4.8	8.42	ID	4	-5.08	28.1	ID	5	-5.78	48.2	Q	5	-5.33	39.3	Q	0	4	3	Q	-1485.33	CD		yes
1662	EDL933_RS07875	chromosome	protein_coding	b1048	glucan biosynthesis protein G	62	Neutral	18	-7.8	592000	CD	21	-7.07	27700000	CD	24	-1.23	159	Q	18	-0.94	2270	Q	20	-2.04	88200	CD	23	-1.12	3390	Q	21	-0.78	11100	Q	3	4	0	Q	-764	Q				yes
1663	EDL933_RS07880	chromosome	protein_coding	b1049	glucan biosynthesis protein H	94	Neutral	30	-8.45	77500000000	CD	34	-8.73	1010000000000	CD	36	-0.5	1010000	Q	29	-3.76	62800000	CD	34	-1.82	40000000	Q	34	0.19	132000000	Q	32	-3.14	1630000000	CD	4	3	0	Q	-970.99	CD		yes
1664	EDL933_RS07885	chromosome	protein_coding	b1050	YceK/YidQ family lipoprotein	11	Regional	3	-4.22	4.36	ID	5	-4.61	8.02	Q	4	-2.96	4.89	ID	3	-4.29	4.49	ID	4	-4.46	10.2	ID	4	-5.18	18.3	ID	4	-1.45	3.39	ID	0	1	6	ID	-1198.77	CD		yes
1665	EDL933_RS07890	chromosome	protein_coding	b1051	acidic protein MsyB	11	Neutral	6	-2.08	9.27	Q	6	0.03	9.72	Q	6	-0.04	1.38	Q	5	-3.9	16.1	Q	6	-2.54	12.6	Q	7	-2.08	9.08	Q	6	-2.29	15.6	Q	0	7	0	Q	-153.99	Q				yes
1666	EDL933_RS07900	chromosome	pseudogene	b1053	multidrug transporter subunit MdtG	60	Neutral	17	-2.4	9900	CD	22	-0.74	45.2	Q	22	-1.1	231	Q	17	-0.88	537	Q	21	-0.88	14.2	Q	21	-1.26	2720	Q	20	-2.09	1660	CD	2	5	0	Q	---	ID				yes
1667	EDL933_RS07905	chromosome	protein_coding	b1054	lipid A biosynthesis lauroyltransferase	35	Neutral	4	1.01	1.92	ID	5	-1.45	4.17	Q	5	-1.23	3.87	Q	3	-4	5.08	ID	4	-4.29	17	ID	5	-5	30.7	Q	4	-4.45	10.3	ID	0	3	4	Q	-708.62	Q				yes
1668	EDL933_RS07910	chromosome	protein_coding	b1055	rhodanese domain-containing protein	50	Neutral	18	-0.05	48.4	Q	19	-3.5	24200	CD	19	-1.32	620	Q	15	-4.02	28000	CD	20	-0.55	2720	Q	19	-2.08	23200	CD	19	-0.9	361	Q	3	4	0	Q	-207.16	Q				yes
1669	EDL933_RS07915	chromosome	protein_coding	b1056	hypothetical protein	28	Neutral	10	-0.15	9.1	Q	10	0.22	7.75	Q	10	-1.24	59.9	Q	9	-1.78	9.02	Q	10	-3.89	443	CD	10	0.03	22.8	Q	10	-2.64	120	CD	2	5	0	Q	-42.86	Q				yes
1670	EDL933_RS07920	chromosome	protein_coding	b1057	cytochrome b	31	Neutral	10	-1.08	31.9	Q	12	-1.85	20.1	Q	11	-0.55	3.06	Q	8	-4	379	CD	10	-0.67	9.2	Q	10	-1.92	348	Q	9	-3.53	942	CD	2	5	0	Q	-218.98	Q				yes
1671	EDL933_RS07925	chromosome	protein_coding	b1058	DUF2770 domain-containing protein	12	Neutral	4	1.34	2.19	ID	4	-0.43	2.72	ID	4	-3.53	16.8	ID	3	-2.97	5.02	ID	4	-5.02	21.4	ID	6	-1.92	5.04	Q	4	-0.74	3.29	ID	0	1	6	ID	-378.82	Q				yes
1672	EDL933_RS07930	chromosome	protein_coding	b1059	N-methyl-L-tryptophan oxidase	51	Neutral	17	-0.72	52	Q	18	-0.89	645	Q	19	-0.68	183	Q	16	0.76	56.7	Q	18	-1.25	403	Q	19	-0.39	52.7	Q	18	-0.04	331	Q	0	7	0	Q	302.16	Q				yes
1673	EDL933_RS07935	chromosome	protein_coding	b1060	biofilm formation regulatory protein BssS	13	Neutral	6	0.17	2.34	Q	6	-0.57	15.5	Q	6	0.53	3.16	Q	6	-6.26	153	CD	6	1.19	1.21	Q	7	-0.08	1.52	Q	6	1.33	3.44	Q	1	6	0	Q	560.32	Q				yes
1674	EDL933_RS07940	chromosome	protein_coding	b1061	DNA-damage-inducible protein I	15	Neutral	3	-0.8	2.01	ID	4	-1.81	3.57	ID	4	0.58	1.18	ID	3	-4.54	4.98	ID	4	-0.7	2.38	ID	4	-5.52	17.8	ID	3	-5.15	8.83	ID	0	0	7	ID	-508.65	Q				yes
1675	EDL933_RS07945	chromosome	protein_coding	b1062	dihydroorotase	44	Neutral	12	-6.43	23500	CD	13	-6.73	77300	CD	14	-6.68	250000	CD	11	-6.4	13600	CD	13	-6.61	98700	CD	15	-7.35	845000	CD	13	-6.94	179000	CD	7	0	0	CD	-2566.81	CD	yes
1676	EDL933_RS07950	chromosome	protein_coding	b1063	lipoprotein	21	Neutral	7	-1.89	8.1	Q	7	-1.24	11.3	Q	7	-3.21	64.5	Q	6	0.19	4.15	Q	7	0.09	2.72	Q	8	0.47	1.81	Q	7	-2.11	13	Q	0	7	0	Q	21.71	Q				yes
1677	EDL933_RS07955	chromosome	protein_coding	b1064	glutaredoxin 2	30	Neutral	9	0.57	7.77	Q	9	0.24	11.7	Q	9	-2.5	250	CD	9	1.32	1.81	Q	10	-1.38	10.4	Q	10	1.96	13.3	Q	9	-6.52	5920	CD	2	5	0	Q	72.97	Q				yes
1678	EDL933_RS07960	chromosome	protein_coding	b1065	MFS transporter	40	Neutral	14	0.07	61.8	Q	18	-1.16	60.4	Q	18	-1.41	109	Q	15	-2.84	684	CD	17	-1.03	21.1	Q	18	-0.24	757	Q	16	0.69	34.9	Q	1	6	0	Q	221.79	Q				yes
1679	EDL933_RS07965	chromosome	protein_coding	b1066	30S ribosomal protein S5 alanine N-acetyltransferase	28	Neutral	11	-1.36	130	Q	11	0.3	16.7	Q	14	-1.14	5.44	Q	11	0.68	15	Q	11	-2.66	819	CD	15	0.14	7.08	Q	12	2.34	6.42	Q	1	6	0	Q	413.17	Q				yes
1680	EDL933_RS07970	chromosome	protein_coding	b1067	DUF480 domain-containing protein	22	Neutral	10	-1.19	12.6	Q	11	-0.13	24.1	Q	12	-2.87	166	CD	8	-3.12	392	CD	11	0.59	4.62	Q	11	-2.42	305	CD	12	-1.04	65.9	Q	3	4	0	Q	-57.98	Q				yes
1681	EDL933_RS07975	chromosome	protein_coding	b1068	gfo/Idh/MocA family oxidoreductase	33	Neutral	10	-6.37	8860	CD	13	-0.05	3.01	Q	12	-1.26	70.4	Q	9	-5.59	3860	CD	12	-1.13	19.6	Q	12	1.13	5.6	Q	13	-2.71	45	Q	2	5	0	Q	-184.34	Q				yes
1682	EDL933_RS07980	chromosome	protein_coding	b1069	lipid II flippase MurJ	56	Underrepresented	1	-2.55	1	ID	1	-2.2	1	ID	1	-2.12	1	ID	1	-2.62	1	ID	1	0.14	1	ID	1	-2.96	1	ID	1	-2.61	1	ID	0	0	7	ID	-399.76	Q				yes
1683	EDL933_RS07985	chromosome	protein_coding	b1070	flagella biosynthesis chaperone FlgN	17	Neutral	4	-1.57	3.04	ID	4	-2.86	7.66	ID	4	-3.17	11.1	ID	3	-4.86	6.51	ID	4	-2.61	7.25	ID	5	0.17	2.44	Q	4	-5.42	18.2	ID	0	1	6	ID	-691.05	Q				yes
1684	EDL933_RS07990	chromosome	protein_coding	b1071	anti-sigma-28 factor FlgM	10	Neutral	3	-3.93	4.44	ID	3	-4.22	7.8	ID	4	-1.27	2.91	ID	3	-3.92	3.79	ID	3	-2.64	4.72	ID	3	-4.81	12.1	ID	3	-4.28	5.41	ID	0	0	7	ID	-1032.29	CD		yes
1685	EDL933_RS07995	chromosome	protein_coding	b1072	flagellar basal body P-ring formation protein FlgA	32	Neutral	14	-0.53	247	Q	15	-1.46	1600	Q	16	-1.01	57.9	Q	14	0.26	9.88	Q	16	0.69	3.72	Q	15	-1.05	301	Q	15	-2.5	1580	CD	1	6	0	Q	168.01	Q				yes
1686	EDL933_RS08000	chromosome	protein_coding	b1073	flagellar basal body rod protein FlgB	17	Neutral	1	-2.48	1.23	ID	1	-2.49	1.3	ID	1	-2.4	1.48	ID	1	-1.46	1.07	ID	2	-2.21	1.3	ID	3	6.04	1.11	ID	2	2.93	1.03	ID	0	0	7	ID	479.94	Q				yes
1687	EDL933_RS08005	chromosome	protein_coding	b1074	flagellar basal body rod protein FlgC	19	Neutral	4	-3.26	5.03	ID	3	-4.71	8.88	ID	3	-4.67	10.6	ID	4	-4.29	3.15	ID	5	2.85	1.24	Q	4	-5.22	10.6	ID	4	-3.85	5.58	ID	0	1	6	ID	-940.81	CD		yes
1688	EDL933_RS08010	chromosome	protein_coding	b1075	flagellar hook assembly protein FlgD	25	Neutral	8	0.31	2.29	Q	10	0.64	3.62	Q	10	-0.47	15	Q	7	-3.77	152	CD	8	0.93	10.1	Q	10	-4.35	305	CD	8	1.52	3.83	Q	2	5	0	Q	299.97	Q				yes
1689	EDL933_RS08015	chromosome	protein_coding	b1076	flagellar hook protein FlgE	56	Neutral	21	0.74	6.31	Q	20	-0.55	282	Q	24	0.36	2.83	Q	18	-0.24	115	Q	22	0.33	26.1	Q	21	1.83	24700	Q	21	-2.93	31700	CD	1	6	0	Q	584.19	Q				yes
1690	EDL933_RS08020	chromosome	protein_coding	b1077	flagellar basal body rod protein FlgF	20	Neutral	7	0.68	1.48	Q	7	0.79	1.41	Q	7	-2.04	6.17	Q	5	-0.88	4.02	Q	7	1.95	1.42	Q	7	-1.07	9.75	Q	7	1.31	1.29	Q	0	7	0	Q	598.02	Q				yes
1691	EDL933_RS08025	chromosome	protein_coding	b1078	flagellar basal body rod protein FlgG	25	Neutral	10	-4.31	761	CD	11	-0.91	67.1	Q	12	0.6	1.97	Q	9	0.27	8.93	Q	10	-0.91	199	Q	12	-0.18	18.8	Q	11	-1.11	110	Q	1	6	0	Q	203.95	Q				yes
1692	EDL933_RS08030	chromosome	protein_coding	b1079	flagellar L-ring protein	36	Neutral	11	-2.2	39.7	Q	10	-0.15	4.42	Q	12	-0.74	78.5	Q	10	-3.02	286	CD	10	0.17	14.1	Q	13	-2.9	644	CD	10	-0.43	40.4	Q	2	5	0	Q	33.38	Q				yes
1693	EDL933_RS08035	chromosome	protein_coding	b1080	flagellar P-ring protein	41	Neutral	17	-0.2	10.4	Q	19	0.49	2.96	Q	18	-0.25	86.4	Q	16	-0.18	364	Q	17	-0.78	24.1	Q	18	1.03	2550	Q	17	0.61	502	Q	0	7	0	Q	640.85	Q				yes
1694	EDL933_RS08040	chromosome	protein_coding	b1081	flagellar assembly peptidoglycan hydrolase FlgJ	30	Neutral	13	0.1	9.04	Q	14	-0.53	2.62	Q	14	0.54	9.48	Q	12	-4.7	337	CD	13	-3.57	2530	CD	14	-4.95	20000	CD	15	-0.8	30.3	Q	3	4	0	Q	-282.42	Q				yes
1695	EDL933_RS08045	chromosome	protein_coding	b1082	flagellar hook-associated protein FlgK	77	Neutral	29	0.28	26.2	Q	30	-0.52	395	Q	30	-1.77	33300	Q	26	-2.58	41600	CD	30	-1.48	22700	Q	33	0.34	1050	Q	29	-0.57	9910	Q	1	6	0	Q	198.08	Q				yes
1696	EDL933_RS08050	chromosome	protein_coding	b1083	flagellar hook-filament junction protein FlgL	45	Neutral	15	-1.45	938	Q	18	-2.96	4700	CD	17	-2.17	1740	CD	14	-3.94	23900	CD	17	-2.39	17200	CD	18	-3.67	150000	CD	16	-5.7	274000	CD	6	1	0	CD	-881.47	CD	yes
1697	EDL933_RS08055	chromosome	protein_coding	b1084	ribonuclease E	92	Regional	5	1.88	2.33	Q	5	0.26	2.73	Q	6	-0.8	2.22	Q	5	-0.81	2.62	Q	5	-1.38	3.21	Q	5	-0.86	5.53	Q	5	-5.83	36.2	Q	0	7	0	Q	35.26	Q				yes
1698	EDL933_RS08060	chromosome	protein_coding	b1085	DUF2655 domain-containing protein	18	Neutral	7	2.02	1.44	Q	5	1.71	1.41	Q	6	-1.12	4.69	Q	4	-2.15	9.48	ID	6	-1.03	6.59	Q	6	3.02	2.47	Q	5	2.14	3.86	Q	0	6	1	Q	942.09	Q				yes
1699	EDL933_RS08065	chromosome	protein_coding	b1086	ribosomal large subunit pseudouridine synthase C	39	Neutral	13	0.32	30.6	Q	12	-1.36	2210	Q	15	-0.62	111	Q	11	-2.2	68	Q	15	0.28	5.41	Q	14	-0.12	192	Q	13	-5.35	14200	CD	1	6	0	Q	38.06	Q				yes
1700	EDL933_RS08070	chromosome	protein_coding	b1087	septum formation inhibitor Maf	27	Neutral	8	-0.71	2.24	Q	8	1.19	2.29	Q	8	-3.13	81.4	Q	6	-4.37	57.5	Q	7	0.07	4.14	Q	8	1.64	5.4	Q	8	-0.23	9.88	Q	0	7	0	Q	355.59	Q				yes
1701	EDL933_RS08075	chromosome	protein_coding	b1088	hypothetical protein	24	Underrepresented	1	-2.1	1.18	ID	1	-2.27	1.54	ID	1	-1.91	1.3	ID	1	-2.38	1.16	ID	1	-2.23	1.39	ID	2	-2.67	1.74	ID	2	0.45	1.1	ID	0	0	7	ID	-324.54	Q				yes
1702	EDL933_RS08080	chromosome	protein_coding	b1089	50S ribosomal protein L32	7	Underrepresented	0	-1.79	1	ID	0	-1.61	1	ID	0	-1.41	1	ID	0	-2.1	1	ID	0	-1.57	1	ID	0	-1.86	1	ID	0	-1.92	1	ID	0	0	7	ID	-239.54	Q				yes
1703	EDL933_RS08085	chromosome	protein_coding	b1090	phosphate acyltransferase	40	Regional	4	-4.69	22.8	ID	5	-3.37	38.6	Q	5	-4.83	35.4	Q	4	-2.15	3.6	ID	5	-4.87	44.7	Q	6	-5.47	87.3	Q	5	-5.1	40.5	Q	0	5	2	Q	-1526.24	CD		yes
1704	EDL933_RS08090	chromosome	protein_coding	b1091	3-oxoacyl-ACP synthase III	31	Underrepresented	0	---	---	ID	0	---	---	ID	0	---	---	ID	0	---	---	ID	0	---	---	ID	0	---	---	ID	0	---	---	ID	0	0	7	ID	---	ID				yes
1705	EDL933_RS08095	chromosome	protein_coding	b1092	malonyl CoA-ACP transacylase	30	Underrepresented	0	-2.02	1	ID	0	-1.91	1	ID	0	-1.66	1	ID	1	0.93	1	ID	0	-1.86	1	ID	1	-2.03	1	ID	0	-2.06	1	ID	0	0	7	ID	-226.66	Q				yes
1706	EDL933_RS08100	chromosome	protein_coding	b1093	3-oxoacyl-ACP reductase FabG	28	Underrepresented	1	-2.29	1	ID	1	-2.28	1	ID	1	-2.26	1	ID	0	-2.56	1	ID	1	-2.26	1	ID	1	-2.69	1	ID	1	-2.4	1	ID	0	0	7	ID	-517.17	Q				yes
1707	EDL933_RS08105	chromosome	protein_coding	b1094	acyl carrier protein	10	Underrepresented	0	---	---	ID	0	---	---	ID	0	---	---	ID	0	---	---	ID	0	---	---	ID	0	---	---	ID	0	---	---	ID	0	0	7	ID	---	ID				yes
1708	EDL933_RS08110	chromosome	protein_coding	b1095	beta-ketoacyl-[acyl-carrier-protein] synthase II	54	Underrepresented	3	-3.95	5.1	ID	4	-4.47	11.5	ID	5	-3.42	15.7	Q	3	-4.17	5.31	ID	4	-4.37	14.7	ID	5	-5.03	28	Q	4	-4.66	25.5	ID	0	2	5	ID	-1422.68	CD		yes
1709	EDL933_RS08115	chromosome	protein_coding	b1096	aminodeoxychorismate lyase	41	Neutral	10	-1.02	19.8	Q	10	-1.1	20.9	Q	10	0.13	11.5	Q	8	-6.59	1850	CD	11	-0.86	9.52	Q	11	-1.34	339	Q	10	-6.01	7870	CD	2	5	0	Q	-308.83	Q				yes
1710	EDL933_RS08120	chromosome	protein_coding	b1097	cell division protein YceG	54	Neutral	17	0.73	1.51	Q	17	-0.24	5.58	Q	17	0.82	1.42	Q	13	0.49	2.8	Q	16	0.19	2.43	Q	19	-1.63	742	Q	16	0.36	7.93	Q	0	7	0	Q	592.4	Q				yes
1711	EDL933_RS08125	chromosome	protein_coding	b1098	thymidylate kinase	30	Underrepresented	0	---	---	ID	0	---	---	ID	0	---	---	ID	0	---	---	ID	0	---	---	ID	0	---	---	ID	0	---	---	ID	0	0	7	ID	---	ID				yes
1712	EDL933_RS08130	chromosome	protein_coding	b1099	DNA polymerase III subunit delta'	42	Underrepresented	1	-2.58	1.34	ID	1	-2.45	1.26	ID	2	1.11	1.01	ID	1	-0.05	1.09	ID	2	2.5	1	ID	1	-2.98	1.54	ID	2	-0.05	1.09	ID	0	0	7	ID	344.13	Q				yes
1713	EDL933_RS08135	chromosome	protein_coding	b1100	DNAse	33	Neutral	10	-3.52	2260	CD	12	-0.52	14.2	Q	12	-2.16	286	CD	9	-1.23	132	Q	11	-5.03	3160	CD	12	-0.96	230	Q	11	-6.05	20100	CD	4	3	0	Q	-707.41	Q				yes
1714	EDL933_RS08140	chromosome	protein_coding	b1101	PTS glucose EIICB component	66	Neutral	18	-3.66	10800	CD	20	-4.64	385000	CD	21	-3.88	331000	CD	14	-6.92	178000	CD	20	-3.67	64600	CD	21	-3.05	155000	CD	18	-1.52	109000	Q	6	1	0	CD	-1133.56	CD	yes
1715	EDL933_RS08145	chromosome	protein_coding	b1102	TonB-dependent siderophore receptor	117	Neutral	51	-0.41	483000	Q	55	-0.14	254	Q	55	-0.52	163000	Q	47	-0.68	22600000	Q	55	-0.43	172000	Q	56	-2.39	1230000000000	CD	54	-0.89	5980000000	Q	1	6	0	Q	187.01	Q				yes
1716	EDL933_RS30165	chromosome	protein_coding	---	hypothetical protein	12	Neutral	3	1.7	1.46	ID	5	0.93	1.23	Q	4	1.29	1.55	ID	3	-3.55	3.99	ID	4	0.9	1.28	ID	5	0.51	1.47	Q	4	-0.47	2.4	ID	0	2	5	ID	819.29	Q				yes
1717	EDL933_RS08150	chromosome	protein_coding	b1103	histidine triad nucleotide-binding protein	16	Neutral	6	-1.19	14.6	Q	6	0.81	3.18	Q	7	-2.4	49.2	Q	6	-6	91.8	Q	6	-3.28	171	CD	7	-3.19	182	CD	6	-1.14	12.2	Q	2	5	0	Q	-404.74	Q				yes
1718	EDL933_RS08155	chromosome	protein_coding	b1104	DUF1425 domain-containing protein	16	Neutral	5	-0.51	3.29	Q	6	1.05	1.58	Q	5	-2.83	16.5	Q	5	0.65	1.57	Q	5	0.99	1.52	Q	5	0.31	1.88	Q	5	-5.07	32	Q	0	7	0	Q	182.58	Q				yes
1719	EDL933_RS08160	chromosome	protein_coding	b1105	penicillin-binding protein activator LpoB	28	Neutral	8	-5.98	1690	CD	9	-0.45	168	Q	9	-0.06	4.96	Q	9	-3.66	40.6	Q	10	-0.36	29.8	Q	11	-0.99	213	Q	9	-2.21	240	CD	2	5	0	Q	-116.42	Q				yes
1720	EDL933_RS08165	chromosome	protein_coding	b1106	thiamine kinase	39	Neutral	15	-1.47	45.4	Q	17	0.77	2.72	Q	16	-1.11	465	Q	13	-1.22	81	Q	16	0.69	3.83	Q	16	0.32	240	Q	15	-0.8	136	Q	0	7	0	Q	453.24	Q				yes
1721	EDL933_RS08170	chromosome	protein_coding	b1107	beta-hexosaminidase	36	Neutral	15	-0.06	4.03	Q	16	-1.04	84.1	Q	16	-1.38	190	Q	13	-0.82	34.1	Q	16	-0.57	745	Q	17	-2.49	13400	CD	15	-1.42	847	Q	1	6	0	Q	10.6	Q				yes
1722	EDL933_RS08175	chromosome	protein_coding	b1108	hypothetical protein	26	Neutral	8	-1.98	15.7	Q	10	0.2	1.68	Q	9	-0.1	2.22	Q	6	-6.41	205	CD	8	-0.17	2.62	Q	10	0.31	3.34	Q	7	-2.73	95	Q	1	6	0	Q	121.36	Q				yes
1723	EDL933_RS08180	chromosome	protein_coding	b1109	NAD(P)/FAD-dependent oxidoreductase	53	Neutral	21	-2.25	4650	CD	21	-1.12	8820	Q	22	-0.33	32.5	Q	20	-3.44	58200	CD	24	-0.8	21.8	Q	22	-0.82	24000	Q	24	-1.46	294	Q	2	5	0	Q	20.86	Q				yes
1724	EDL933_RS32205	chromosome	protein_coding	---	hypothetical protein	9	Neutral	5	0.49	2.34	Q	5	-5.83	48.9	Q	5	-2.17	7.76	Q	4	-3.93	17.2	ID	5	-4.17	30.5	Q	7	0.11	1.53	Q	5	-5.99	40.3	Q	0	6	1	Q	-840.91	Q				yes
1725	EDL933_RS08185	chromosome	protein_coding	b1110	glycine zipper 2TM domain-containing protein	25	Neutral	6	0.1	1.43	Q	6	-6.15	252	CD	7	0.34	1.91	Q	7	-2.17	5.1	Q	7	-0.75	3.08	Q	8	-0.46	4.59	Q	6	0.75	16.3	Q	1	6	0	Q	29.19	Q				yes
1726	EDL933_RS08190	chromosome	protein_coding	b1111	TetR/AcrR family transcriptional regulator	20	Neutral	5	-2.31	4.08	Q	4	-2.56	6.89	ID	5	-6.14	46.8	Q	3	-4.85	7.33	ID	7	-0.22	1.25	Q	5	-3.04	13.7	Q	5	-2.45	6.02	Q	0	5	2	Q	-847.85	Q				yes
1727	EDL933_RS08195	chromosome	protein_coding	b1112	multiple stress resistance protein BhsA	12	Neutral	3	0.96	1.71	ID	6	0.38	1.48	Q	5	-3.11	8.84	Q	3	-0.19	1.68	ID	4	-2.54	4.6	ID	4	-4.71	21.8	ID	4	-4.3	11.8	ID	0	2	5	ID	-496.99	Q				yes
1728	EDL933_RS08200	chromosome	protein_coding	b1113	peptidoglycan-binding protein LysM	39	Neutral	9	-2.39	44.2	Q	10	-6.37	4850	CD	12	-1.36	14.2	Q	8	-6.08	1350	CD	10	0.53	7.77	Q	12	0.65	7.94	Q	11	-2.44	81.9	Q	2	5	0	Q	-391.93	Q				yes
1729	EDL933_RS08205	chromosome	protein_coding	b1114	transcription-repair coupling factor	111	Neutral	30	-2	966000	CD	36	-2.69	54600000	CD	36	-1.02	118000	Q	30	-3.13	2010000	CD	35	-1.07	377000	Q	38	-1.57	63700000	Q	34	-2.05	3980000	CD	4	3	0	Q	-254.46	Q				yes
1730	EDL933_RS08210	chromosome	protein_coding	b1115	membrane protein	54	Neutral	22	-0.26	103	Q	23	-1.21	4980	Q	25	-1.57	945	Q	19	-1.04	126	Q	23	-1.42	4770	Q	24	-1.08	98500	Q	24	-1.16	7580	Q	0	7	0	Q	33.21	Q				yes
1731	EDL933_RS08215	chromosome	protein_coding	b1116	lipoprotein-releasing system protein LolC	52	Underrepresented	0	-2.06	1	ID	0	-1.81	1	ID	1	-1.57	1	ID	0	-2.27	1	ID	0	-1.77	1	ID	1	-2.23	1	ID	0	-2.05	1	ID	0	0	7	ID	-362.07	Q				yes
1732	EDL933_RS08220	chromosome	protein_coding	b1117	lipoprotein-releasing system ATP-binding protein LolD	20	Underrepresented	0	---	---	ID	0	---	---	ID	0	---	---	ID	0	---	---	ID	0	---	---	ID	0	---	---	ID	0	---	---	ID	0	0	7	ID	---	ID				yes
1733	EDL933_RS08225	chromosome	protein_coding	b1118	lipoprotein-releasing system transmembrane subunit LolE	61	Underrepresented	0	---	---	ID	0	---	---	ID	0	---	---	ID	0	---	---	ID	0	---	---	ID	1	0	1	ID	0	---	---	ID	0	0	7	ID	---	ID				yes
1734	EDL933_RS08230	chromosome	protein_coding	b1119	N-acetyl-D-glucosamine kinase	38	Neutral	9	-6.78	7180	CD	11	-2.5	151	CD	13	-1.43	15.1	Q	9	-3.15	52.1	Q	11	-1.06	4.53	Q	12	-2.49	337	CD	12	-1.45	50.4	Q	3	4	0	Q	-544.97	Q				yes
1735	EDL933_RS08235	chromosome	protein_coding	---	NAD-dependent deacylase	32	Neutral	11	-3.14	787	CD	12	-0.37	51.5	Q	11	-0.25	19.8	Q	10	-3.54	838	CD	11	-0.85	3.9	Q	12	-0.76	125	Q	11	-0.6	176	Q	2	5	0	Q	97.05	Q				yes
1736	EDL933_RS08240	chromosome	protein_coding	b1123	spermidine/putrescine ABC transporter substrate-binding protein PotD	47	Neutral	16	0.02	3.55	Q	16	-1	179	Q	18	-4.15	55000	CD	14	-1.38	26.1	Q	16	-0.08	2880	Q	17	-1.41	3730	Q	16	-3.23	13100	CD	2	5	0	Q	-234.16	Q				yes
1737	EDL933_RS08245	chromosome	protein_coding	b1124	spermidine/putrescine ABC transporter permease	39	Neutral	16	2.23	2.19	Q	13	-0.91	576	Q	14	-1.19	190	Q	13	-1.75	97.7	Q	16	-1.67	38.2	Q	14	-1.25	7830	Q	15	-0.28	23.9	Q	0	7	0	Q	219.37	Q				yes
1738	EDL933_RS08250	chromosome	protein_coding	---	integrase	61	Neutral	21	-0.56	354	Q	23	-1.77	9690	Q	23	-2.35	93400	CD	19	-1.57	8900	Q	24	-1.11	79.6	Q	25	-0.44	9450	Q	24	-1.34	126000	Q	1	6	0	Q	-44.94	Q				yes
1739	EDL933_RS08255	chromosome	protein_coding	---	excisionase	11	Neutral	5	-0.14	3.79	Q	5	0.84	1.55	Q	5	-1.98	12.6	Q	4	-0.62	2.47	ID	5	0.79	1.24	Q	5	-0.71	4.65	Q	4	-2.15	7.41	ID	0	5	2	Q	301.07	Q				yes
1740	EDL933_RS08260	chromosome	protein_coding	---	3'-5' exoribonuclease	15	Neutral	9	0.32	1.27	Q	7	-3.74	107	CD	8	-2.53	36.4	Q	7	-1.36	4.06	Q	7	-2.27	23.2	Q	8	-5.13	731	CD	7	-0.9	27.4	Q	2	5	0	Q	-226.24	Q				yes
1741	EDL933_RS30175	chromosome	pseudogene	---	hypothetical protein	8	Neutral	2	-5.39	3.73	ID	4	-1.06	1.86	ID	3	-1.92	2.77	ID	2	0.93	1.2	ID	3	0.21	1.53	ID	3	-2.34	2.98	ID	3	-2.04	1.96	ID	0	0	7	ID	---	ID				yes
1742	EDL933_RS08265	chromosome	protein_coding	---	hypothetical protein	28	Neutral	11	0.86	11	Q	14	-0.09	62.6	Q	12	-4.75	3730	CD	10	-6.13	1030	CD	12	-0.56	18.7	Q	12	0.9	130	Q	12	-0.29	57.5	Q	2	5	0	Q	-35.24	Q				yes
1743	EDL933_RS08270	chromosome	protein_coding	b1571	DUF1391 domain-containing protein	6	Neutral	3	1.81	1.7	ID	3	1.05	1.11	ID	3	-4.11	5.58	ID	3	-0.82	1.73	ID	3	-4.99	7.56	ID	3	-0.5	2.38	ID	3	-4.71	6.38	ID	0	0	7	ID	-351.6	Q				yes
1744	EDL933_RS32210	chromosome	pseudogene	---	hypothetical protein	4	Neutral	1	-3.33	1.09	ID	2	0.38	1.19	ID	1	-1.11	1.08	ID	1	0.92	1.01	ID	1	0.44	1.03	ID	1	-3.06	1.17	ID	2	0.48	1.23	ID	0	0	7	ID	---	ID				yes
1745	EDL933_RS08275	chromosome	protein_coding	b1356	hypothetical protein	24	Underrepresented	0	-1.97	1.05	ID	2	1.93	1.01	ID	1	-1.71	1.11	ID	0	-2.31	1.06	ID	1	3.13	1	ID	1	-2.2	1.19	ID	1	-2.1	1.13	ID	0	0	7	ID	356.46	Q				yes
1746	EDL933_RS08280	chromosome	protein_coding	---	transcriptional regulator	12	Neutral	7	-4.61	74.8	Q	7	-7.88	721	CD	7	-7.85	763	CD	6	-7.59	368	CD	7	-3.55	134	CD	7	-8.47	1190	CD	7	-8.04	803	CD	6	1	0	CD	-2651.71	CD	yes
1747	EDL933_RS08285	chromosome	protein_coding	---	Rha family transcriptional regulator	13	Neutral	2	0.25	1.13	ID	2	-2.66	1.54	ID	2	-4.58	1.82	ID	1	-4.2	1.47	ID	2	-2.21	1.45	ID	2	-2.02	1.58	ID	2	-4.76	2.03	ID	0	0	7	ID	-758.43	Q				yes
1748	EDL933_RS32215	chromosome	protein_coding	---	hypothetical protein	6	Neutral	3	-4.29	4.58	ID	3	0.86	1.43	ID	3	-2.45	4.19	ID	2	-4.08	3.38	ID	3	-4.38	5.45	ID	3	2.4	1.46	ID	3	-2.02	3.28	ID	0	0	7	ID	-152.27	Q				yes
1749	EDL933_RS32220	chromosome	protein_coding	---	hypothetical protein	6	Neutral	2	-4.17	3.09	ID	2	-4.48	4.28	ID	3	-4.41	4.11	ID	2	-4.09	2.68	ID	3	-4.38	4.26	ID	3	-5.06	5.52	ID	3	-4.61	4.39	ID	0	0	7	ID	-1516.27	CD		yes
1750	EDL933_RS32225	chromosome	protein_coding	---	replication protein	13	Neutral	5	-1.74	5.05	Q	5	-4.01	32.6	Q	5	-3.41	14.5	Q	4	-3.06	6.25	ID	6	-0.35	1.54	Q	5	-5.65	61.5	Q	5	-1.41	3	Q	0	6	1	Q	-791.64	Q				yes
1751	EDL933_RS08300	chromosome	protein_coding	---	DUF1627 domain-containing protein	21	Neutral	3	-2.07	3.19	ID	3	0.2	1.96	ID	5	-4.76	8.26	Q	3	-4.36	4.08	ID	4	-0.71	2.1	ID	4	0.19	1.38	ID	3	-4.8	9.85	ID	0	1	6	ID	-407.1	Q				yes
1752	EDL933_RS08305	chromosome	protein_coding	---	hypothetical protein	11	Neutral	4	-0.37	1.49	ID	4	0.5	2.39	ID	5	0.78	1.77	Q	3	3.19	1.21	ID	4	-1.24	2.53	ID	5	1.84	3.15	Q	4	0.24	1.62	ID	0	2	5	ID	840.41	Q				yes
1753	EDL933_RS08310	chromosome	protein_coding	---	DUF4406 domain-containing protein	11	Neutral	6	-0.77	3.15	Q	5	-0.5	8.15	Q	6	-3.83	46.1	Q	5	2.32	1.34	Q	6	-3.48	30.1	Q	7	-0.87	10.9	Q	6	-2.61	15.8	Q	0	7	0	Q	-277.88	Q				yes
1754	EDL933_RS08315	chromosome	protein_coding	---	DUF4752 domain-containing protein	11	Neutral	7	0.58	17.6	Q	7	0.03	1.81	Q	8	-1.37	7.85	Q	7	-2.1	21.4	Q	8	-2.14	19	Q	7	0.39	2.3	Q	8	-0.94	22.4	Q	0	7	0	Q	224.97	Q				yes
1755	EDL933_RS08320	chromosome	protein_coding	---	hypothetical protein	17	Neutral	7	-0.17	3.57	Q	8	0.48	2.14	Q	8	-1.28	3.7	Q	6	1.28	1.44	Q	7	-1.53	4.46	Q	7	-5.05	269	CD	7	-1.64	20.9	Q	1	6	0	Q	-119.53	Q				yes
1756	EDL933_RS08325	chromosome	protein_coding	---	hypothetical protein	20	Neutral	7	-6.01	507	CD	10	-0.26	2.16	Q	10	-0.78	22.4	Q	8	-1.43	7.13	Q	9	-6.12	1250	CD	10	-2.72	169	CD	9	-3.23	301	CD	4	3	0	Q	-730.13	Q				yes
1757	EDL933_RS08330	chromosome	protein_coding	---	hypothetical protein	11	Neutral	4	-0.59	3.54	ID	4	-0.2	3.72	ID	5	-2.03	12.1	Q	4	-0.28	2.53	ID	4	-1.53	6.91	ID	5	-6.52	50.9	Q	5	-5.14	27.1	Q	0	3	4	Q	-635.23	Q				yes
1758	EDL933_RS08335	chromosome	protein_coding	---	DUF551 domain-containing protein	29	Neutral	9	0.2	94.3	Q	13	0.63	2.47	Q	12	0.01	8.71	Q	9	-0.06	12.7	Q	12	-1.07	3.07	Q	11	-2.93	791	CD	10	-3.84	1480	CD	2	5	0	Q	56.69	Q				yes
1759	EDL933_RS32230	chromosome	protein_coding	---	hypothetical protein	3	Neutral	2	1.77	1.02	ID	2	0.64	1.08	ID	2	-2.81	1.77	ID	1	-2.94	1.5	ID	2	-2.73	1.71	ID	2	2.41	1.07	ID	2	-2.7	1.54	ID	0	0	7	ID	221.91	Q				yes
1760	EDL933_RS08340	chromosome	protein_coding	---	hypothetical protein	11	Neutral	4	-0.46	2.08	ID	4	-2.6	7.25	ID	5	-1.09	2.54	Q	4	-2.56	2.89	ID	5	-1.45	2.98	Q	5	-3.55	11.7	Q	6	1.23	1.53	Q	0	4	3	Q	-137.18	Q				yes
1761	EDL933_RS08345	chromosome	protein_coding	---	Hok/Gef family protein	12	Neutral	6	1.12	1.31	Q	7	0.42	7.97	Q	8	-0.78	2.76	Q	7	2.49	1.28	Q	7	-0.7	2.8	Q	8	0.78	2.51	Q	8	0.24	1.25	Q	0	7	0	Q	705.95	Q				yes
1762	EDL933_RS32235	chromosome	protein_coding	---	hypothetical protein	11	Neutral	3	-0.42	1.63	ID	3	-0.86	1.44	ID	5	0.79	1.35	Q	4	-0.44	1.35	ID	4	-1.46	1.75	ID	3	-5.28	7.61	ID	4	-4.82	4.11	ID	0	1	6	ID	-329.42	Q				yes
1763	EDL933_RS08355	chromosome	protein_coding	---	DUF968 domain-containing protein	37	Neutral	15	0.05	10.7	Q	18	-0.61	15.6	Q	18	-0.31	16.8	Q	12	-0.93	16.4	Q	17	0.43	3.08	Q	19	0.71	11.8	Q	17	0.24	2.1	Q	0	7	0	Q	589.2	Q				yes
1764	EDL933_RS08360	chromosome	protein_coding	---	endodeoxyribonuclease	18	Neutral	8	-1.09	3.94	Q	8	-1.38	7.5	Q	8	-1.21	4.05	Q	6	-1.57	9.35	Q	9	-0.83	7.46	Q	9	-3.26	165	CD	8	-1.67	13.3	Q	1	6	0	Q	-170	Q				yes
1765	EDL933_RS08365	chromosome	protein_coding	---	antitermination protein	39	Neutral	17	-2.99	4890	CD	17	-0.29	108	Q	18	-2.06	751	CD	16	-1.03	48.3	Q	19	-0.17	5.51	Q	17	-0.31	294	Q	19	-0.94	2350	Q	2	5	0	Q	92.46	Q				yes
1766	EDL933_RS30185	chromosome	pseudogene	---	tellurite resistance protein TerB	14	Neutral	7	0.55	1.42	Q	9	0.65	1.66	Q	8	-0.08	1.55	Q	6	-2.28	6.8	Q	8	1.79	1.36	Q	7	-3.08	47.4	Q	7	0.33	9.56	Q	0	7	0	Q	---	ID				yes
1767	EDL933_RS08375	chromosome	protein_coding	---	membrane protein	4	Neutral	3	1.51	2.6	ID	2	0.27	1.1	ID	2	-0.19	1.55	ID	2	2.39	1.35	ID	2	1.26	1.2	ID	2	-0.7	1.57	ID	2	0.35	1.2	ID	0	0	7	ID	742.09	Q				yes
1768	EDL933_RS32240	chromosome	pseudogene	---	hypothetical protein	4	Neutral	2	2.58	1	ID	2	1.42	2.01	ID	2	1.27	1	ID	1	-1.48	1.17	ID	2	2.16	2.75	ID	2	-0.72	1.26	ID	2	1.9	2.63	ID	0	0	7	ID	---	ID				yes
1769	EDL933_RS32245	chromosome	protein_coding	---	hypothetical protein	5	Neutral	1	2.17	1	ID	1	-0.3	1.1	ID	1	0.58	1.02	ID	1	-1.77	1.06	ID	2	0.62	1.37	ID	2	-0.28	1.16	ID	1	-0.75	1.08	ID	0	0	7	ID	655.16	Q				yes
1770	EDL933_RS08390	chromosome	protein_coding	---	9-O-acetyl-N-acetylneuraminic acid deacetylase	77	Neutral	35	-0.67	393	Q	38	-1.29	75800	Q	38	-1.32	3930	Q	34	-0.94	5290	Q	35	-0.89	774000	Q	39	-0.07	275000	Q	40	-2.67	2660000	CD	1	6	0	Q	65.24	Q				yes
1771	EDL933_RS08395	chromosome	protein_coding	---	DUF1378 domain-containing protein	14	Neutral	7	-1.65	7.44	Q	8	-0.28	1.31	Q	7	-1.36	4.58	Q	6	-1.39	15	Q	7	0.34	2.56	Q	7	-0.37	43.5	Q	7	-4.12	166	CD	1	6	0	Q	32.53	Q				yes
1772	EDL933_RS08400	chromosome	protein_coding	---	DUF826 domain-containing protein	3	Neutral	1	1.26	1	ID	1	0.15	1	ID	1	-3.61	1	ID	1	0.83	1	ID	1	0.53	1	ID	1	-5.11	1	ID	1	0.83	1	ID	0	0	7	ID	21.78	Q				yes
1773	EDL933_RS08405	chromosome	protein_coding	---	holin	10	Neutral	7	0.11	1.48	Q	8	-0.44	2.37	Q	8	-0.58	1.83	Q	6	-1.22	4.24	Q	9	0.21	1.47	Q	7	-2.73	90.2	Q	7	-1.3	5.54	Q	0	7	0	Q	149.43	Q				yes
1774	EDL933_RS08410	chromosome	protein_coding	---	DUF1327 domain-containing protein	21	Neutral	8	-2.09	16.8	Q	9	-2.31	40.9	Q	10	-1.45	11.5	Q	10	-0.79	2.21	Q	11	-0.05	1.48	Q	9	-0.3	10	Q	9	-0.3	1.76	Q	0	7	0	Q	98.14	Q				yes
1775	EDL933_RS08415	chromosome	protein_coding	b1554	lysozyme	19	Neutral	10	-0.09	1.65	Q	14	0	1.58	Q	11	-0.86	4.89	Q	7	-4.1	68.8	Q	12	-0.29	1.93	Q	11	0.19	2.6	Q	11	0.02	1.87	Q	0	7	0	Q	359.69	Q				yes
1776	EDL933_RS08420	chromosome	protein_coding	---	hypothetical protein	30	Neutral	16	-0.83	9.03	Q	17	-0.73	9.63	Q	19	-0.92	10.1	Q	14	0.13	8.22	Q	19	-1.07	3.47	Q	18	-1.45	43.6	Q	16	-1.92	179	Q	0	7	0	Q	82.09	Q				yes
1777	EDL933_RS32250	chromosome	protein_coding	---	lysis protein	15	Neutral	8	0.53	1.71	Q	8	-1.71	11.4	Q	8	0.02	1.35	Q	7	-1.77	8.76	Q	8	-0.4	1.59	Q	8	0.47	1.44	Q	7	-2.5	63.2	Q	0	7	0	Q	273.53	Q				yes
1778	EDL933_RS08435	chromosome	protein_coding	---	hypothetical protein	12	Neutral	4	-0.36	1.89	ID	4	-0.42	3.12	ID	5	-0.61	1.65	Q	3	-3.82	5.63	ID	5	-1.9	3.96	Q	4	0.88	3.35	ID	4	-3.4	8.17	ID	0	2	5	ID	91.2	Q				yes
[truncated: 4,254 more rows]
[truncated: 11 more columns]
