# Supplementary material for: Transposon-insertion sequencing screens unveil requirements for EHEC growth and intestinal colonization
Source: PLoS Pathog. 2019 Aug 12;15(8):e1007652. doi: 10.1371/journal.ppat.1007652 (PMC6705877; doi:10.1371/journal.ppat.1007652)
Supplement: S7 Table — (XLSX) [file ppat.1007652.s012.xlsx]

## Sheet: S7 Table
S7 Table. KEGG pathways associated with EHEC genes required to colonize infant rabbits
KEGG Pathway	Number of Genes
Metabolic pathways	94
Biosynthesis of secondary metabolites	57
Biosynthesis of antibiotics	47
Biosynthesis of amino acids	41
Microbial metabolism in diverse environments	25
Carbon metabolism	17
Two-component system	14
Phenylalanine, tyrosine and tryptophan metabolism	10
2-oxocarboxylic acid metabolism	10
Glycine, serine and threonine metabolism	10
Purine metabolism	9
Cysteine and methionine metabolism	8
Valine, leucine and isoleucine biosynthesis	8
Alanine, aspartate and glutamate metabolism	8
Fructose and mannose metabolism	7
Amino sugar and nucleotide sugar metabolism	7
Methane metabolism	7
Lipopolysaccharide biosynthesis	7
Citrate cycle (TCA cycle)	6
Cationic antimicrobial peptide resistance	6
Glycolysis/Gluconeogenesis	6
Arginine biosynthesis	6
Bacterial secretion system	6
Pyrimidine metabolism	6
Histidine metabolism	5
Pyruvate metabolism	5
Biofilm formation	5
Nitrogen metbolism	4
Vitamin B6 metabolism	4
C5-branced disbasic acid metabolism	4
Pentose phosphate pathway	4
Pantothenate and CoA biosynthesis	3
Propanoate metabolism	3
Sulfur metabolism	3
ABC transporters	3
Arginine and proline metabolism	3
Beta-lactam resistance	3
RNA degradation	3
Lysine biosynthesis	3
Quorum sensing	2
One carbon pool by folate	2
Homologous recombination	2
Glycoxylate and dicarboxylate metaboslim	2
Phosphotransferae system (PTS)	2
Folate biosynthesis	2
Pathogenic Escherichia coli infection	2
Novobiocin biosynthesis	2
Glycerophospholipid metabolism	2
Taurine and hypotaurine metabolism	2
Sulfur relay system	2
Monobactam biosynthesis	2
Acarbose and validamycin biosynthesis	1
Tyrosine metabolism	1
Fatty acid degradation	1
Protein export	1
Starch and sucrose metabolsim	1
Lysine degradation	1
Galactose metabolism	1
Fatty acid biosynthesis	1
Nicotinate metabolism	1
Fatty acid metbolism	1
Selenocompound metabolism	1
Valine, leucine and isoleucine degradation	1
Flagellar assembly	1
Tryptophan metabolism	1
Phenylalanine metabolism	1
Polyketide sugar unit biosynthesis	1
Streptomycin biosynthesis	1
