# Supplementary material for: Transposon-insertion sequencing screens unveil requirements for EHEC growth and intestinal colonization
Source: PLoS Pathog. 2019 Aug 12;15(8):e1007652. doi: 10.1371/journal.ppat.1007652 (PMC6705877; doi:10.1371/journal.ppat.1007652)
Supplement: S8 Table — (XLSX) [file ppat.1007652.s013.xlsx]

## Sheet: S8 Table
S8 Table. Bacterial strains used in this study
Strain	Genotype	Source or Reference
DH5αƛpir	supE44 D(argF-lac)U169 (Δ80dlacΔ (Z)M15) deoR hsdR17 recA1 endA1 gyrA96 thi-1 relA1	Stratagene
MFDƛpir	MG1655 RP4-2-Tc::[ ΔMu1::aac(3)IV-ΔaphA-Δnic35-ΔMu2::zeo] ΔdapA::(erm-pir) ΔrecA 􏰌	Ferrieres, 2010
TP997	MG1655 lacIPdelta::bla-aadA1148 galK::aacC1067.	Addgene
ΔlacI::cat	E. coli K12 MG1655 with lacI replaced by chloramphenicol resistance cassette	This work
EDL933	Stx+ EHEC strain serotype O157:H7	O'Brien, 1983
ΔlacI::aacC1	EDL933 mutant with lacI replaced by gentamicin resistance cassette	This work
ΔescN	EDL933ΔlacI::gent derivative ΔescN	Pacheco 2018
ΔtatABC	EDL933ΔlacI::gent derivative ΔtatAΔtatBΔtatC	This work
ΔhupB	EDL933ΔlacI::gent derivative ΔhupB	This work
ΔphoPQ	EDL933ΔlacI::gent derivative ΔphoPΔphoQ	This work
ΔagaR	EDL933ΔlacI::gent derivative ΔagaR	This work
ΔsspA	EDL933ΔlacI::gent derivative ΔsspA	This work
ΔenvZompR	EDL933ΔlacI::gent derivative ΔenvZΔompR	This work
ΔoxyR	EDL933ΔlacI::gent derivative ΔoxyR	This work
ΔmgtA	EDL933ΔlacI::gent derivative ΔmgtA	This work
ΔyibP	EDL933ΔlacI::gent derivative ΔyibP	This work
ΔacrAB	EDL933ΔlacI::gent derivative ΔacrAΔacrB	This work
Δprc	EDL933ΔlacI::gent derivative Δprc	This work
ΔcvpA	EDL933ΔlacI::gent derivative ΔcvpA	This work
ΔsufI	EDL933ΔlacI::gent derivative ΔsufI	This work
ΔtolC	EDL933ΔlacI::gent derivative ΔtolC	This work
ΔhtrA	EDL933ΔlacI::gent derivative ΔhtrA	This work
ΔclpPX	EDL933ΔlacI::gent derivative ΔclpPΔclpX	This work
ΔRS09610	EDL933ΔlacI::gent derivative ΔRS09610	This work
ΔlacZ	EDL933ΔlacI::gent derivative ΔlacZ	This work
EDL933ΔlacI::gent::SoA1925	EDL933ΔlacI::gent barcoded with sequence SoA1925	This work
EDL933ΔlacI::gent::SoA1926	EDL933ΔlacI::gent barcoded with sequence SoA1926	This work
EDL933ΔlacI::gent::SoA1927	EDL933ΔlacI::gent barcoded with sequence SoA1927	This work
ΔtatABC::SoA1976	EDL933ΔlacI::gent derivative ΔtatAΔtatBΔtatC barcoded with sequence SoA1976	This work
ΔtatABC::SoA1977	EDL933ΔlacI::gent derivative ΔtatAΔtatBΔtatC barcoded with sequence SoA1977	This work
ΔtatABC::SoA1978	EDL933ΔlacI::gent derivative ΔtatAΔtatBΔtatC barcoded with sequence SoA1978	This work
ΔhupB::SoA1937	EDL933ΔlacI::gent derivative ΔhupB barcoded with sequence SoA1937	This work
ΔhupB::SoA1938	EDL933ΔlacI::gent derivative ΔhupB barcoded with sequence SoA1938	This work
ΔhupB::SoA1939	EDL933ΔlacI::gent derivative ΔhupB barcoded with sequence SoA1939	This work
ΔphoPQ::SoA1943	EDL933ΔlacI::gent derivative ΔphoPΔphoQ barcoded with sequence SoA1943	This work
ΔphoPQ::SoA1944	EDL933ΔlacI::gent derivative ΔphoPΔphoQ barcoded with sequence SoA1944	This work
ΔphoPQ::SoA1945	EDL933ΔlacI::gent derivative ΔphoPΔphoQ barcoded with sequence SoA1945	This work
ΔagaR::SoA1961	EDL933ΔlacI::gent derivative ΔagaR barcoded with sequence SoA1961	This work
ΔagaR::SoA1962	EDL933ΔlacI::gent derivative ΔagaR barcoded with sequence SoA1962	This work
ΔagaR::SoA1963	EDL933ΔlacI::gent derivative ΔagaR barcoded with sequence SoA1963	This work
ΔsspA::SoA1964	EDL933ΔlacI::gent derivative ΔsspA barcoded with sequence SoA1964	This work
ΔsspA::SoA1965	EDL933ΔlacI::gent derivative ΔsspA barcoded with sequence SoA1965	This work
ΔsspA::SoA1966	EDL933ΔlacI::gent derivative ΔsspA barcoded with sequence SoA1966	This work
ΔenvZompR::SoA1967	EDL933ΔlacI::gent derivative ΔenvZΔompR barcoded with sequence SoA1967	This work
ΔenvZompR::SoA1968	EDL933ΔlacI::gent derivative ΔenvZΔompR barcoded with sequence SoA1968	This work
ΔenvZompR::SoA1969	EDL933ΔlacI::gent derivative ΔenvZΔompR barcoded with sequence SoA1969	This work
ΔoxyR::SoA1979	EDL933ΔlacI::gent derivative ΔoxyR barcoded with sequence SoA1979	This work
ΔoxyR::SoA1980	EDL933ΔlacI::gent derivative ΔoxyR barcoded with sequence SoA1980	This work
ΔoxyR::SoA1981	EDL933ΔlacI::gent derivative ΔoxyR barcoded with sequence SoA1981	This work
ΔmgtA::SoA1982	EDL933ΔlacI::gent derivative ΔmgtA barcoded with sequence SoA1982	This work
ΔmgtA::SoA1983	EDL933ΔlacI::gent derivative ΔmgtA barcoded with sequence SoA1983	This work
ΔmgtA::SoA1984	EDL933ΔlacI::gent derivative ΔmgtA barcoded with sequence SoA1984	This work
ΔyibP::SoA1970	EDL933ΔlacI::gent derivative ΔyibP barcoded with sequence SoA1970	This work
ΔyibP::SoA1971	EDL933ΔlacI::gent derivative ΔyibP barcoded with sequence SoA1971	This work
ΔyibP::SoA1972	EDL933ΔlacI::gent derivative ΔyibP barcoded with sequence SoA1972	This work
ΔacrAB::SoA1940	EDL933ΔlacI::gent derivative ΔacrAΔacrB barcoded with sequence SoA1940	This work
ΔacrAB::SoA1941	EDL933ΔlacI::gent derivative ΔacrAΔacrB barcoded with sequence SoA1941	This work
ΔacrAB::SoA1942	EDL933ΔlacI::gent derivative ΔacrAΔacrB barcoded with sequence SoA1942	This work
Δprc::SoA1949	EDL933ΔlacI::gent derivative Δprc barcoded with sequence SoA1949	This work
Δprc::SoA1950	EDL933ΔlacI::gent derivative Δprc barcoded with sequence SoA1950	This work
Δprc::SoA1951	EDL933ΔlacI::gent derivative Δprc barcoded with sequence SoA1951	This work
ΔcvpA::SoA1952	EDL933ΔlacI::gent derivative ΔcvpA barcoded with sequence SoA1952	This work
ΔcvpA::SoA1953	EDL933ΔlacI::gent derivative ΔcvpA barcoded with sequence SoA1953	This work
ΔcvpA::SoA1954	EDL933ΔlacI::gent derivative ΔcvpA barcoded with sequence SoA1954	This work
ΔsufI::SoA1955	EDL933ΔlacI::gent derivative ΔsufI barcoded with sequence SoA1955	This work
ΔsufI::SoA1956	EDL933ΔlacI::gent derivative ΔsufI barcoded with sequence SoA1956	This work
ΔsufI::SoA1957	EDL933ΔlacI::gent derivative ΔsufI barcoded with sequence SoA1957	This work
ΔtolC::SoA1958	EDL933ΔlacI::gent derivative ΔtolC barcoded with sequence SoA1958	This work
ΔtolC::SoA1959	EDL933ΔlacI::gent derivative ΔtolC barcoded with sequence SoA1959	This work
ΔtolC::SoA1960	EDL933ΔlacI::gent derivative ΔtolC barcoded with sequence SoA1960	This work
Δhtra::SoA1931	EDL933ΔlacI::gent derivative Δhtra barcoded with sequence SoA1931	This work
Δhtra::SoA1932	EDL933ΔlacI::gent derivative Δhtra barcoded with sequence SoA1932	This work
Δhtra::SoA1933	EDL933ΔlacI::gent derivative Δhtra barcoded with sequence SoA1933	This work
ΔclpPX::SoA1934	EDL933ΔlacI::gent derivative ΔclpPΔclpX barcoded with sequence SoA1934	This work
ΔclpPX::SoA1935	EDL933ΔlacI::gent derivative ΔclpPΔclpX barcoded with sequence SoA1935	This work
ΔclpPX::SoA1936	EDL933ΔlacI::gent derivative ΔclpPΔclpX barcoded with sequence SoA1936	This work
ΔZ2047::SoA1946	EDL933ΔlacI::gent derivative ΔZ2047 barcoded with sequence SoA1946	This work
ΔZ2047::SoA1947	EDL933ΔlacI::gent derivative ΔZ2047 barcoded with sequence SoA1947	This work
ΔZ2047::SoA1948	EDL933ΔlacI::gent derivative ΔZ2047 barcoded with sequence SoA1948	This work
Vp ΔcvpA	Vibrio parahaemolyticus SmR derivative ΔcvpA	This work
Vc cvpA::tn	Vibrio cholerae C6706 transposon-insertion mutant	Cameron, 2008
