# Supplementary material for: Transposon-insertion sequencing screens unveil requirements for EHEC growth and intestinal colonization
Source: PLoS Pathog. 2019 Aug 12;15(8):e1007652. doi: 10.1371/journal.ppat.1007652 (PMC6705877; doi:10.1371/journal.ppat.1007652)
Supplement: S9 Table — (XLSX) [file ppat.1007652.s014.xlsx]

## Sheet: S9 Table
S9 Table. Oligonucleotides and barcodes used in this study
Primer	Nucleotide or barcode sequence
5’Fw-BglII-Gm	ACGGAAGATCTCGAATCCATGTGGGAGTTTA
5’Rv-Gm-BglII	CTGGAAGATCTTTAGGTGGCGGTACTTGGGTCGAT
5’Fw-XbaI-FLacI1	CTACTCTAGACATGATCTCGACTCGCTGGCGCAG
5’Rv-FLacI1-BglII	GCGTTGCGCAGATCTCCTGAATTGACTCTCTTCCGGGC
5’Fw-BglII-FLacI2	ATTCAGGAGATCTGCGCAACGCAATTAATGTGAGTCA
5’Rv-FLacI2-SacI	CTAGGAGCTCGCCACTCACCATTCAGGCTGCGC
5’Fw5-tatABC	AGTACGCGTCACTAGTGGGGCCCTTCTAGAGTCGCTTCAATATGGAAGTGCAG
5’Rv5-tatABC	CAACCGCCCTGACGGGCGGTTGAATAGATCTTATACGTTACACGGCCCGCCTTGA
5’Fw3-tatABC	TCAAGGCGGGCCGTGTAACGTATAAGATCTATTCAACCGCCCGTCAGGGCGGTTG
5’Rv3b-tatABC	TAACAATTTGTGGAATTCCCGGGAGAGCTCGGATGATGGCTTTGGCGTGAGATC
5’Fw5-hupB	AGTACGCGTCACTAGTGGGGCCCTTCTAGAGCTGGTTTCTTGCCTGACCGGTAA
5’Rv5-hupB	TCACATCCCCACTGGGGACAACGCAGATCTTCTTCTCTTCCTCTTTATAATTTAT
5’Fw3-hupB	ATAAATTATAAAGAGGAAGAGAAGAAGATCTGCGTTGTCCCCAGTGGGGATGTGA
5’Rv3-hupB	TAACAATTTGTGGAATTCCCGGGAGAGCTCCTGATCCAGCAGCGCCTCGTCGAT
5’Fw5-phoQP	AGTACGCGTCACTAGTGGGGCCCTTCTAGAGGCGTGGGTATCGGTTATGCGCTG
5’Rv5-phoQP	CTTGCTGTGGTGATAAAAGGACATATAGATCTTTTTATTTCTCCCTGTCTTAATTATTA
5’Fw3-phoQP	TAATAATTAAGACAGGGAGAAATAAAAAGATCTATATGTCCTTTTATCACCACAGCAAG
5’Rv3-phoQP	TAACAATTTGTGGAATTCCCGGGAGAGCTCCAATTTGAGGAAGTCGGCGCGGTA
5’Fw5-agaR	AGTACGCGTCACTAGTGGGGCCCTTCTAGAACGCATCCTGCGGGAAATTCAACG
5’Rv5-agaR	CGTGTTGACCAGCGGGCACCCTTTCAGATCTAGTAAGTCCTTTCGTAAAACTTTC
5’Fw3-agaR	GAAAGTTTTACGAAAGGACTTACTAGATCTGAAAGGGTGCCCGCTGGTCAACACG
5’Rv3-agaR	TAACAATTTGTGGAATTCCCGGGAGAGCTCTTAATGGTTGGGCGCTATATGCTC
5’Fw5-sspA	AGTACGCGTCACTAGTGGGGCCCTTCTAGAAACTGCGTAAAGCTGGCTTCGTTA
5’Rv5-sspA	TTAGCTGTGACAAATCCATACAGAAGATCTGAAAACCTCCAGGTATAGTCAGAAT
5’Fw3-sspA	ATTCTGACTATACCTGGAGGTTTTCAGATCTTCTGTATGGATTTGTCACAGCTAA
5’Rv3-sspA	TAACAATTTGTGGAATTCCCGGGAGAGCTCCTTCACAACGCGTAATGCCGGTCG
5’Fw5-envZompR	AGTACGCGTCACTAGTGGGGCCCTTCTAGAACCCACGCGCCAAAAAAGACTTTG
5’Rv5-envZompR	GAGGCACCTTCGCCTCCCGTTTATAGATCTTGTTTGTACTCCCAAAGGTTCGCA
5’Fw3-envZompR	TGCGAACCTTTGGGAGTACAAACAAGATCTATAAACGGGAGGCGAAGGTGCCTC
5’Rv3-envZompR	TAACAATTTGTGGAATTCCCGGGAGAGCTCCACCGAACCGACGCCAACCTTCTC
5’Fw5-oxyR	AGTACGCGTCACTAGTGGGGCCCTTCTAGAGTTCCGCGAGGCACACCATATTGTG
5’Rv5-oxyR	TATCGGGTAGCTGCGTTAAACGGTAGATCTTATCCATCCTCCATCGCCACGATA
5’Fw3-oxyR	TATCGTGGCGATGGAGGATGGATAAGATCTACCGTTTAACGCAGCTACCCGATA
5’Rv3-oxyR	TAACAATTTGTGGAATTCCCGGGAGAGCTCGTCAACAGCATGTATCAGACCGCA
5’Fw5-mgtA	AGTACGCGTCACTAGTGGGGCCCTTCTAGAACTGCTTCAACACGCTCGCGGGTG
5’Rv5-mgtA	CGGGGCTATCGTGCCCAGTTTATTCTAGATCTAAGGAGTCCCTCCGCACTGTCTGA
5’Fw3-mgtA	CAGACAGTGCGGAGGGACTCCTTAGATCTAGAATAAACTGGGCACGATAGCCCCG
5’Rv3-mgtA	TAACAATTTGTGGAATTCCCGGGAGAGCTCTCAGATCCCGGTAAATCCGAAAAC
5’Fw5-yibP	AGTACGCGTCACTAGTGGGGCCCTTCTAGACAAAGGCGAAGATCGCATTCTGAT
5’Rv5-yibP	GTTACGACGAAATGGAAACAAAACAGATCTGGGGAGGGATTATTCCACGATGAAC
5’Fw3-yibP	GTTCATCGTGGAATAATCCCTCCCCAGATCTGTTTTGTTTCCATTTCGTCGTAAC
5’Rv3-yibP	TAACAATTTGTGGAATTCCCGGGAGAGCTCTACCTTGCGCGGCGCGCATCGCCT
5’Fw5-acrAB	AGTACGCGTCACTAGTGGGGCCCTTCTAGA ATGGAAAAAACTTACTGACCTGG
5’Rv5-acrAB	GAAATCGGACACTCGAGGTTTACATAGATCTTACAACGTGTAATCACTAAGGCCG
5’Fw3-acrAB	CGGCCTTAGTGATTACACGTTGTAAGATCTATGTAAACCTCGAGTGTCCGATTTC
5’Rv3-acrAB	TAACAATTTGTGGAATTCCCGGGAGAGCTC GACAAATTCGCATTTGTGGAATAT
5’Fw5-prc	AGTACGCGTCACTAGTGGGGCCCTTCTAGATACGGTGTTAAACCCGGCGCAACG
5’Rv5-prc	CACAATTTCTTGTGCCTGATTGATAAGATCTGCCTGGCCCGGCCTCCGTTTCAGA
5’Fw3-prc	TCTGAAACGGAGGCCGGGCCAGGCAGATCTTATCAATCAGGCACAAGAAATTGTG
5’Rv3-prc	TAACAATTTGTGGAATTCCCGGGAGAGCTCATGTCCGGCGCATGGTAGATAGCC
5’Fw5-cvpA	AGTACGCGTCACTAGTGGGGCCCTTCTAGAGGGTGAGTTGAACAACTTTCTGGC
5’Rv5-cvpA	CTCGTTAAGCCACATCTCAGAGCACAGATCTATGTGTCCCACGATTTTACGCCCT
5’Fw3-cvpA	AGGGCGTAAAATCGTGGGACACATAGATCTGTGCTCTGAGATGTGGCTTAACGAG
5’Rv3-cvpA	TAACAATTTGTGGAATTCCCGGGAGAGCTCGCGAAAATGTTGTCGGCTTCAAG
5’Fw5-sufI	AGTACGCGTCACTAGTGGGGCCCTTCTAGAGGGCAGTTGTACTGGTTAACCGGC
5’Rv5-sufI	CGCCCTCCTCGGGCGAGTATGAAGAAGATCTATTTGCTCCATGTAAAACTGGCTA
5’Fw3-sufI	TAGCCAGTTTTACATGGAGCAAATAGATCTTCTTCATACTCGCCCGAGGAGGGCG
5’Rv3-sufI	TAACAATTTGTGGAATTCCCGGGAGAGCTCATCCGGCGTGTAGGCATCGTCATG
5’Fw5-tolC	AGTACGCGTCACTAGTGGGGCCCTTCTAGAATCATTCCGGCAACCATCTCCAG
5’Rv5-tolC	CGGGGCCGAAGCCCCGTCGTCGTCAAGATCTTTGCATTCCTTGTGGTGAAGCAG
5’Fw3-tolC	CTGCTTCACCACAAGGAATGCAAAGATCTTGACGACGACGGGGCTTCGGCCCCG
5’Rv3-tolC	TAACAATTTGTGGAATTCCCGGGAGAGCTCCTGGATTGCTGGGCCTGCGCCTGG
5’Fw5-htrA	AGTACGCGTCACTAGTGGGGCCCTTCTAGAAAAATGTCGCTGTAAAACATGTGT
5’Rv5-htrA	GTTTTCAGGAAGGGGTTGAGGGAGAAGATCTGTATTTCAGTCTCGATTAACAGAT
5’Fw3-htrA	ATCTGTTAATCGAGACTGAAATACAGATCTTCTCCCTCAACCCCTTCCTGAAAAC
5’Rv3-htrA	TAACAATTTGTGGAATTCCCGGGAGAGCTCGCATCATTTCAGCCGTCATGCAGA
5’Fw5-clpPX	AGTACGCGTCACTAGTGGGGCCCTTCTAGACCTGCTGCTGGGCGAAGTTATCCG
5’Rv5-clpPX	TGGTTAACTAATTGTATGGGAATGGTTAAAGATCTTTCCGTCTCCTGGATAAAATTG
5’Fw3-clpPX	CAATTTTATCCAGGAGACGGAAAGATCTTTAACCATTCCCATACAATTAGTTAACCA
5’Rv3-clpPX	TAACAATTTGTGGAATTCCCGGGAGAGCTCCAGAGAGCGCAGAAATACGCGCGC
5’Fw5-z2047	AGTACGCGTCACTAGTGGGGCCCTTCTAGACTTATCTTCATCTCCAAAAAGAAG
5’Rv5-z2047	GGATGAACTGCCGGTTTTCACCTTTAGATCTTGTTCAACCGCCCCGCCCGCTTTG
5’Fw3-z2047	CAAAGCGGGCGGGGCGGTTGAACAAGATCTAAAGGTGAAAACCGGCAGTTCATCC
5’Rv3-z2047	TAACAATTTGTGGAATTCCCGGGAGAGCTCCACTGGTCGGAGCACTCTCGCGTG
5’P9	GCAGGCAGTCTCGGTCAATA
5’P10	TTGTCTCATGAGCGGATACA
5’P47	AATGATACGGCGACCACCGAGATCTACACTCTTTCCCTACACGACGCTCTTCCGATCTTGTAAAACGACGGCCAGT
5’P48	CAAGCAGAAGACGGCATACGAGATCGTGATGTGACTGGAGTTCAGACGTGTGCTCTTCCGATCTTGTCTCATGAGCGGATACA
5’P49	ACGCTCTTCCGATCTTGTAAAACGACGGCCAGT
5’P51	CAAGCAGAAGACGGCATACGAGATACATCGGTGACTGGAGTTCAGACGTGTGCTCTTCCGATCTTGTCTCATGAGCGGATACA
5’P52	CAAGCAGAAGACGGCATACGAGATGCCTAAGTGACTGGAGTTCAGACGTGTGCTCTTCCGATCTTGTCTCATGAGCGGATACA
5’P53	CAAGCAGAAGACGGCATACGAGATTGGTCAGTGACTGGAGTTCAGACGTGTGCTCTTCCGATCTTGTCTCATGAGCGGATACA
5’P54	CAAGCAGAAGACGGCATACGAGATCACTGTGTGACTGGAGTTCAGACGTGTGCTCTTCCGATCTTGTCTCATGAGCGGATACA
5’P55	CAAGCAGAAGACGGCATACGAGATATTGGCGTGACTGGAGTTCAGACGTGTGCTCTTCCGATCTTGTCTCATGAGCGGATACA
5’P56	CAAGCAGAAGACGGCATACGAGATGATCTGGTGACTGGAGTTCAGACGTGTGCTCTTCCGATCTTGTCTCATGAGCGGATACA
5’P57	CAAGCAGAAGACGGCATACGAGATTCAAGTGTGACTGGAGTTCAGACGTGTGCTCTTCCGATCTTGTCTCATGAGCGGATACA
5’P58	CAAGCAGAAGACGGCATACGAGATCTGATCGTGACTGGAGTTCAGACGTGTGCTCTTCCGATCTTGTCTCATGAGCGGATACA
5’P59	CAAGCAGAAGACGGCATACGAGATAAGCTAGTGACTGGAGTTCAGACGTGTGCTCTTCCGATCTTGTCTCATGAGCGGATACA
5’P60	CAAGCAGAAGACGGCATACGAGATGTAGCCGTGACTGGAGTTCAGACGTGTGCTCTTCCGATCTTGTCTCATGAGCGGATACA
5’P61	CAAGCAGAAGACGGCATACGAGATTACAAGGTGACTGGAGTTCAGACGTGTGCTCTTCCGATCTTGTCTCATGAGCGGATACA
5’P62	CAAGCAGAAGACGGCATACGAGATTGTTGACTGTGACTGGAGTTCAGACGTGTGCTCTTCCGATCTTGTCTCATGAGCGGATACA
5’P63	CAAGCAGAAGACGGCATACGAGATACGGAACTGTGACTGGAGTTCAGACGTGTGCTCTTCCGATCTTGTCTCATGAGCGGATACA
5’P64	CAAGCAGAAGACGGCATACGAGATTCTGACATGTGACTGGAGTTCAGACGTGTGCTCTTCCGATCTTGTCTCATGAGCGGATACA
5’P65	CAAGCAGAAGACGGCATACGAGATCGGGACGGGTGACTGGAGTTCAGACGTGTGCTCTTCCGATCTTGTCTCATGAGCGGATACA
5’P66	CAAGCAGAAGACGGCATACGAGATGTGCGGACGTGACTGGAGTTCAGACGTGTGCTCTTCCGATCTTGTCTCATGAGCGGATACA
5’P67	CAAGCAGAAGACGGCATACGAGATCGTTTCACGTGACTGGAGTTCAGACGTGTGCTCTTCCGATCTTGTCTCATGAGCGGATACA
5’P68	CAAGCAGAAGACGGCATACGAGATAAGGCCACGTGACTGGAGTTCAGACGTGTGCTCTTCCGATCTTGTCTCATGAGCGGATACA
5’P69	CAAGCAGAAGACGGCATACGAGATTCCGAAACGTGACTGGAGTTCAGACGTGTGCTCTTCCGATCTTGTCTCATGAGCGGATACA
5’P70	CAAGCAGAAGACGGCATACGAGATTACGTACGGTGACTGGAGTTCAGACGTGTGCTCTTCCGATCTTGTCTCATGAGCGGATACA
5’P71	CAAGCAGAAGACGGCATACGAGATATCCACTCGTGACTGGAGTTCAGACGTGTGCTCTTCCGATCTTGTCTCATGAGCGGATACA
5’P72	CAAGCAGAAGACGGCATACGAGATATATCAGTGTGACTGGAGTTCAGACGTGTGCTCTTCCGATCTTGTCTCATGAGCGGATACA
5’P73	CAAGCAGAAGACGGCATACGAGATAAAGGAATGTGACTGGAGTTCAGACGTGTGCTCTTCCGATCTTGTCTCATGAGCGGATACA
5’P74	AATGATACGGCGACCACCGAGAT
5’P75	CAAGCAGAAGACGGCATACGA
5’P78	CTGCAGATCTGCAGGTCGACGGATCCCAAGCTTCTTCTAGACCGGCTTACTAAAAGCCAGAT
5’P79	GGAGTCAAAACAAACTAGCGATCGAATTCCCGGGAGAGCTCTTATATTCCCCAGAACATCAG
5’P80	GGAGTCAAAACAAACTAGCGATCGAATTCCCGGGAGAGCTCCGCAAGTGGTTGTGGTAAAA
5’P106	GGAGTCAAAACAAACTAGCGATCGAATTCCCGGGAGAGCTCGAAGCTGGCTTCATCAGCAT
5’P107	TGCAGATCTGCAGGTCGACGGATCCCAAGCTTCTTCTAGACAGGAAACAGCTATGACNNNNNNNNNNNNNNNNNNNNNNNNNNNNNNACTGGCCGTCGTTTTACAGATCTATGTAGGCCGCATCC
5’P110	TGCCACCTGCAGATCTGCAGGTCGACGGATCCCAAGCTTCTTCTAGACAGGAAACAGCTATGACNNNNNNNNNNNNNNNNNNNNNNNNNNNNNNACTGGCCGTCGTTTTACACCTCAGCGGAGAAGAACACT
5’Barcode-SoA1925	ATCGTGCGAACGCTCCGCGTTTCAGCGACC
5’Barcode-SoA1926	GTTGGACCCAGGTTAGGACCCCCCCGGGTA
5’Barcode-SoA1927	CCAGGGCGGAATTTATATTCTAGCGATTCT
5’Barcode-SoA1937	ACGCAACCGTACGGGTACAAGAGCCAGCCC
5’Barcode-SoA1938	TAGTCTCGTTGACACTATTGAATTATCCTA
5’Barcode-SoA1939	CTCTTGCCCTCACCGTGCTGGTCCCCCAGG
5’Barcode-SoA1943	CTCACATGCGCTACCTAAGGTATGATAACC
5’Barcode-SoA1944	GGCCCCACGTAAATGCCCCGGTCCAACGAA
5’Barcode-SoA1945	ACTTCTACGGCGCAAACCCAGCTTGCTACG
5’Barcode-SoA1961	AGCTTGCATTGGTACTTTACCGTCCCCGTT
5’Barcode-SoA1962	ATATAGCTAGTACTCTGCGCTGGCATTGCG
5’Barcode-SoA1963	CGATCGTAAAAGCCCGGGTCCTCAAACATG
5’Barcode-SoA1964	AGCACTCCCGGAGGGAACGACGTCGTTCCA
5’Barcode-SoA1965	TAGATTCGCGGAGCAACCGTCGTTGGCTCG
5’Barcode-SoA1966	AGACCTCTTTGAAAGCCTCCCTTTTAATGA
5’Barcode-SoA1967	TGCGCGCCACAGGTGTCTGGTGGCGCACTT
5’Barcode-SoA1968	AGCTGCACCGCTCTATCTCTCAAATGTAAT
5’Barcode-SoA1969	TTCTCCGTGGCACACCCTCTCTGGTAGTGT
5’Barcode-SoA1970	GACGTAAGCGGTAAACCAGGCGTTCACCCG
5’Barcode-SoA1971	CTGGTTATCCATGGTATAATCACTAATTAG
5’Barcode-SoA1972	ACACTTCGCTTATGCTTAAACAAACGGTTC
5’Barcode-SoA1976	GTGTGACTGCATTACTATGCCCAAACCAGA
5’Barcode-SoA1977	CCCGACCCATCCAACGACTTCTTAGCTCGG
5’Barcode-SoA1978	AGCGGCCCACAGCACGCATACGGACCCGCA
5’Barcode-SoA1982	TCCTAGGCAGAACCTTCCCCCAGAGACCGT
5’Barcode-SoA1983	TGGGTGTCTTCCCAGCGGGAAAATCGACAT
5’Barcode-SoA1984	TTTCTCAAATTCTACTTAAGATCTCCAGGG
5’Barcode-SoA1979	GTCGCGCGCAACCAGCCCGGCATGCTTTAG
5’Barcode-SoA1980	AAATCAGGGGTTGCACATAGAGAGTAACCG
5’Barcode-SoA1981	TAACACCACCCGATGTATGAAATAGTCATC
5’Barcode-SoA1931	CATCCTGCCCAAGGAGGTTCAGCTGTGAGC
5’Barcode-SoA1932	GGATACGGACCAGACAGCCGAACATTCGGA
5’Barcode-SoA1933	CTGAGCCGGTGGGGGTCCCCCGTACGGCTA
5’Barcode-SoA1934	ACGTACATTGGCAACTTGGCGATCTAGGCT
5’Barcode-SoA1935	TACCCCCAAGACATACCTATGTAACAAAAA
5’Barcode-SoA1936	CACAGACCCCTAATGAGTGTGGCGGTCAAC
5’Barcode-SoA1940	GCAGAGATCGCTAGGGGGGGCAACCCTTGG
5’Barcode-SoA1941	CAATTGCGTCTACCCACTGACCATTCTCCC
5’Barcode-SoA1942	GGCTCGGTCTTGGTTGAATATGGGGCGCCT
5’Barcode-SoA1946	GTAGCTGCGACACTGATAGGTCCATAGCAT
5’Barcode-SoA1947	TCCGAAGGTGAAATATGCGGACCTCGCAAA
5’Barcode-SoA1948	AGCAGCGGCAGCCCCACCGGGTCGCTTTGG
5’Barcode-SoA1949	AAAACTTGCAGAACGTGGCACAAAGCGTGG
5’Barcode-SoA1950	GTAACCGAGGACCGATGGCTCGCGCTCCGG
5’Barcode-SoA1951	GCCACTGGCCTGGAATCGGCACACCCGCGC
5’Barcode-SoA1952	GCTCCTAGGTCACCATACAGCAGGCTGCGA
5’Barcode-SoA1953	CTACATCATCTGGTAGCAATGCTCAGCGCG
5’Barcode-SoA1954	CCCAGAGGCATCCCTTCCCAATGGCGCACG
5’Barcode-SoA1955	TGCAGGGATTTGCGACAAAGCCGTGTGTTC
5’Barcode-SoA1956	GGTTAACCGGCACTATCTCCTACAGTTTAC
5’Barcode-SoA1957	TTATTGTGGCTCCGCGCAAACCCTATGTGC
5’Barcode-SoA1958	TGGCACGGAGCTCCCAGAGCCGATCGGATT
5’Barcode-SoA1959	GTAAGTTCAGACGGGGCTCTTACAATTTCG
5’Barcode-SoA1960	CTGTTAAAATGAAAGGACAAGATAAACAGT
5’Barcode-SoA1985	AAATTCCGGGAGCACGCTGTGGGAAAGGTA
5’Barcode-SoA1987	CCCGAAACGGGTCATGGTCCGGCTTAGGCA
